# Supplementary material for: Crystal structure of N′′-(2-eth­oxy-2-oxoeth­yl)-N,N,N′,N′-tetra­methyl-N′′-[3-(1,3,3-tri­methyl­ureido)prop­yl]guanidinium tetra­phenyl­borate
Source: Acta Crystallogr E Crystallogr Commun. 2015 Dec 9;71(Pt 12):o1026–7. doi: 10.1107/S2056989015023142 (PMC4719960; doi:10.1107/S2056989015023142)
Supplement: Supplementary file 1 [file e-71-o1026-sup1.cif]

##############################################################################
#                                                                            #
# This CIF contains the data in a paper accepted for publication in          #
# Acta Crystallographica Section E. It conforms to the requirements of       #
# Notes for Authors for Acta Crystallographica Section E, and has been       #
# peer reviewed under the auspices of the IUCr Commission on Journals.       #
#                                                                            #
# Full details of the Crystallographic Information File format               #
# are given in the paper "The Crystallographic Information File (CIF):       #
# a New Standard Archive File for Crystallography" by S. R. Hall, F. H.      #
# Allen and I. D. Brown [Acta Cryst. (1991), A47, 655-685].                  #
#                                                                            #
# The current version of the core CIF dictionary is obtainable from          #
# ftp://ftp.iucr.org/pub/cif_core.dic.                                       #
#                                                                            #
# Software is freely available for graphical display of the structure(s)     #
# in this CIF. For information consult the CIF software page                 #
# http://www.iucr.org/resources/cif/software.                                #
#                                                                            #
# This file may be used for bona fide research purposes within the           #
# scientific community so long as proper attribution is given to the journal # 
# article from which it was obtained.                                        #
#                                                                            #
##############################################################################
data_I
_database_code_depnum_ccdc_archive 'CCDC 1439925'
_audit_creation_method     'SHELXL-2014/7'
_chemical_name_systematic
;\
<i>N</i>''-(2-Ethoxy-2-oxoethyl)-<i>N</i>,<i>N</i>,<i>N</i>',<i>N</i>'-\
tetramethyl-<i>N</i>''-[3-(1,3,3-trimethylureido)propyl]guanidinium
tetraphenylborate
;
_chemical_name_common     ?
_chemical_formula_moiety     'C16 H34 N5 O3 +, C24 H20 B -'
_chemical_formula_sum     'C40 H54 B N5 O3'
_chemical_formula_iupac     'C16 H34 N5 O3 +, C24 H20 B -'
_chemical_formula_weight     663.69
_chemical_melting_point     ?
_shelx_space_group_comment
;
The symmetry employed for this shelxl refinement is uniquely defined
by the following loop, which should always be used as a source of
symmetry information in preference to the above space-group names.
They are only intended as comments.
;
_space_group_crystal_system     monoclinic
_space_group_name_H-M_alt     'P 21/c'
_space_group_name_Hall     '-P 2ybc'
loop_
    _symmetry_equiv_pos_as_xyz
    'x, y, z'
    '-x, 1/2+y, 1/2-z'
    '-x, -y, -z'
    'x, 1/2-y, 1/2+z'
_cell_length_a     9.6650(3)
_cell_length_b     33.8756(9)
_cell_length_c     11.1543(5)
_cell_angle_alpha     90.00
_cell_angle_beta     93.7590(10)
_cell_angle_gamma     90.00
_cell_volume     3644.2(2)
_cell_formula_units_Z     4
_cell_measurement_reflns_used     8389
_cell_measurement_theta_min     0.41
_cell_measurement_theta_max     27.88
_cell_measurement_temperature     100(2)
_exptl_crystal_description     block
_exptl_crystal_colour     colorless
_exptl_crystal_size_max     0.45
_exptl_crystal_size_mid     0.30
_exptl_crystal_size_min     0.15
_exptl_crystal_density_diffrn     1.210
_exptl_crystal_density_meas     ?
_exptl_crystal_density_method     'not measured'
_exptl_crystal_F_000     1432
_exptl_absorpt_coefficient_mu     0.076
_exptl_absorpt_correction_type     none
_exptl_absorpt_process_details     ?
_shelx_estimated_absorpt_T_min     ?
_shelx_estimated_absorpt_T_max     ?
_exptl_absorpt_correction_T_min     ?
_exptl_absorpt_correction_T_max     ?
_exptl_special_details
;
;
_diffrn_ambient_temperature     100(2)
_diffrn_radiation_type     MoK\a
_diffrn_radiation_wavelength     0.71073
_diffrn_radiation_monochromator     graphite
_diffrn_measurement_device_type     'Bruker--Nonius KappaCCD'
_diffrn_measurement_method     '\f scans, and \w scans'
_diffrn_detector_area_resol_mean     ?
_diffrn_reflns_number     16724
_diffrn_reflns_av_R_equivalents     0.0476
_diffrn_reflns_theta_min     1.202
_diffrn_reflns_theta_max     28.018
_diffrn_reflns_theta_full     25.242
_diffrn_measured_fraction_theta_max     0.983
_diffrn_measured_fraction_theta_full     0.990
_diffrn_reflns_limit_h_min     -12
_diffrn_reflns_limit_h_max     12
_diffrn_reflns_limit_k_min     -44
_diffrn_reflns_limit_k_max     44
_diffrn_reflns_limit_l_min     -14
_diffrn_reflns_limit_l_max     14
_diffrn_standards_number     0
_diffrn_standards_interval_count     0
_diffrn_standards_interval_time     ?
_diffrn_standards_decay_%     0
_refine_special_details
;
 Refinement of F^2^ against ALL reflections.  The weighted R-factor wR and
 goodness of fit S are based on F^2^, conventional R-factors R are based
 on F, with F set to zero for negative F^2^. The threshold expression of
 F^2^ > 2sigma(F^2^) is used only for calculating R-factors(gt) etc. and is
 not relevant to the choice of reflections for refinement.  R-factors based
 on F^2^ are statistically about twice as large as those based on F, and R-
 factors based on ALL data will be even larger.
;
_reflns_number_total     8666
_reflns_number_gt     6067
_reflns_threshold_expression     >2sigma(I)
_refine_ls_structure_factor_coef     Fsqd
_refine_ls_matrix_type     full
_refine_ls_R_factor_all     0.0798
_refine_ls_R_factor_gt     0.0481
_refine_ls_wR_factor_gt     0.1105
_refine_ls_wR_factor_ref     0.1219
_refine_ls_goodness_of_fit_ref     1.060
_refine_ls_restrained_S_all     1.060
_refine_ls_number_reflns     8666
_refine_ls_number_parameters     450
_refine_ls_number_restraints     0
_refine_ls_hydrogen_treatment     constr
_refine_ls_weighting_scheme     calc
_refine_ls_weighting_details
                      'w=1/[\s^2^(Fo^2^)+(0.0606P)^2^] where P=(Fo^2^+2Fc^2^)/3'
_atom_sites_solution_hydrogens     geom
_atom_sites_solution_primary     direct
_atom_sites_solution_secondary     difmap
_refine_ls_shift/su_max     0.000
_refine_ls_shift/su_mean     0.000
_refine_diff_density_max     0.266
_refine_diff_density_min     -0.308
_refine_ls_extinction_method     none
loop_
    _atom_type_symbol
    _atom_type_description
    _atom_type_scat_dispersion_real
    _atom_type_scat_dispersion_imag
    _atom_type_scat_source
    C C 0.0033 0.0016 'International Tables Vol C Tables 4.2.6.8 and 6.1.1.4'
    B B 0.0013 0.0007 'International Tables Vol C Tables 4.2.6.8 and 6.1.1.4'
    N N 0.0061 0.0033 'International Tables Vol C Tables 4.2.6.8 and 6.1.1.4'
    O O 0.0106 0.0060 'International Tables Vol C Tables 4.2.6.8 and 6.1.1.4'
    H H 0.0000 0.0000 'International Tables Vol C Tables 4.2.6.8 and 6.1.1.4'
_computing_data_collection
;
COLLECT (Hooft, 2004)
;
_computing_cell_refinement
;
DENZO-SMN (Otwinowski & Minor, 1997)
;
_computing_data_reduction
;
DENZO-SMN (Otwinowski & Minor, 1997)
;
_computing_structure_solution
;
SHELXS97 (Sheldrick, 2008)
;
_computing_structure_refinement
;
SHELXL2014 (Sheldrick, 2015)
;
_computing_molecular_graphics
;
DIAMOND (Brandenburg & Putz, 2005)
;
_computing_publication_material
;
SHELXL2014 (Sheldrick, 2015)
;
loop_
    _atom_site_type_symbol
    _atom_site_label
    _atom_site_fract_x
    _atom_site_fract_y
    _atom_site_fract_z
    _atom_site_U_iso_or_equiv
    _atom_site_adp_type
    _atom_site_calc_flag
    _atom_site_occupancy
    _atom_site_disorder_assembly
    _atom_site_disorder_group
    C C1 0.84093(14) 0.12384(4) 0.92515(11) 0.0141(3) Uani d 1 . .
    N N1 0.73352(12) 0.14132(4) 0.97324(9) 0.0165(3) Uani d 1 . .
    N N2 0.83213(12) 0.11315(4) 0.80954(10) 0.0171(3) Uani d 1 . .
    N N3 0.95854(12) 0.11695(3) 0.99567(9) 0.0142(2) Uani d 1 . .
    C C2 0.74939(16) 0.17100(4) 1.06782(12) 0.0204(3) Uani d 1 . .
    H H2A 0.8478 0.1776 1.0825 0.031 Uiso calc 1 . .
    H H2B 0.7136 0.1606 1.1417 0.031 Uiso calc 1 . .
    H H2C 0.6975 0.1948 1.0428 0.031 Uiso calc 1 . .
    C C3 0.59041(15) 0.13337(5) 0.92991(13) 0.0260(4) Uani d 1 . .
    H H3A 0.5874 0.1097 0.8793 0.039 Uiso calc 1 . .
    H H3B 0.5539 0.1559 0.8828 0.039 Uiso calc 1 . .
    H H3C 0.5338 0.1291 0.9985 0.039 Uiso calc 1 . .
    C C4 0.89927(16) 0.07750(5) 0.76717(12) 0.0225(3) Uani d 1 . .
    H H4A 0.9747 0.0850 0.7171 0.034 Uiso calc 1 . .
    H H4B 0.8311 0.0615 0.7197 0.034 Uiso calc 1 . .
    H H4C 0.9369 0.0621 0.8363 0.034 Uiso calc 1 . .
    C C5 0.75132(16) 0.13535(5) 0.71706(12) 0.0226(3) Uani d 1 . .
    H H5A 0.6674 0.1205 0.6918 0.034 Uiso calc 1 . .
    H H5B 0.8070 0.1394 0.6478 0.034 Uiso calc 1 . .
    H H5C 0.7254 0.1610 0.7495 0.034 Uiso calc 1 . .
    C C6 1.09650(14) 0.11774(4) 0.94674(12) 0.0176(3) Uani d 1 . .
    H H6A 1.0870 0.1271 0.8625 0.021 Uiso calc 1 . .
    H H6B 1.1343 0.0906 0.9465 0.021 Uiso calc 1 . .
    C C7 1.19781(15) 0.14434(4) 1.01854(13) 0.0204(3) Uani d 1 . .
    H H7A 1.2897 0.1422 0.9848 0.024 Uiso calc 1 . .
    H H7B 1.2076 0.1346 1.1024 0.024 Uiso calc 1 . .
    C C8 1.15600(16) 0.18780(4) 1.01999(12) 0.0197(3) Uani d 1 . .
    H H8A 1.0612 0.1899 1.0480 0.024 Uiso calc 1 . .
    H H8B 1.2196 0.2021 1.0781 0.024 Uiso calc 1 . .
    N N4 1.15908(12) 0.20672(4) 0.90229(10) 0.0188(3) Uani d 1 . .
    C C9 1.28789(15) 0.22640(5) 0.87719(14) 0.0235(3) Uani d 1 . .
    H H9A 1.2705 0.2449 0.8104 0.035 Uiso calc 1 . .
    H H9B 1.3562 0.2067 0.8556 0.035 Uiso calc 1 . .
    H H9C 1.3237 0.2409 0.9487 0.035 Uiso calc 1 . .
    C C10 1.03676(15) 0.21111(4) 0.83296(12) 0.0165(3) Uani d 1 . .
    O O1 0.92302(10) 0.20626(3) 0.87473(8) 0.0210(2) Uani d 1 . .
    N N5 1.04850(13) 0.22196(4) 0.71448(10) 0.0191(3) Uani d 1 . .
    C C11 0.91878(16) 0.23147(5) 0.64557(12) 0.0234(3) Uani d 1 . .
    H H11A 0.8722 0.2070 0.6190 0.035 Uiso calc 1 . .
    H H11B 0.9388 0.2474 0.5754 0.035 Uiso calc 1 . .
    H H11C 0.8584 0.2464 0.6962 0.035 Uiso calc 1 . .
    C C12 1.14626(19) 0.20145(5) 0.64173(14) 0.0308(4) Uani d 1 . .
    H H12A 1.2216 0.1903 0.6943 0.046 Uiso calc 1 . .
    H H12B 1.1846 0.2201 0.5856 0.046 Uiso calc 1 . .
    H H12C 1.0981 0.1802 0.5965 0.046 Uiso calc 1 . .
    C C13 0.94899(15) 0.10156(4) 1.11681(11) 0.0172(3) Uani d 1 . .
    H H13A 0.8953 0.1203 1.1637 0.021 Uiso calc 1 . .
    H H13B 1.0434 0.0996 1.1566 0.021 Uiso calc 1 . .
    C C14 0.88068(15) 0.06163(4) 1.11757(12) 0.0174(3) Uani d 1 . .
    O O2 0.83182(13) 0.04434(4) 1.03091(9) 0.0350(3) Uani d 1 . .
    O O3 0.87943(11) 0.04887(3) 1.23022(8) 0.0219(2) Uani d 1 . .
    C C15 0.81131(17) 0.01131(5) 1.25050(13) 0.0265(4) Uani d 1 . .
    H H15A 0.8522 -0.0098 1.2028 0.032 Uiso calc 1 . .
    H H15B 0.7111 0.0131 1.2266 0.032 Uiso calc 1 . .
    C C16 0.8328(2) 0.00251(5) 1.38170(14) 0.0387(5) Uani d 1 . .
    H H16A 0.9322 -0.0004 1.4034 0.058 Uiso calc 1 . .
    H H16B 0.7847 -0.0220 1.3998 0.058 Uiso calc 1 . .
    H H16C 0.7957 0.0242 1.4279 0.058 Uiso calc 1 . .
    B B1 0.34042(17) 0.11535(5) 0.39939(13) 0.0143(3) Uani d 1 . .
    C C17 0.43843(14) 0.15505(4) 0.39351(11) 0.0157(3) Uani d 1 . .
    C C18 0.49782(15) 0.17349(4) 0.49770(12) 0.0186(3) Uani d 1 . .
    H H18A 0.4844 0.1618 0.5734 0.022 Uiso calc 1 . .
    C C19 0.57527(15) 0.20806(5) 0.49502(14) 0.0223(3) Uani d 1 . .
    H H19A 0.6132 0.2193 0.5680 0.027 Uiso calc 1 . .
    C C20 0.59757(16) 0.22626(5) 0.38682(14) 0.0243(3) Uani d 1 . .
    H H20A 0.6523 0.2495 0.3845 0.029 Uiso calc 1 . .
    C C21 0.53821(16) 0.20976(5) 0.28209(13) 0.0228(3) Uani d 1 . .
    H H21A 0.5500 0.2222 0.2071 0.027 Uiso calc 1 . .
    C C22 0.46146(15) 0.17509(4) 0.28616(12) 0.0186(3) Uani d 1 . .
    H H22A 0.4226 0.1644 0.2127 0.022 Uiso calc 1 . .
    C C23 0.35548(15) 0.08579(4) 0.28264(11) 0.0151(3) Uani d 1 . .
    C C24 0.47268(15) 0.08387(4) 0.21527(12) 0.0195(3) Uani d 1 . .
    H H24A 0.5494 0.1005 0.2370 0.023 Uiso calc 1 . .
    C C25 0.48122(17) 0.05850(5) 0.11770(12) 0.0224(3) Uani d 1 . .
    H H25A 0.5626 0.0583 0.0744 0.027 Uiso calc 1 . .
    C C26 0.37252(17) 0.03359(5) 0.08325(12) 0.0224(3) Uani d 1 . .
    H H26A 0.3771 0.0170 0.0150 0.027 Uiso calc 1 . .
    C C27 0.25708(16) 0.03331(5) 0.15005(12) 0.0218(3) Uani d 1 . .
    H H27A 0.1825 0.0158 0.1293 0.026 Uiso calc 1 . .
    C C28 0.25009(15) 0.05867(4) 0.24773(12) 0.0178(3) Uani d 1 . .
    H H28A 0.1703 0.0576 0.2930 0.021 Uiso calc 1 . .
    C C29 0.17692(14) 0.12955(4) 0.39947(11) 0.0139(3) Uani d 1 . .
    C C30 0.12827(14) 0.16549(4) 0.34958(11) 0.0156(3) Uani d 1 . .
    H H30A 0.1930 0.1828 0.3163 0.019 Uiso calc 1 . .
    C C31 -0.00979(15) 0.17687(4) 0.34667(11) 0.0188(3) Uani d 1 . .
    H H31A -0.0370 0.2017 0.3130 0.023 Uiso calc 1 . .
    C C32 -0.10837(15) 0.15240(5) 0.39235(11) 0.0192(3) Uani d 1 . .
    H H32A -0.2029 0.1602 0.3906 0.023 Uiso calc 1 . .
    C C33 -0.06588(15) 0.11628(4) 0.44077(11) 0.0180(3) Uani d 1 . .
    H H33A -0.1319 0.0988 0.4712 0.022 Uiso calc 1 . .
    C C34 0.07363(15) 0.10570(4) 0.44472(11) 0.0161(3) Uani d 1 . .
    H H34A 0.1002 0.0811 0.4798 0.019 Uiso calc 1 . .
    C C35 0.38760(14) 0.09029(4) 0.52189(11) 0.0154(3) Uani d 1 . .
    C C36 0.33605(15) 0.09853(4) 0.63423(12) 0.0176(3) Uani d 1 . .
    H H36A 0.2684 0.1187 0.6392 0.021 Uiso calc 1 . .
    C C37 0.38038(15) 0.07824(5) 0.73862(12) 0.0199(3) Uani d 1 . .
    H H37A 0.3422 0.0846 0.8125 0.024 Uiso calc 1 . .
    C C38 0.47946(16) 0.04899(4) 0.73512(12) 0.0204(3) Uani d 1 . .
    H H38A 0.5105 0.0353 0.8063 0.025 Uiso calc 1 . .
    C C39 0.53299(15) 0.03985(4) 0.62634(12) 0.0208(3) Uani d 1 . .
    H H39A 0.6010 0.0197 0.6224 0.025 Uiso calc 1 . .
    C C40 0.48709(15) 0.06020(4) 0.52267(12) 0.0185(3) Uani d 1 . .
    H H40A 0.5251 0.0533 0.4490 0.022 Uiso calc 1 . .
loop_
    _atom_site_aniso_label
    _atom_site_aniso_U_11
    _atom_site_aniso_U_22
    _atom_site_aniso_U_33
    _atom_site_aniso_U_12
    _atom_site_aniso_U_13
    _atom_site_aniso_U_23
    C1 0.0152(7) 0.0160(7) 0.0112(6) -0.0023(5) 0.0011(5) 0.0007(5)
    N1 0.0116(6) 0.0249(7) 0.0130(6) -0.0006(5) 0.0010(5) -0.0007(5)
    N2 0.0192(7) 0.0210(7) 0.0110(6) -0.0005(5) 0.0000(5) -0.0001(5)
    N3 0.0124(6) 0.0192(6) 0.0111(6) -0.0008(5) 0.0020(4) 0.0011(4)
    C2 0.0204(8) 0.0243(8) 0.0171(7) 0.0017(6) 0.0058(6) -0.0038(6)
    C3 0.0131(8) 0.0386(10) 0.0260(8) -0.0003(7) 0.0003(6) 0.0040(7)
    C4 0.0281(9) 0.0243(8) 0.0150(7) 0.0015(7) 0.0009(6) -0.0047(6)
    C5 0.0285(9) 0.0260(8) 0.0127(7) 0.0000(7) -0.0032(6) 0.0018(6)
    C6 0.0125(7) 0.0210(8) 0.0198(7) 0.0020(6) 0.0040(6) 0.0015(6)
    C7 0.0134(8) 0.0265(8) 0.0209(7) -0.0005(6) -0.0006(6) 0.0057(6)
    C8 0.0190(8) 0.0260(8) 0.0134(7) -0.0039(6) -0.0040(6) 0.0007(6)
    N4 0.0162(7) 0.0230(7) 0.0173(6) -0.0040(5) 0.0010(5) 0.0039(5)
    C9 0.0178(8) 0.0252(8) 0.0277(8) -0.0043(6) 0.0032(6) 0.0016(6)
    C10 0.0219(8) 0.0147(7) 0.0131(7) -0.0011(6) 0.0012(6) -0.0008(5)
    O1 0.0163(6) 0.0304(6) 0.0163(5) -0.0042(4) 0.0017(4) 0.0025(4)
    N5 0.0219(7) 0.0228(7) 0.0129(6) 0.0011(5) 0.0030(5) 0.0006(5)
    C11 0.0311(9) 0.0231(8) 0.0155(7) -0.0018(7) -0.0031(6) 0.0019(6)
    C12 0.0411(11) 0.0304(9) 0.0223(8) 0.0055(8) 0.0122(7) -0.0011(7)
    C13 0.0179(8) 0.0211(8) 0.0123(7) -0.0019(6) -0.0019(5) 0.0019(6)
    C14 0.0151(7) 0.0224(8) 0.0148(7) 0.0004(6) 0.0011(5) 0.0002(6)
    O2 0.0549(8) 0.0339(7) 0.0159(6) -0.0208(6) 0.0000(5) -0.0034(5)
    O3 0.0272(6) 0.0231(6) 0.0151(5) -0.0091(5) -0.0020(4) 0.0049(4)
    C15 0.0315(10) 0.0240(8) 0.0233(8) -0.0118(7) -0.0035(7) 0.0055(7)
    C16 0.0487(12) 0.0364(11) 0.0288(9) -0.0199(9) -0.0134(8) 0.0144(8)
    B1 0.0144(8) 0.0170(8) 0.0113(7) 0.0017(6) -0.0002(6) -0.0007(6)
    C17 0.0120(7) 0.0178(7) 0.0173(7) 0.0045(6) 0.0008(5) -0.0002(6)
    C18 0.0147(8) 0.0220(8) 0.0189(7) 0.0032(6) -0.0008(6) -0.0006(6)
    C19 0.0155(8) 0.0230(8) 0.0281(8) 0.0027(6) -0.0016(6) -0.0080(6)
    C20 0.0160(8) 0.0179(8) 0.0398(9) -0.0005(6) 0.0071(7) -0.0037(7)
    C21 0.0223(9) 0.0221(8) 0.0253(8) 0.0028(6) 0.0114(6) 0.0017(6)
    C22 0.0169(8) 0.0221(8) 0.0168(7) 0.0022(6) 0.0024(6) -0.0011(6)
    C23 0.0178(8) 0.0166(7) 0.0106(6) 0.0044(6) -0.0012(5) 0.0026(5)
    C24 0.0193(8) 0.0216(8) 0.0179(7) 0.0008(6) 0.0028(6) 0.0015(6)
    C25 0.0271(9) 0.0234(8) 0.0173(7) 0.0079(7) 0.0072(6) 0.0015(6)
    C26 0.0330(9) 0.0219(8) 0.0118(7) 0.0108(7) -0.0018(6) -0.0025(6)
    C27 0.0246(9) 0.0209(8) 0.0191(7) 0.0021(6) -0.0055(6) -0.0028(6)
    C28 0.0182(8) 0.0208(8) 0.0143(7) 0.0039(6) 0.0000(6) 0.0001(6)
    C29 0.0167(7) 0.0182(7) 0.0065(6) 0.0012(6) -0.0001(5) -0.0043(5)
    C30 0.0177(8) 0.0203(7) 0.0085(6) -0.0002(6) -0.0005(5) -0.0001(5)
    C31 0.0220(8) 0.0221(8) 0.0117(7) 0.0058(6) -0.0030(6) -0.0011(6)
    C32 0.0165(8) 0.0281(8) 0.0125(7) 0.0056(6) -0.0011(6) -0.0056(6)
    C33 0.0180(8) 0.0260(8) 0.0103(6) -0.0019(6) 0.0027(5) -0.0021(6)
    C34 0.0189(8) 0.0191(7) 0.0103(6) 0.0019(6) 0.0003(5) -0.0002(5)
    C35 0.0154(7) 0.0171(7) 0.0133(7) -0.0023(6) -0.0023(5) -0.0008(5)
    C36 0.0170(8) 0.0196(8) 0.0158(7) 0.0005(6) -0.0019(6) -0.0008(6)
    C37 0.0207(8) 0.0272(8) 0.0116(7) -0.0045(6) -0.0001(6) -0.0002(6)
    C38 0.0222(8) 0.0226(8) 0.0157(7) -0.0031(6) -0.0052(6) 0.0048(6)
    C39 0.0207(8) 0.0182(8) 0.0225(8) 0.0021(6) -0.0050(6) 0.0005(6)
    C40 0.0196(8) 0.0207(8) 0.0150(7) 0.0018(6) -0.0004(6) -0.0014(6)
_geom_special_details
;
 All esds (except the esd in the dihedral angle between two l.s. planes)
 are estimated using the full covariance matrix.  The cell esds are taken
 into account individually in the estimation of esds in distances, angles
 and torsion angles; correlations between esds in cell parameters are only
 used when they are defined by crystal symmetry.  An approximate (isotropic)
 treatment of cell esds is used for estimating esds involving l.s. planes.
;
loop_
    _geom_bond_atom_site_label_1
    _geom_bond_atom_site_label_2
    _geom_bond_site_symmetry_2
    _geom_bond_distance
    _geom_bond_publ_flag
    C1 N2 . 1.3368(16) ?
    C1 N1 . 1.3375(18) ?
    C1 N3 . 1.3594(17) ?
    N1 C2 . 1.4583(17) ?
    N1 C3 . 1.4599(18) ?
    N2 C5 . 1.4608(18) ?
    N2 C4 . 1.4639(18) ?
    N3 C13 . 1.4568(16) ?
    N3 C6 . 1.4737(17) ?
    C2 H2A . 0.9800 ?
    C2 H2B . 0.9800 ?
    C2 H2C . 0.9800 ?
    C3 H3A . 0.9800 ?
    C3 H3B . 0.9800 ?
    C3 H3C . 0.9800 ?
    C4 H4A . 0.9800 ?
    C4 H4B . 0.9800 ?
    C4 H4C . 0.9800 ?
    C5 H5A . 0.9800 ?
    C5 H5B . 0.9800 ?
    C5 H5C . 0.9800 ?
    C6 C7 . 1.520(2) ?
    C6 H6A . 0.9900 ?
    C6 H6B . 0.9900 ?
    C7 C8 . 1.527(2) ?
    C7 H7A . 0.9900 ?
    C7 H7B . 0.9900 ?
    C8 N4 . 1.4630(17) ?
    C8 H8A . 0.9900 ?
    C8 H8B . 0.9900 ?
    N4 C10 . 1.3777(18) ?
    N4 C9 . 1.4554(18) ?
    C9 H9A . 0.9800 ?
    C9 H9B . 0.9800 ?
    C9 H9C . 0.9800 ?
    C10 O1 . 1.2328(17) ?
    C10 N5 . 1.3835(17) ?
    N5 C12 . 1.4610(19) ?
    N5 C11 . 1.4630(18) ?
    C11 H11A . 0.9800 ?
    C11 H11B . 0.9800 ?
    C11 H11C . 0.9800 ?
    C12 H12A . 0.9800 ?
    C12 H12B . 0.9800 ?
    C12 H12C . 0.9800 ?
    C13 C14 . 1.505(2) ?
    C13 H13A . 0.9900 ?
    C13 H13B . 0.9900 ?
    C14 O2 . 1.2004(16) ?
    C14 O3 . 1.3296(16) ?
    O3 C15 . 1.4570(17) ?
    C15 C16 . 1.495(2) ?
    C15 H15A . 0.9900 ?
    C15 H15B . 0.9900 ?
    C16 H16A . 0.9800 ?
    C16 H16B . 0.9800 ?
    C16 H16C . 0.9800 ?
    B1 C35 . 1.647(2) ?
    B1 C17 . 1.649(2) ?
    B1 C29 . 1.652(2) ?
    B1 C23 . 1.657(2) ?
    C17 C22 . 1.4069(19) ?
    C17 C18 . 1.4081(19) ?
    C18 C19 . 1.391(2) ?
    C18 H18A . 0.9500 ?
    C19 C20 . 1.385(2) ?
    C19 H19A . 0.9500 ?
    C20 C21 . 1.385(2) ?
    C20 H20A . 0.9500 ?
    C21 C22 . 1.391(2) ?
    C21 H21A . 0.9500 ?
    C22 H22A . 0.9500 ?
    C23 C24 . 1.401(2) ?
    C23 C28 . 1.408(2) ?
    C24 C25 . 1.393(2) ?
    C24 H24A . 0.9500 ?
    C25 C26 . 1.382(2) ?
    C25 H25A . 0.9500 ?
    C26 C27 . 1.382(2) ?
    C26 H26A . 0.9500 ?
    C27 C28 . 1.3925(19) ?
    C27 H27A . 0.9500 ?
    C28 H28A . 0.9500 ?
    C29 C34 . 1.404(2) ?
    C29 C30 . 1.4066(19) ?
    C30 C31 . 1.387(2) ?
    C30 H30A . 0.9500 ?
    C31 C32 . 1.385(2) ?
    C31 H31A . 0.9500 ?
    C32 C33 . 1.389(2) ?
    C32 H32A . 0.9500 ?
    C33 C34 . 1.393(2) ?
    C33 H33A . 0.9500 ?
    C34 H34A . 0.9500 ?
    C35 C40 . 1.401(2) ?
    C35 C36 . 1.4064(19) ?
    C36 C37 . 1.3952(19) ?
    C36 H36A . 0.9500 ?
    C37 C38 . 1.380(2) ?
    C37 H37A . 0.9500 ?
    C38 C39 . 1.385(2) ?
    C38 H38A . 0.9500 ?
    C39 C40 . 1.3936(19) ?
    C39 H39A . 0.9500 ?
    C40 H40A . 0.9500 ?
loop_
    _geom_angle_atom_site_label_1
    _geom_angle_atom_site_label_2
    _geom_angle_atom_site_label_3
    _geom_angle_site_symmetry_1
    _geom_angle_site_symmetry_3
    _geom_angle
    _geom_angle_publ_flag
    N2 C1 N1 . . 120.32(12) ?
    N2 C1 N3 . . 120.64(12) ?
    N1 C1 N3 . . 119.04(11) ?
    C1 N1 C2 . . 123.21(12) ?
    C1 N1 C3 . . 121.94(12) ?
    C2 N1 C3 . . 114.78(12) ?
    C1 N2 C5 . . 122.62(12) ?
    C1 N2 C4 . . 122.24(12) ?
    C5 N2 C4 . . 115.11(11) ?
    C1 N3 C13 . . 119.79(11) ?
    C1 N3 C6 . . 121.67(11) ?
    C13 N3 C6 . . 117.64(11) ?
    N1 C2 H2A . . 109.5 ?
    N1 C2 H2B . . 109.5 ?
    H2A C2 H2B . . 109.5 ?
    N1 C2 H2C . . 109.5 ?
    H2A C2 H2C . . 109.5 ?
    H2B C2 H2C . . 109.5 ?
    N1 C3 H3A . . 109.5 ?
    N1 C3 H3B . . 109.5 ?
    H3A C3 H3B . . 109.5 ?
    N1 C3 H3C . . 109.5 ?
    H3A C3 H3C . . 109.5 ?
    H3B C3 H3C . . 109.5 ?
    N2 C4 H4A . . 109.5 ?
    N2 C4 H4B . . 109.5 ?
    H4A C4 H4B . . 109.5 ?
    N2 C4 H4C . . 109.5 ?
    H4A C4 H4C . . 109.5 ?
    H4B C4 H4C . . 109.5 ?
    N2 C5 H5A . . 109.5 ?
    N2 C5 H5B . . 109.5 ?
    H5A C5 H5B . . 109.5 ?
    N2 C5 H5C . . 109.5 ?
    H5A C5 H5C . . 109.5 ?
    H5B C5 H5C . . 109.5 ?
    N3 C6 C7 . . 112.52(11) ?
    N3 C6 H6A . . 109.1 ?
    C7 C6 H6A . . 109.1 ?
    N3 C6 H6B . . 109.1 ?
    C7 C6 H6B . . 109.1 ?
    H6A C6 H6B . . 107.8 ?
    C6 C7 C8 . . 114.54(12) ?
    C6 C7 H7A . . 108.6 ?
    C8 C7 H7A . . 108.6 ?
    C6 C7 H7B . . 108.6 ?
    C8 C7 H7B . . 108.6 ?
    H7A C7 H7B . . 107.6 ?
    N4 C8 C7 . . 113.07(12) ?
    N4 C8 H8A . . 109.0 ?
    C7 C8 H8A . . 109.0 ?
    N4 C8 H8B . . 109.0 ?
    C7 C8 H8B . . 109.0 ?
    H8A C8 H8B . . 107.8 ?
    C10 N4 C9 . . 123.77(12) ?
    C10 N4 C8 . . 118.94(12) ?
    C9 N4 C8 . . 116.18(11) ?
    N4 C9 H9A . . 109.5 ?
    N4 C9 H9B . . 109.5 ?
    H9A C9 H9B . . 109.5 ?
    N4 C9 H9C . . 109.5 ?
    H9A C9 H9C . . 109.5 ?
    H9B C9 H9C . . 109.5 ?
    O1 C10 N4 . . 121.81(12) ?
    O1 C10 N5 . . 121.83(13) ?
    N4 C10 N5 . . 116.34(13) ?
    C10 N5 C12 . . 120.06(12) ?
    C10 N5 C11 . . 116.06(12) ?
    C12 N5 C11 . . 112.09(12) ?
    N5 C11 H11A . . 109.5 ?
    N5 C11 H11B . . 109.5 ?
    H11A C11 H11B . . 109.5 ?
    N5 C11 H11C . . 109.5 ?
    H11A C11 H11C . . 109.5 ?
    H11B C11 H11C . . 109.5 ?
    N5 C12 H12A . . 109.5 ?
    N5 C12 H12B . . 109.5 ?
    H12A C12 H12B . . 109.5 ?
    N5 C12 H12C . . 109.5 ?
    H12A C12 H12C . . 109.5 ?
    H12B C12 H12C . . 109.5 ?
    N3 C13 C14 . . 112.41(11) ?
    N3 C13 H13A . . 109.1 ?
    C14 C13 H13A . . 109.1 ?
    N3 C13 H13B . . 109.1 ?
    C14 C13 H13B . . 109.1 ?
    H13A C13 H13B . . 107.9 ?
    O2 C14 O3 . . 125.09(14) ?
    O2 C14 C13 . . 125.70(13) ?
    O3 C14 C13 . . 109.19(11) ?
    C14 O3 C15 . . 117.58(11) ?
    O3 C15 C16 . . 106.90(12) ?
    O3 C15 H15A . . 110.3 ?
    C16 C15 H15A . . 110.3 ?
    O3 C15 H15B . . 110.3 ?
    C16 C15 H15B . . 110.3 ?
    H15A C15 H15B . . 108.6 ?
    C15 C16 H16A . . 109.5 ?
    C15 C16 H16B . . 109.5 ?
    H16A C16 H16B . . 109.5 ?
    C15 C16 H16C . . 109.5 ?
    H16A C16 H16C . . 109.5 ?
    H16B C16 H16C . . 109.5 ?
    C35 B1 C17 . . 108.95(11) ?
    C35 B1 C29 . . 111.24(11) ?
    C17 B1 C29 . . 108.33(11) ?
    C35 B1 C23 . . 107.87(11) ?
    C17 B1 C23 . . 112.42(11) ?
    C29 B1 C23 . . 108.05(11) ?
    C22 C17 C18 . . 114.18(13) ?
    C22 C17 B1 . . 123.43(12) ?
    C18 C17 B1 . . 122.23(12) ?
    C19 C18 C17 . . 123.13(13) ?
    C19 C18 H18A . . 118.4 ?
    C17 C18 H18A . . 118.4 ?
    C20 C19 C18 . . 120.55(13) ?
    C20 C19 H19A . . 119.7 ?
    C18 C19 H19A . . 119.7 ?
    C19 C20 C21 . . 118.42(14) ?
    C19 C20 H20A . . 120.8 ?
    C21 C20 H20A . . 120.8 ?
    C20 C21 C22 . . 120.35(14) ?
    C20 C21 H21A . . 119.8 ?
    C22 C21 H21A . . 119.8 ?
    C21 C22 C17 . . 123.34(13) ?
    C21 C22 H22A . . 118.3 ?
    C17 C22 H22A . . 118.3 ?
    C24 C23 C28 . . 114.65(12) ?
    C24 C23 B1 . . 124.43(12) ?
    C28 C23 B1 . . 120.84(12) ?
    C25 C24 C23 . . 122.61(14) ?
    C25 C24 H24A . . 118.7 ?
    C23 C24 H24A . . 118.7 ?
    C26 C25 C24 . . 120.71(14) ?
    C26 C25 H25A . . 119.6 ?
    C24 C25 H25A . . 119.6 ?
    C27 C26 C25 . . 118.69(13) ?
    C27 C26 H26A . . 120.7 ?
    C25 C26 H26A . . 120.7 ?
    C26 C27 C28 . . 120.00(14) ?
    C26 C27 H27A . . 120.0 ?
    C28 C27 H27A . . 120.0 ?
    C27 C28 C23 . . 123.21(14) ?
    C27 C28 H28A . . 118.4 ?
    C23 C28 H28A . . 118.4 ?
    C34 C29 C30 . . 114.41(13) ?
    C34 C29 B1 . . 122.37(12) ?
    C30 C29 B1 . . 123.15(12) ?
    C31 C30 C29 . . 123.08(13) ?
    C31 C30 H30A . . 118.5 ?
    C29 C30 H30A . . 118.5 ?
    C32 C31 C30 . . 120.59(14) ?
    C32 C31 H31A . . 119.7 ?
    C30 C31 H31A . . 119.7 ?
    C31 C32 C33 . . 118.52(14) ?
    C31 C32 H32A . . 120.7 ?
    C33 C32 H32A . . 120.7 ?
    C32 C33 C34 . . 119.99(14) ?
    C32 C33 H33A . . 120.0 ?
    C34 C33 H33A . . 120.0 ?
    C33 C34 C29 . . 123.39(13) ?
    C33 C34 H34A . . 118.3 ?
    C29 C34 H34A . . 118.3 ?
    C40 C35 C36 . . 114.96(12) ?
    C40 C35 B1 . . 122.18(12) ?
    C36 C35 B1 . . 122.81(12) ?
    C37 C36 C35 . . 122.58(13) ?
    C37 C36 H36A . . 118.7 ?
    C35 C36 H36A . . 118.7 ?
    C38 C37 C36 . . 120.38(13) ?
    C38 C37 H37A . . 119.8 ?
    C36 C37 H37A . . 119.8 ?
    C37 C38 C39 . . 119.02(13) ?
    C37 C38 H38A . . 120.5 ?
    C39 C38 H38A . . 120.5 ?
    C38 C39 C40 . . 119.96(14) ?
    C38 C39 H39A . . 120.0 ?
    C40 C39 H39A . . 120.0 ?
    C39 C40 C35 . . 123.10(13) ?
    C39 C40 H40A . . 118.5 ?
    C35 C40 H40A . . 118.5 ?
loop_
    _geom_torsion_atom_site_label_1
    _geom_torsion_atom_site_label_2
    _geom_torsion_atom_site_label_3
    _geom_torsion_atom_site_label_4
    _geom_torsion_site_symmetry_1
    _geom_torsion_site_symmetry_2
    _geom_torsion_site_symmetry_3
    _geom_torsion_site_symmetry_4
    _geom_torsion
    _geom_torsion_publ_flag
    N2 C1 N1 C2 . . . . -146.94(13) ?
    N3 C1 N1 C2 . . . . 33.4(2) ?
    N2 C1 N1 C3 . . . . 29.8(2) ?
    N3 C1 N1 C3 . . . . -149.78(13) ?
    N1 C1 N2 C5 . . . . 33.0(2) ?
    N3 C1 N2 C5 . . . . -147.38(14) ?
    N1 C1 N2 C4 . . . . -144.91(14) ?
    N3 C1 N2 C4 . . . . 34.7(2) ?
    N2 C1 N3 C13 . . . . -136.39(13) ?
    N1 C1 N3 C13 . . . . 43.24(19) ?
    N2 C1 N3 C6 . . . . 32.45(19) ?
    N1 C1 N3 C6 . . . . -147.92(13) ?
    C1 N3 C6 C7 . . . . 128.32(14) ?
    C13 N3 C6 C7 . . . . -62.61(16) ?
    N3 C6 C7 C8 . . . . -62.20(16) ?
    C6 C7 C8 N4 . . . . -67.10(16) ?
    C7 C8 N4 C10 . . . . 99.05(15) ?
    C7 C8 N4 C9 . . . . -92.53(15) ?
    C9 N4 C10 O1 . . . . -154.18(14) ?
    C8 N4 C10 O1 . . . . 13.3(2) ?
    C9 N4 C10 N5 . . . . 24.7(2) ?
    C8 N4 C10 N5 . . . . -167.82(13) ?
    O1 C10 N5 C12 . . . . -133.66(16) ?
    N4 C10 N5 C12 . . . . 47.47(19) ?
    O1 C10 N5 C11 . . . . 6.4(2) ?
    N4 C10 N5 C11 . . . . -172.48(12) ?
    C1 N3 C13 C14 . . . . 61.55(17) ?
    C6 N3 C13 C14 . . . . -107.74(14) ?
    N3 C13 C14 O2 . . . . -3.7(2) ?
    N3 C13 C14 O3 . . . . 178.03(12) ?
    O2 C14 O3 C15 . . . . -1.2(2) ?
    C13 C14 O3 C15 . . . . 177.14(12) ?
    C14 O3 C15 C16 . . . . 176.18(14) ?
    C35 B1 C17 C22 . . . . 156.72(13) ?
    C29 B1 C17 C22 . . . . -82.12(15) ?
    C23 B1 C17 C22 . . . . 37.21(18) ?
    C35 B1 C17 C18 . . . . -28.25(17) ?
    C29 B1 C17 C18 . . . . 92.91(15) ?
    C23 B1 C17 C18 . . . . -147.76(13) ?
    C22 C17 C18 C19 . . . . -1.4(2) ?
    B1 C17 C18 C19 . . . . -176.82(13) ?
    C17 C18 C19 C20 . . . . 0.1(2) ?
    C18 C19 C20 C21 . . . . 1.5(2) ?
    C19 C20 C21 C22 . . . . -1.8(2) ?
    C20 C21 C22 C17 . . . . 0.4(2) ?
    C18 C17 C22 C21 . . . . 1.1(2) ?
    B1 C17 C22 C21 . . . . 176.50(13) ?
    C35 B1 C23 C24 . . . . -94.23(15) ?
    C17 B1 C23 C24 . . . . 25.92(18) ?
    C29 B1 C23 C24 . . . . 145.41(13) ?
    C35 B1 C23 C28 . . . . 82.39(15) ?
    C17 B1 C23 C28 . . . . -157.47(12) ?
    C29 B1 C23 C28 . . . . -37.98(16) ?
    C28 C23 C24 C25 . . . . 3.1(2) ?
    B1 C23 C24 C25 . . . . 179.88(13) ?
    C23 C24 C25 C26 . . . . -0.4(2) ?
    C24 C25 C26 C27 . . . . -2.3(2) ?
    C25 C26 C27 C28 . . . . 1.9(2) ?
    C26 C27 C28 C23 . . . . 1.0(2) ?
    C24 C23 C28 C27 . . . . -3.4(2) ?
    B1 C23 C28 C27 . . . . 179.65(12) ?
    C35 B1 C29 C34 . . . . -37.55(17) ?
    C17 B1 C29 C34 . . . . -157.27(12) ?
    C23 B1 C29 C34 . . . . 80.68(15) ?
    C35 B1 C29 C30 . . . . 145.51(12) ?
    C17 B1 C29 C30 . . . . 25.78(16) ?
    C23 B1 C29 C30 . . . . -96.26(14) ?
    C34 C29 C30 C31 . . . . 0.94(18) ?
    B1 C29 C30 C31 . . . . 178.11(12) ?
    C29 C30 C31 C32 . . . . -1.0(2) ?
    C30 C31 C32 C33 . . . . -0.12(19) ?
    C31 C32 C33 C34 . . . . 1.23(19) ?
    C32 C33 C34 C29 . . . . -1.3(2) ?
    C30 C29 C34 C33 . . . . 0.22(18) ?
    B1 C29 C34 C33 . . . . -176.97(12) ?
    C17 B1 C35 C40 . . . . -91.78(15) ?
    C29 B1 C35 C40 . . . . 148.86(13) ?
    C23 B1 C35 C40 . . . . 30.52(18) ?
    C17 B1 C35 C36 . . . . 85.35(16) ?
    C29 B1 C35 C36 . . . . -34.01(18) ?
    C23 B1 C35 C36 . . . . -152.35(13) ?
    C40 C35 C36 C37 . . . . -0.1(2) ?
    B1 C35 C36 C37 . . . . -177.43(13) ?
    C35 C36 C37 C38 . . . . 0.6(2) ?
    C36 C37 C38 C39 . . . . -0.7(2) ?
    C37 C38 C39 C40 . . . . 0.3(2) ?
    C38 C39 C40 C35 . . . . 0.2(2) ?
    C36 C35 C40 C39 . . . . -0.3(2) ?
    B1 C35 C40 C39 . . . . 177.04(13) ?
loop_
    _geom_hbond_atom_site_label_D
    _geom_hbond_atom_site_label_H
    _geom_hbond_atom_site_label_A
    _geom_hbond_site_symmetry_A
    _geom_hbond_distance_DH
    _geom_hbond_distance_HA
    _geom_hbond_distance_DA
    _geom_hbond_angle_DHA
    _geom_hbond_publ_flag
    C11 H11B O1 4_554 0.98 2.73 3.687(2) 165 y
    C25 H25A O2 1_554 0.95 2.72 3.617(2) 158 y
    C27 H27A O2 3_656 0.95 2.71 3.392(2) 129 y
    C12 H12C Cg1 1 0.98 2.64 3.541(2) 152 y
    C13 H13A Cg1 1 0.99 2.91 3.432(2) 114 y
    C5 H5A Cg2 1 0.98 2.89 3.868(2) 174 y
    C16 H16B Cg2 1 0.98 2.66 3.542(2) 151 y
_shelx_hkl_file
;
   1   0   0 2086.87   20.27   0
   2   0   0 2713.67   43.31   0
   3   0   0 9372.62  205.27   0
   4   0   0  846.63   14.53   0
   5   0   0  606.92   16.68   0
   6   0   0   -2.69    3.77   0
   7   0   0   50.58    5.65   0
   8   0   0   22.60    5.92   0
   9   0   0  640.55   18.56   0
  10   0   0  181.86   11.30   0
  11   0   0   51.38    9.95   0
  12   0   0  112.18   18.56   0
  -1  -1   0  175.00   10.27   0
   1   1   0  176.00   10.54   0
   2   1   0  159.53    6.99   0
  -2  -1   0  193.43    4.30   0
  -3  -1   0  503.35    8.88   0
   3   1   0  453.58   12.11   0
   4   1   0  139.36    5.38   0
  -4  -1   0  151.46    3.23   0
  -5  -1   0 1196.63   23.67   0
   5   1   0 1097.09   26.90   0
  -6  -1   0    2.96    3.77   0
   6   1   0   -0.27    3.77   0
   7   1   0  616.07   17.22   0
  -7  -1   0  605.31   16.41   0
  -8  -1   0    9.15    5.92   0
   8   1   0   18.02    9.15   0
  -9  -1   0  154.69    9.68   0
   9   1   0  181.32   10.22   0
 -10  -1   0    8.07    7.53   0
  10   1   0    9.15   11.30   0
  11   1   0   50.04    9.95   0
 -11  -1   0   37.39    9.68   0
  12   1   0  -19.91    7.26   0
 -12  -1   0  -12.38   14.80   0
   0   2   0   21.00    4.27   0
   0  -2   0   20.95    4.27   0
  -1  -2   0 1884.00   10.81   0
   1   2   0 1891.00   10.81   0
   2   2   0  617.95   14.80   0
  -2  -2   0  681.18   11.57   0
  -3  -2   0 1110.81   18.29   0
   3   2   0 1023.38   24.48   0
  -4  -2   0   71.83    2.15   0
   4   2   0   60.53    2.96   0
   5   2   0   11.03    3.50   0
  -5  -2   0   14.26    1.35   0
  -6  -2   0  444.43    8.34   0
   6   2   0  395.74   12.11   0
   7   2   0  325.25   11.03   0
  -7  -2   0  340.86   11.84   0
   8   2   0  361.03   12.38   0
  -8  -2   0  354.58   12.64   0
  -9  -2   0    2.42    6.46   0
   9   2   0   18.83    9.68   0
 -10  -2   0   11.30    6.46   0
  10   2   0    5.38    7.80   0
  11   2   0   28.79    9.68   0
 -11  -2   0   25.02   14.53   0
  12   2   0   17.76    8.61   0
 -12  -2   0   20.45   12.11   0
  -1  -3   0   21.88    4.54   0
   1   3   0   20.54    5.27   0
  -3  -3   0  306.69    5.65   0
   3   3   0  261.76    7.26   0
  -4  -3   0    9.68    1.35   0
   4   3   0    8.34    2.69   0
   5   3   0   27.44    5.11   0
  -5  -3   0   25.02    1.61   0
  -6  -3   0  136.67    3.77   0
   6   3   0  123.48    5.92   0
   7   3   0  202.31    8.61   0
  -7  -3   0  216.30    8.88   0
   8   3   0 1323.34   35.24   0
  -8  -3   0 1239.67   31.75   0
   9   3   0   15.07    6.73   0
  -9  -3   0    9.42    9.42   0
  10   3   0  199.62   11.30   0
 -10  -3   0  200.42   11.84   0
  11   3   0    6.99    9.15   0
 -11  -3   0   11.03    7.53   0
 -12  -3   0   11.57   15.87   0
  12   3   0   26.90   10.76   0
   0  -4   0 7020.00   21.08   0
   0   4   0 7021.00   20.81   0
  -1  -4   0  335.48    6.73   0
   1   4   0  329.79    6.46   0
   2   4   0    9.15    1.61   0
  -2  -4   0    5.65    0.54   0
  -3  -4   0   94.70    2.42   0
   3   4   0  101.15    3.77   0
   4   4   0   36.59    3.50   0
  -4  -4   0   40.08    1.61   0
   5   4   0   10.22    3.50   0
  -5  -4   0    6.73    1.61   0
  -6  -4   0   28.25    1.88   0
   6   4   0   31.75    3.77   0
   7   4   0   59.45    5.92   0
  -7  -4   0   57.57    5.92   0
  -8  -4   0   -2.69    6.19   0
   8   4   0   -4.04    5.65   0
  -9  -4   0   17.76    7.26   0
   9   4   0   12.64   10.22   0
  10   4   0   37.66    8.07   0
 -10  -4   0   39.55    8.34   0
  11   4   0    0.54    9.42   0
 -11  -4   0    6.46    9.68   0
 -12  -4   0   31.21   16.68   0
  12   4   0   57.30   11.57   0
   1   5   0  392.24    6.99   0
  -1  -5   0  387.94    6.99   0
  -2  -5   0 3801.08   85.82   0
   2   5   0 3499.77   77.48   0
   3   5   0 3284.55  107.34   0
  -3  -5   0 3190.66   60.26   0
   4   5   0 1142.02   26.90   0
  -4  -5   0 1210.89   19.91   0
   5   5   0 1208.47   31.75   0
  -5  -5   0 1177.80   19.91   0
  -6  -5   0  289.74    9.95   0
   6   5   0  282.21    9.15   0
  -7  -5   0  100.08    6.99   0
   7   5   0   91.20    6.46   0
  -8  -5   0  274.14   11.03   0
   8   5   0  276.56   11.03   0
  -9  -5   0  567.92   18.56   0
   9   5   0  550.16   17.49   0
  10   5   0  115.68   14.26   0
 -10  -5   0  123.48   10.22   0
  11   5   0   23.41    9.15   0
 -11  -5   0    2.69    9.42   0
 -12  -5   0   92.81   16.95   0
  12   5   0   43.58   11.30   0
   0   6   0  578.95   20.45   0
   0  -6   0  545.59   21.52   0
  -1  -6   0   72.64    2.42   0
   1   6   0   81.78    2.96   0
   2   6   0 2056.98   46.54   0
  -2  -6   0 2052.67   47.35   0
   3   6   0 2762.37   61.61   0
  -3  -6   0 2904.95   52.46   0
   4   6   0 1193.40   30.67   0
  -4  -6   0 1192.33   19.91   0
  -5  -6   0  442.28    8.34   0
   5   6   0  447.12   12.38   0
  -6  -6   0   37.93    2.69   0
   6   6   0   40.62    4.57   0
   7   6   0  695.16   19.64   0
  -7  -6   0  750.85   30.40   0
   8   6   0    3.23    4.84   0
  -8  -6   0   -1.08    4.04   0
   9   6   0   60.80    6.99   0
  -9  -6   0   61.61    8.61   0
 -10  -6   0    7.26    7.53   0
  10   6   0   -3.77    7.53   0
 -11  -6   0   22.06    9.42   0
  11   6   0    4.30    8.88   0
  12   6   0    8.61   10.49   0
 -12  -6   0   31.21   15.60   0
   1   7   0    7.45    1.35   0
  -1  -7   0    6.91    1.35   0
   2   7   0  256.65    5.38   0
  -2  -7   0  248.04    6.73   0
  -3  -7   0  129.67    4.57   0
   3   7   0  108.69    5.92   0
  -4  -7   0  624.41   12.91   0
   4   7   0  674.45   26.10   0
  -5  -7   0  289.74    5.92   0
   5   7   0  319.33   10.49   0
   6   7   0    9.95    4.04   0
  -6  -7   0   10.49    2.69   0
   7   7   0   67.53    8.34   0
  -7  -7   0   82.86    6.19   0
   8   7   0  389.55   13.72   0
  -8  -7   0  356.19   13.18   0
  -9  -7   0   95.50    8.61   0
   9   7   0  108.15    8.61   0
  10   7   0    9.95    7.53   0
 -10  -7   0   19.10    6.73   0
 -11  -7   0   37.13   13.99   0
  11   7   0   46.27    9.42   0
  12   7   0  156.04   20.18   0
 -12  -7   0  135.59   12.38   0
  -1  -8   0 2529.93   56.23   0
   1   8   0 2659.33   61.34   0
   2   8   0 3486.32   64.30   0
  -2  -8   0 3121.52   98.19   0
   3   8   0 2057.79   46.81   0
  -3  -8   0 2028.19   45.20   0
  -4  -8   0  226.79    5.38   0
   4   8   0  211.19    6.99   0
  -5  -8   0  774.53   13.99   0
   5   8   0  677.41   24.75   0
  -6  -8   0  270.91    7.53   0
   6   8   0  246.16    8.88   0
   7   8   0   22.87    5.11   0
  -7  -8   0   21.79    5.38   0
  -8  -8   0 1114.04   30.40   0
   8   8   0 1128.57   29.05   0
   9   8   0  122.41    9.15   0
  -9  -8   0  123.75    8.88   0
 -10  -8   0    9.15    8.34   0
  10   8   0    6.19    7.53   0
 -11  -8   0   16.14   10.22   0
  11   8   0   24.48    8.34   0
  12   8   0   43.58   11.84   0
 -12  -8   0   30.67    9.68   0
   1   9   0 2598.26   58.38   0
  -1  -9   0 2790.88   64.03   0
  -2  -9   0   -2.15    1.35   0
   2   9   0   -1.61    1.35   0
  -3  -9   0  225.98    6.73   0
   3   9   0  228.94    6.99   0
  -4  -9   0  221.95    7.53   0
   4   9   0  198.27    6.73   0
  -5  -9   0  396.55    7.26   0
   5   9   0  400.58   11.84   0
   6   9   0    6.19    4.04   0
  -6  -9   0    1.88    1.08   0
   7   9   0   12.91    5.11   0
  -7  -9   0   15.60    7.80   0
  -8  -9   0  116.49    8.34   0
   8   9   0   97.66    7.53   0
   9   9   0  286.24   12.64   0
  -9  -9   0  300.50   18.83   0
  10   9   0   41.70    8.61   0
 -10  -9   0   44.12   12.91   0
 -11  -9   0   -1.88    9.42   0
  11   9   0    7.53    9.42   0
 -12  -9   0   94.70   12.64   0
  12   9   0  107.07   11.03   0
   1  10   0 2900.38   64.84   0
  -1 -10   0 3051.57   70.22   0
  -2 -10   0  579.48   15.07   0
   2  10   0  518.41   18.02   0
  -3 -10   0 1713.97   38.47   0
   3  10   0 1747.87   41.43   0
   4  10   0 1384.41   33.63   0
  -4 -10   0 1369.08   32.82   0
  -5 -10   0  451.96   13.18   0
   5  10   0  460.30   12.38   0
  -6 -10   0  193.43    4.57   0
   6  10   0  177.83    7.80   0
   7  10   0  114.34    6.19   0
  -7 -10   0  134.24    6.99   0
   8  10   0  808.16   23.14   0
  -8 -10   0  760.81   21.25   0
   9  10   0  156.30    9.68   0
  -9 -10   0  160.07    9.95   0
 -10 -10   0  205.00   12.11   0
  10  10   0  184.28   11.03   0
 -11 -10   0   -7.26    9.68   0
  11  10   0    9.95   13.45   0
  12  10   0   26.36   15.60   0
 -12 -10   0   25.29   11.84   0
   1  11   0   85.55    3.50   0
  -1 -11   0   80.44    2.96   0
   2  11   0  881.87   20.98   0
  -2 -11   0  879.99   21.25   0
  -3 -11   0  559.58   15.07   0
   3  11   0  563.88   11.03   0
   4  11   0 1093.06   26.10   0
  -4 -11   0 1090.63   26.90   0
   5  11   0  904.20   22.33   0
  -5 -11   0  897.20   22.60   0
  -6 -11   0    1.61    2.42   0
   6  11   0   -0.81    4.04   0
   7  11   0  552.04   16.41   0
  -7 -11   0  514.38   15.33   0
   8  11   0    9.68    5.92   0
  -8 -11   0   -5.65    5.92   0
   9  11   0    2.69    5.38   0
  -9 -11   0   10.49    7.26   0
  10  11   0  100.88    9.95   0
 -10 -11   0   96.85    9.68   0
  11  11   0   11.57    9.68   0
 -11 -11   0  -11.84    9.68   0
 -12 -11   0   77.75   13.18   0
  12  11   0  100.88   12.38   0
   1  12   0 1424.77   32.82   0
  -1 -12   0 1478.30   34.44   0
   2  12   0   13.18    2.15   0
  -2 -12   0   12.11    2.15   0
   3  12   0  729.60   14.26   0
  -3 -12   0  713.73   18.02   0
  -4 -12   0    4.57    2.42   0
   4  12   0    0.54    2.42   0
  -5 -12   0    0.27    3.50   0
   5  12   0   -0.81    3.23   0
  -6 -12   0   16.14    3.23   0
   6  12   0   24.48    6.46   0
   7  12   0   47.89    8.34   0
  -7 -12   0   37.13    6.19   0
   8  12   0  234.86    9.95   0
  -8 -12   0  250.19   11.57   0
   9  12   0  249.12   11.57   0
  -9 -12   0  218.45   11.30   0
 -10 -12   0  137.47   11.03   0
  10  12   0  125.64    9.15   0
  11  12   0   10.49    9.42   0
 -11 -12   0    0.81   13.99   0
 -12 -12   0   78.82   13.18   0
  12  12   0   50.04   12.11   0
   1  13   0  590.78   16.95   0
  -1 -13   0  534.29   18.83   0
  -2 -13   0  984.64   23.14   0
   2  13   0 1004.81   26.36   0
   3  13   0 2097.33   50.58   0
  -3 -13   0 1971.97   44.66   0
  -4 -13   0    1.88    3.23   0
   4  13   0   -0.81    2.69   0
  -5 -13   0   37.39    4.57   0
   5  13   0   33.09    4.04   0
  -6 -13   0  377.98    9.42   0
   6  13   0  389.28   12.64   0
   7  13   0  565.49   16.68   0
  -7 -13   0  561.46   17.22   0
   8  13   0   98.73   10.76   0
  -8 -13   0  108.96   11.57   0
  -9 -13   0   -2.96    6.99   0
   9  13   0   11.84    6.99   0
  10  13   0    9.42    7.80   0
 -10 -13   0   12.64    8.88   0
 -11 -13   0   16.95   10.76   0
  11  13   0   29.05   14.80   0
  12  13   0   -4.57   11.84   0
 -12 -13   0    9.95   11.57   0
  -1 -14   0   51.92    3.23   0
   1  14   0   49.23    2.69   0
   2  14   0  149.58    5.11   0
  -2 -14   0  173.52    6.19   0
   3  14   0  175.67    4.57   0
  -3 -14   0  154.42    7.80   0
  -4 -14   0   27.98    3.50   0
   4  14   0   30.13    3.23   0
   5  14   0  108.42    5.92   0
  -5 -14   0  104.92    5.92   0
  -6 -14   0  304.54   10.76   0
   6  14   0  285.44    9.68   0
   7  14   0  103.84    6.99   0
  -7 -14   0  108.42    7.53   0
   8  14   0   15.60    8.61   0
  -8 -14   0   19.91    6.73   0
  -9 -14   0    1.35    9.95   0
   9  14   0    9.42    6.99   0
 -10 -14   0   69.14   10.22   0
  10  14   0   87.16    7.80   0
 -11 -14   0   -8.34   10.49   0
  11  14   0   -1.35    9.68   0
  12  14   0   18.29   11.30   0
 -12 -14   0   20.98   12.11   0
   1  15   0  300.50    8.88   0
  -1 -15   0  310.99    9.68   0
   2  15   0  148.23    5.38   0
  -2 -15   0  151.19    7.80   0
   3  15   0  226.79    6.99   0
  -3 -15   0  234.05    7.26   0
   4  15   0    0.81    2.96   0
  -4 -15   0    1.88    3.23   0
   5  15   0  258.00    8.61   0
  -5 -15   0  221.68    8.07   0
   6  15   0  418.34   12.64   0
  -6 -15   0  450.89   13.99   0
  -7 -15   0  305.61   11.84   0
   7  15   0  352.69   12.38   0
  -8 -15   0  460.57   15.87   0
   8  15   0  438.51   14.53   0
   9  15   0  134.24   13.18   0
  -9 -15   0  124.56    9.68   0
  10  15   0   17.49    8.34   0
 -10 -15   0   18.83    9.15   0
  11  15   0    5.65    9.95   0
 -11 -15   0    4.57    9.95   0
  12  15   0    8.88   11.57   0
 -12 -15   0   14.80   11.84   0
  -1 -16   0  821.61   21.52   0
   1  16   0  727.99   17.49   0
  -2 -16   0  219.26    7.26   0
   2  16   0  214.41    6.73   0
   3  16   0 1664.20   32.82   0
  -3 -16   0 1475.88   35.78   0
   4  16   0   34.70    3.77   0
  -4 -16   0   42.24    3.77   0
  -5 -16   0   18.02    4.57   0
   5  16   0    8.61    3.77   0
   6  16   0  390.63   12.38   0
  -6 -16   0  423.18   13.72   0
  -7 -16   0   14.26    5.92   0
   7  16   0   13.72    5.38   0
  -8 -16   0   16.68    5.38   0
   8  16   0   19.64    5.11   0
   9  16   0   22.87    7.53   0
  -9 -16   0   44.39   12.38   0
 -10 -16   0    8.34    8.88   0
  10  16   0   21.79    8.61   0
 -11 -16   0    6.73   11.03   0
  11  16   0    6.99    9.68   0
  -1 -17   0    0.27    2.15   0
   1  17   0    0.54    2.15   0
  -2 -17   0  204.46    6.73   0
   2  17   0  190.74    6.46   0
   3  17   0   40.35    2.15   0
  -3 -17   0   39.01    3.77   0
   4  17   0  445.24   12.64   0
  -4 -17   0  458.96   13.45   0
   5  17   0  189.39    7.53   0
  -5 -17   0  186.70    7.53   0
   6  17   0   -1.35    3.23   0
  -6 -17   0   -5.92    4.84   0
  -7 -17   0    0.54    9.15   0
   7  17   0    2.15    5.11   0
   8  17   0    0.81    5.92   0
  -8 -17   0    4.84    6.46   0
   9  17   0    4.57    6.99   0
  -9 -17   0   -2.69    8.07   0
  10  17   0   17.76    6.99   0
 -10 -17   0   15.87    9.42   0
 -11 -17   0   26.10   15.87   0
  11  17   0   -2.69    8.07   0
   1  18   0  620.38   15.87   0
  -1 -18   0  633.02   16.68   0
   2  18   0 1394.10   34.44   0
  -2 -18   0 1541.79   54.07   0
  -3 -18   0  312.61   10.22   0
   3  18   0  342.20    8.07   0
   4  18   0  121.06    5.65   0
  -4 -18   0  107.34    5.65   0
  -5 -18   0  438.24   13.18   0
   5  18   0  476.45   14.53   0
  -6 -18   0   19.91    5.38   0
   6  18   0   27.44    4.84   0
  -7 -18   0   -2.69    5.92   0
   7  18   0    5.38    4.30   0
   8  18   0   55.42    9.95   0
  -8 -18   0   52.73    7.53   0
  -9 -18   0    1.35    7.80   0
   9  18   0    8.07    5.92   0
 -10 -18   0    2.15    7.80   0
  10  18   0    4.84    6.73   0
  11  18   0  109.22    9.42   0
 -11 -18   0   94.43   10.76   0
  -1 -19   0  260.96    8.07   0
   1  19   0  237.28    7.26   0
   2  19   0    5.92    2.15   0
  -2 -19   0    2.15    2.69   0
   3  19   0    1.08    1.61   0
  -3 -19   0   -1.35    3.23   0
  -4 -19   0  189.93    7.53   0
   4  19   0  192.89    6.99   0
  -5 -19   0  358.88   12.11   0
   5  19   0  345.70   10.76   0
  -6 -19   0  593.47   17.76   0
   6  19   0  585.13   16.68   0
  -7 -19   0    1.88    6.19   0
   7  19   0    0.54    5.11   0
   8  19   0  121.06    8.61   0
  -8 -19   0  103.04    7.80   0
  -9 -19   0   21.52    8.61   0
   9  19   0    0.00    6.99   0
 -10 -19   0   -3.77    9.68   0
  10  19   0   -5.11    8.61   0
 -11 -19   0   15.87   12.11   0
  11  19   0   16.14   11.03   0
   1  20   0   40.89    2.96   0
  -1 -20   0   60.80    4.04   0
  -2 -20   0   18.02    2.42   0
   2  20   0   13.18    2.69   0
  -3 -20   0  514.92   14.26   0
   3  20   0  582.71   13.18   0
  -4 -20   0   85.82    5.65   0
   4  20   0   83.94    5.11   0
  -5 -20   0   52.19    5.65   0
   5  20   0   48.69    4.84   0
  -6 -20   0   27.17    5.92   0
   6  20   0   25.83    5.11   0
   7  20   0    5.11    4.57   0
  -7 -20   0   -6.19    6.46   0
   8  20   0   60.80   10.76   0
  -8 -20   0   60.26    8.07   0
   9  20   0   44.66    8.34   0
  -9 -20   0   49.50    8.88   0
  10  20   0   31.48    9.15   0
 -10 -20   0   22.60   10.49   0
 -11 -20   0    5.38   11.57   0
  11  20   0   -2.15   10.22   0
  -1 -21   0   88.51    4.04   0
   2  21   0    6.19    3.23   0
  -2 -21   0    2.69    3.23   0
  -3 -21   0   62.68    4.84   0
   3  21   0   68.87    4.57   0
   4  21   0   72.91    5.11   0
  -4 -21   0   57.84    5.11   0
  -5 -21   0   24.21    4.84   0
   5  21   0   31.75    4.84   0
   6  21   0   71.29    8.61   0
  -6 -21   0   68.06    6.73   0
   7  21   0   31.48    6.19   0
  -7 -21   0   34.44    6.99   0
  -8 -21   0   11.03    6.99   0
   8  21   0   -5.11    6.19   0
   9  21   0    5.65    7.80   0
  -9 -21   0    4.84    8.61   0
 -10 -21   0   70.75   11.03   0
  10  21   0   98.46   10.76   0
 -11 -21   0   78.82   12.91   0
  11  21   0   57.30   15.87   0
  -1 -22   0  543.70   22.60   0
   2  22   0  140.70    6.19   0
  -2 -22   0  129.13    5.65   0
   3  22   0   -1.88    2.42   0
  -3 -22   0    4.30    2.96   0
  -4 -22   0  109.22    6.19   0
   4  22   0  122.95    6.19   0
   5  22   0   88.78    5.11   0
  -5 -22   0  107.88    6.19   0
   6  22   0   31.21    5.65   0
  -6 -22   0   31.75    5.92   0
  -7 -22   0   12.64    6.46   0
   7  22   0    9.15    5.65   0
   8  22   0   95.77    7.80   0
  -8 -22   0   94.43    7.80   0
   9  22   0   57.84    8.61   0
  -9 -22   0   62.95    8.61   0
 -10 -22   0   59.72   12.91   0
  10  22   0   79.63   10.49   0
 -11 -22   0    7.26   11.57   0
  11  22   0    4.57   10.49   0
  -1 -23   0   49.50    5.38   0
   1  23   0   54.34    4.84   0
  -2 -23   0   11.57    5.38   0
   2  23   0    6.99    2.69   0
  -3 -23   0    4.57    3.77   0
   3  23   0    7.53    3.77   0
  -4 -23   0   24.48    4.30   0
   4  23   0   12.91    4.04   0
   5  23   0  210.38    8.34   0
  -5 -23   0  217.37    9.95   0
  -6 -23   0    5.38    5.65   0
   6  23   0    1.08    4.84   0
   7  23   0  337.14   11.03   0
  -7 -23   0  340.59   12.11   0
   8  23   0   47.62    6.46   0
  -8 -23   0   62.95    8.88   0
   9  23   0   12.38    8.07   0
  -9 -23   0   16.14    7.26   0
 -10 -23   0   44.39    8.88   0
  10  23   0   39.01    9.95   0
  -1 -24   0    6.73    3.50   0
   2  24   0  119.72    5.65   0
  -2 -24   0  133.44    6.19   0
   3  24   0  297.54   14.26   0
  -3 -24   0  271.72    9.95   0
   4  24   0  225.98   12.11   0
  -4 -24   0  218.45    8.88   0
  -5 -24   0   15.07    5.11   0
   5  24   0   11.30    3.77   0
  -6 -24   0  103.84    8.07   0
   6  24   0  120.25    8.07   0
  -7 -24   0   17.76    6.99   0
   7  24   0   18.83    5.11   0
   8  24   0   16.41   10.22   0
  -8 -24   0    6.46    7.80   0
   9  24   0    5.11    8.34   0
  -9 -24   0    7.26    9.42   0
  10  24   0   98.19   11.03   0
 -10 -24   0   87.16   12.91   0
  -2 -25   0    7.26    3.50   0
   2  25   0    4.30    3.23   0
   3  25   0  151.19    6.99   0
  -3 -25   0  138.82    6.46   0
   4  25   0    8.34    4.30   0
  -4 -25   0   12.64    4.84   0
  -5 -25   0   28.25    4.84   0
   5  25   0   40.89    5.65   0
  -6 -25   0    4.57    4.84   0
   6  25   0   -0.54    5.11   0
   7  25   0   33.90    7.26   0
  -7 -25   0   28.79    6.73   0
   8  25   0   -0.27    6.99   0
  -8 -25   0   -4.57   11.57   0
   9  25   0   65.91    9.42   0
  -9 -25   0   79.90   11.03   0
  10  25   0    2.42    7.53   0
 -10 -25   0   33.36   11.57   0
   1  26   0  195.58   10.22   0
  -1 -26   0  230.02   11.30   0
  -2 -26   0    5.65    2.96   0
   2  26   0    7.26    3.50   0
  -3 -26   0   32.01    4.57   0
   3  26   0   39.28    4.57   0
  -4 -26   0  648.62   19.10   0
   4  26   0  641.90   18.56   0
  -5 -26   0    8.88    5.38   0
   5  26   0   18.83    4.84   0
   6  26   0   16.95    5.65   0
  -6 -26   0    9.42    6.19   0
   7  26   0   -1.35    4.30   0
  -7 -26   0   -3.23    7.26   0
  -8 -26   0   87.70    8.61   0
   8  26   0   81.25    8.61   0
   9  26   0    4.84    9.42   0
  -9 -26   0   -0.54   14.26   0
  10  26   0    0.54    9.95   0
 -10 -26   0    2.96   11.03   0
   1  27   0   26.90    5.65   0
   2  27   0  580.83   15.60   0
  -2 -27   0  621.99   26.90   0
   3  27   0    3.23    3.23   0
  -3 -27   0    2.42    6.19   0
   4  27   0   -0.54    4.57   0
  -4 -27   0    4.57    5.11   0
   5  27   0   43.85    5.65   0
  -5 -27   0   45.73    6.19   0
   6  27   0   92.55    7.53   0
  -6 -27   0   96.58    8.07   0
   7  27   0  124.56    8.61   0
  -7 -27   0  118.64    9.42   0
   8  27   0   -1.61   11.30   0
  -8 -27   0  -18.29    9.15   0
   9  27   0   43.31    7.80   0
  -9 -27   0   37.93    8.61   0
 -10 -27   0   -2.96   11.84   0
  10  27   0   10.22   10.22   0
   2  28   0   16.95    4.30   0
  -2 -28   0    9.95    6.99   0
   3  28   0   87.16    5.92   0
  -3 -28   0   87.43    5.92   0
   4  28   0  228.40    9.42   0
  -4 -28   0  222.22    9.68   0
   5  28   0   15.87    5.11   0
  -5 -28   0    8.07    5.92   0
   6  28   0    8.88    5.11   0
  -6 -28   0    3.23    6.46   0
   7  28   0   -4.30    6.19   0
  -7 -28   0    4.84    6.19   0
  -8 -28   0   15.87    9.15   0
   8  28   0    9.15    6.19   0
  -9 -28   0   -7.26   10.76   0
   9  28   0    0.27    8.88   0
   1  29   0  153.88    9.68   0
   2  29   0   92.81    5.65   0
  -2 -29   0  110.57    9.68   0
   3  29   0   12.64    4.84   0
  -3 -29   0   10.22    5.11   0
  -4 -29   0   94.16    7.26   0
   4  29   0   97.12    6.73   0
  -5 -29   0   25.29    6.19   0
   5  29   0   14.26    5.65   0
   6  29   0   68.06    7.53   0
  -6 -29   0   64.84    8.07   0
   7  29   0   32.82    7.26   0
  -7 -29   0   30.67    8.07   0
   8  29   0    3.50    8.07   0
  -8 -29   0    1.08    7.53   0
   9  29   0   29.32    9.68   0
  -9 -29   0   30.94   10.76   0
  -1 -30   0   12.11    5.11   0
  -2 -30   0  171.37   11.57   0
   2  30   0  173.25    7.53   0
   3  30   0   -5.38    4.84   0
  -3 -30   0    1.35    5.11   0
   4  30   0    5.11    5.11   0
  -4 -30   0    6.46    5.38   0
  -5 -30   0    3.77    4.84   0
   5  30   0    4.84    5.65   0
   6  30   0   70.75    7.53   0
  -6 -30   0   86.63    8.61   0
  -7 -30   0   32.82    8.61   0
   7  30   0   14.26    5.92   0
   8  30   0   25.83    8.88   0
  -8 -30   0   29.86    9.95   0
   9  30   0   48.16   14.26   0
  -9 -30   0   23.14    9.15   0
  -1 -31   0  201.77   12.91   0
   2  31   0   82.59    5.65   0
  -2 -31   0   72.10    7.80   0
   3  31   0   -2.42    4.84   0
  -3 -31   0    0.54    7.26   0
   4  31   0    3.50    4.57   0
  -4 -31   0   -2.15    5.65   0
  -5 -31   0  316.11   12.91   0
   5  31   0  258.80   16.14   0
  -6 -31   0   17.76    6.46   0
   6  31   0   12.38    6.46   0
  -7 -31   0    9.15   12.11   0
   7  31   0   -3.77    7.26   0
   8  31   0   25.83    7.80   0
  -8 -31   0   21.25    9.42   0
  -9 -31   0   12.64    8.61   0
   9  31   0   -4.84    9.68   0
   0 -32   0  185.09   11.30   0
   0  32   0  179.17   11.57   0
   1  32   0   34.44    6.99   0
   2  32   0   -1.08    6.46   0
   3  32   0   34.44    4.84   0
  -3 -32   0   42.78    6.19   0
  -4 -32   0   14.53    6.46   0
   4  32   0   16.14    7.80   0
  -5 -32   0   33.63    7.53   0
   5  32   0   22.87    6.46   0
  -6 -32   0    5.65    7.53   0
   6  32   0   21.52   10.22   0
  -7 -32   0   16.95    8.88   0
   7  32   0   24.75    7.53   0
   8  32   0   -7.80    8.61   0
  -8 -32   0   20.45   10.49   0
  -1 -33   0   10.76    7.53   0
   1  33   0    7.26    4.57   0
  -2 -33   0   84.47    9.95   0
   2  33   0   65.37    7.26   0
  -3 -33   0    3.77    5.65   0
   3  33   0    3.23    4.57   0
   4  33   0  162.49    8.34   0
  -4 -33   0  167.07    9.15   0
   5  33   0   68.06    7.53   0
  -5 -33   0   61.61    6.99   0
  -6 -33   0   15.87    8.07   0
   6  33   0    8.34    6.99   0
   7  33   0   35.78    8.88   0
  -7 -33   0   20.98    9.42   0
  -8 -33   0  106.27   12.11   0
   8  33   0  125.64   16.14   0
  -1 -34   0   10.49    8.07   0
   1  34   0   14.26    4.30   0
   2  34   0   83.40    9.68   0
  -2 -34   0   62.68    6.19   0
  -3 -34   0    3.23    5.11   0
   3  34   0    4.30    7.80   0
  -4 -34   0   29.32    7.26   0
   4  34   0   27.98    6.73   0
  -5 -34   0   21.25    7.80   0
   5  34   0   25.83    6.99   0
  -6 -34   0    3.50    8.34   0
   6  34   0    7.80    7.53   0
  -7 -34   0   39.82    9.95   0
   7  34   0   24.48    6.99   0
  -8 -34   0   96.85   12.11   0
   8  34   0   96.58   11.57   0
  -1 -35   0   14.26    6.73   0
   1  35   0    9.95    4.57   0
  -2 -35   0  112.18   12.38   0
  -3 -35   0  113.53    8.61   0
   3  35   0  117.30   11.03   0
  -4 -35   0    0.27    6.99   0
   4  35   0   11.84    6.19   0
  -5 -35   0    0.54    6.46   0
   5  35   0    3.77    5.38   0
  -6 -35   0   10.49    8.61   0
   6  35   0    4.57    6.46   0
   7  35   0  104.65   10.76   0
  -7 -35   0   90.93   11.03   0
   0  36   0   16.95    5.65   0
   0 -36   0    5.11    8.88   0
   1  36   0   17.49    4.84   0
  -1 -36   0    8.88    5.11   0
   2  36   0   90.93    6.73   0
   3  36   0   33.09    9.42   0
  -3 -36   0   30.40    6.19   0
  -4 -36   0   16.41    6.19   0
   5  36   0   19.91    6.46   0
  -5 -36   0   37.66    8.88   0
  -6 -36   0   17.49   13.45   0
   6  36   0    5.11    7.80   0
   7  36   0   43.58    9.68   0
  -7 -36   0   55.96   15.07   0
  -1 -37   0   49.77   10.49   0
   1  37   0   34.97    6.46   0
  -2 -37   0    2.42    5.38   0
   3  37   0   40.62    7.53   0
  -3 -37   0   71.29    8.34   0
  -4 -37   0   26.90    8.34   0
   4  37   0   14.80    7.26   0
   5  37   0    5.65    6.19   0
  -5 -37   0   -7.26    8.34   0
  -6 -37   0   25.02    9.42   0
   6  37   0    8.88    8.34   0
   7  37   0   66.45    9.15   0
  -7 -37   0   30.13   10.49   0
   0  38   0    8.61    8.61   0
   0 -38   0    9.95    9.68   0
   1  38   0    6.99    6.19   0
  -1 -38   0   -3.50    6.99   0
   2  38   0   23.14    9.42   0
  -3 -38   0    4.30    5.65   0
   3  38   0    4.04    9.15   0
  -4 -38   0   29.32   12.11   0
   4  38   0   23.67    7.53   0
  -5 -38   0    8.34   12.11   0
   5  38   0    9.68    6.46   0
   6  38   0   22.33    8.61   0
  -6 -38   0   15.87    9.95   0
  -1 -39   0   31.75    6.73   0
   1  39   0   49.23    7.26   0
   2  39   0    2.69    6.73   0
  -2 -39   0    1.35   11.03   0
  -3 -39   0   -2.15   10.76   0
   3  39   0   12.38   10.49   0
   4  39   0   -4.84    7.26   0
  -4 -39   0   -2.96    8.61   0
   5  39   0    4.30    5.65   0
  -5 -39   0    1.61    8.61   0
   6  39   0   31.48    9.42   0
  -6 -39   0   18.29   10.22   0
   0  40   0   21.79    9.95   0
   0 -40   0    3.77   10.22   0
  -1 -40   0   23.94    8.07   0
   1  40   0   18.83    5.92   0
  -2 -40   0   10.22    6.73   0
   2  40   0   -0.27    6.46   0
   3  40   0    0.81    5.11   0
  -3 -40   0   -4.30    8.07   0
   4  40   0    0.27    8.07   0
  -4 -40   0    2.15   12.91   0
  -5 -40   0   -2.96    9.68   0
   5  40   0    8.61    8.61   0
   1  41   0   23.67    7.53   0
  -1 -41   0   25.29    8.61   0
   2  41   0   11.57    7.26   0
  -2 -41   0   32.28    8.61   0
  -3 -41   0   23.94   13.45   0
   3  41   0   27.71    7.80   0
   4  41   0   19.37    6.19   0
  -4 -41   0   23.94    7.80   0
   5  41   0  154.96   11.57   0
  -5 -41   0  119.18    9.15   0
   0 -42   0  168.41   16.41   0
   0  42   0  187.24   17.49   0
   1  42   0   93.08    8.07   0
  -1 -42   0   99.81   10.49   0
  -2 -42   0   31.48    8.88   0
   2  42   0   20.45    7.80   0
  -3 -42   0    8.61   13.45   0
   3  42   0    4.04    7.53   0
   4  42   0   25.56    8.61   0
  -4 -42   0   11.03    8.07   0
  -1 -43   0    6.46   12.38   0
   1  43   0    4.84    6.73   0
   2  43   0    0.27    8.34   0
  -2 -43   0   -1.08   13.18   0
   3  43   0    5.92    8.07   0
  -3 -43   0   13.18    8.34   0
   0  44   0   -2.69   11.03   0
   0 -44   0   12.38   12.91   0
   1  44   0    7.80    8.07   0
  -1 -44   0   15.60    7.80   0
   2  44   0    2.42    6.99   0
  -2 -44   0   12.64    8.07   0
 -12  -1   1    8.07   10.76   0
  12   1  -1   18.29   10.76   0
 -11  -1   1  105.46    9.68   0
  11   1  -1   81.78   10.49   0
 -10  -1   1  144.47   14.80   0
  10   1  -1  126.44    9.68   0
   9   1  -1    1.08    6.46   0
  -9  -1   1    1.61    9.42   0
  -8  -1   1   20.98    5.38   0
   8   1  -1   11.03    4.84   0
  -7  -1   1  149.04    7.53   0
   7   1  -1  121.60    6.99   0
  -6  -1   1   81.78    5.11   0
   6   1  -1  101.96    8.88   0
  -5  -1   1  681.98   17.22   0
   5   1  -1  647.01   16.68   0
  -4  -1   1  163.57    6.19   0
   4   1  -1  154.69    5.65   0
   3   1  -1  475.10   17.22   0
  -3  -1   1  485.59   12.64   0
   2   1  -1 4144.89   77.75   0
  -2  -1   1 4090.28   74.79   0
   1   1  -1 3041.48   30.67   0
  -1  -1   1 3035.51   23.67   0
   0   1   1  680.27    5.03   0
   0  -1  -1  690.54    5.03   0
  -1  -1  -1  834.35    8.34   0
   1   1   1  828.20    8.61   0
   2   1   1   15.33    1.35   0
  -2  -1  -1   16.41    1.08   0
   3   1   1  152.27    3.23   0
  -3  -1  -1  159.26    3.77   0
  -4  -1  -1  135.86    3.50   0
   4   1   1  144.74    3.50   0
  -5  -1  -1  110.84    4.04   0
   5   1   1  106.27    3.77   0
  -6  -1  -1   10.49    2.69   0
   6   1   1   10.22    3.50   0
   7   1   1  138.28    7.26   0
  -7  -1  -1  147.43    7.80   0
   8   1   1   47.35    6.46   0
  -8  -1  -1   35.24    5.38   0
  -9  -1  -1  185.63    9.95   0
   9   1   1  187.51   10.22   0
  10   1   1    6.99    6.19   0
 -10  -1  -1    7.26    6.46   0
  11   1   1  133.44   11.30   0
 -11  -1  -1  124.02   11.03   0
  12   1   1    4.57    8.61   0
 -12  -1  -1   21.25   15.87   0
 -12  -2   1   79.09   11.84   0
  12   2  -1   75.33   11.57   0
  11   2  -1   40.62    9.95   0
 -11  -2   1   83.13   10.49   0
  10   2  -1   26.63    6.73   0
 -10  -2   1   39.01    8.34   0
  -9  -2   1  476.72   16.14   0
   9   2  -1  482.63   16.41   0
   8   2  -1  252.35   10.76   0
  -8  -2   1  232.44    9.95   0
   7   2  -1   54.34    5.65   0
  -7  -2   1   47.08    5.65   0
  -6  -2   1    5.92    4.04   0
   6   2  -1    8.61    4.04   0
  -5  -2   1    1.35    2.69   0
   5   2  -1   -0.27    3.23   0
  -4  -2   1  188.86    6.46   0
   4   2  -1  205.27    6.73   0
  -3  -2   1   14.26    1.35   0
   3   2  -1   15.07    2.15   0
  -2  -2   1  182.67    4.57   0
   2   2  -1  203.92    6.19   0
  -1  -2   1 1370.28   16.95   0
   1   2  -1 1375.79   16.98   0
   0   2   1  524.75   10.35   0
   0  -2  -1  509.05   10.35   0
   1   2   1 3337.76   34.44   0
  -1  -2  -1 3346.06   34.17   0
   2   2   1 1155.47   17.49   0
  -2  -2  -1 1161.93   20.18   0
  -3  -2  -1  760.54   13.45   0
   3   2   1  735.79   13.18   0
   4   2   1   30.67    2.15   0
  -4  -2  -1   31.21    2.15   0
  -5  -2  -1   72.37    3.23   0
   5   2   1   80.98    4.84   0
   6   2   1    9.42    4.04   0
  -6  -2  -1    6.73    2.96   0
   7   2   1    6.46    4.84   0
  -7  -2  -1    2.96    4.84   0
   8   2   1   63.49    6.73   0
  -8  -2  -1   69.41    5.92   0
  -9  -2  -1   20.72    7.26   0
   9   2   1   17.22    5.65   0
  10   2   1    8.34    7.53   0
 -10  -2  -1    1.61    7.26   0
  11   2   1  144.47   11.57   0
 -11  -2  -1  193.43   18.29   0
 -12  -2  -1   16.41   16.14   0
  12   2   1   17.22   10.76   0
 -12  -3   1    9.95   11.30   0
  12   3  -1   13.18   10.76   0
 -11  -3   1   -6.46    9.42   0
  11   3  -1   19.64    9.42   0
 -10  -3   1   49.77    8.61   0
  10   3  -1   64.03    8.88   0
   9   3  -1  408.65   14.53   0
  -9  -3   1  445.51   15.87   0
  -8  -3   1  127.79    7.80   0
   8   3  -1  125.90    7.53   0
  -7  -3   1   39.82    5.11   0
   7   3  -1   42.78    5.65   0
   6   3  -1  140.16    6.99   0
  -6  -3   1  145.81    6.99   0
   5   3  -1  173.52    6.99   0
  -5  -3   1  149.04    5.92   0
  -4  -3   1  137.74    3.23   0
   4   3  -1  126.17    4.84   0
   3   3  -1   22.06    2.42   0
  -3  -3   1   26.36    1.61   0
   2   3  -1  169.22    4.04   0
  -2  -3   1  163.03    3.77   0
  -1  -3   1 3117.26   47.89   0
   1   3  -1 2965.89   50.11   0
   0  -3  -1    2.57    0.27   0
   0   3   1    2.62    0.27   0
  -1  -3  -1   10.49    0.54   0
   1   3   1   10.76    0.54   0
  -2  -3  -1 3676.79   53.54   0
   2   3   1 3802.15   62.15   0
   3   3   1   51.38    1.88   0
  -3  -3  -1   41.70    1.61   0
   4   3   1 2150.60   49.50   0
  -4  -3  -1 2315.51   53.81   0
  -5  -3  -1  389.28    8.61   0
   5   3   1  391.70    9.15   0
   6   3   1   23.94    4.30   0
  -6  -3  -1   22.33    3.50   0
  -7  -3  -1    2.15    5.11   0
   7   3   1   -9.42    4.57   0
   8   3   1    8.34    5.65   0
  -8  -3  -1   29.59    8.61   0
   9   3   1   17.22    6.46   0
  -9  -3  -1   11.84    6.46   0
  10   3   1    1.08    7.53   0
 -10  -3  -1    4.04    7.53   0
  11   3   1   14.80    9.42   0
 -11  -3  -1    7.80    9.42   0
 -12  -3  -1    5.11   15.60   0
  12   3   1   -0.81   10.22   0
  12   4  -1   15.60   10.49   0
 -12  -4   1   -3.23   11.30   0
 -11  -4   1    8.34    9.68   0
  11   4  -1    5.65    9.15   0
  10   4  -1   19.91    7.80   0
 -10  -4   1    0.81    7.80   0
   9   4  -1  258.80   11.57   0
  -9  -4   1  242.12   15.60   0
  -8  -4   1  153.35    8.34   0
   8   4  -1  158.19    8.88   0
   7   4  -1   -2.42    3.23   0
  -7  -4   1    8.61    4.30   0
  -6  -4   1   -0.54    4.04   0
   6   4  -1    1.88    2.69   0
  -5  -4   1 1342.44   26.36   0
   5   4  -1 1274.65   30.40   0
  -4  -4   1  175.94    6.46   0
   4   4  -1  166.53    6.19   0
   3   4  -1  919.53   33.63   0
  -3  -4   1  988.40   20.45   0
  -2  -4   1  117.03    2.96   0
   2   4  -1  117.03    2.96   0
   1   4  -1 5997.41   95.77   0
  -1  -4   1 6373.78  148.50   0
   0  -4  -1  726.52   10.72   0
   0   4   1  725.71   10.95   0
  -1  -4  -1  687.90   10.49   0
   1   4   1  712.38   14.80   0
   2   4   1 3082.24   69.95   0
  -2  -4  -1 3097.57   41.16   0
  -3  -4  -1  290.28    6.99   0
   3   4   1  284.63   11.30   0
   4   4   1    7.53    2.42   0
  -4  -4  -1    5.11    1.88   0
  -5  -4  -1  136.93    5.38   0
   5   4   1  130.21    5.38   0
   6   4   1  363.19   11.03   0
  -6  -4  -1  384.98    9.42   0
   7   4   1  210.92   12.64   0
  -7  -4  -1  195.04    8.34   0
  -8  -4  -1  118.37   11.30   0
   8   4   1  106.27    7.80   0
   9   4   1    4.57    5.65   0
  -9  -4  -1   13.99    6.73   0
  10   4   1  154.42   10.22   0
 -10  -4  -1  150.92   15.87   0
 -11  -4  -1   49.77   10.49   0
  11   4   1   64.57   10.22   0
  12   4   1    8.07   10.76   0
 -12  -4  -1    0.27   15.33   0
  12   5  -1    5.11   14.53   0
 -12  -5   1    3.50   11.03   0
 -11  -5   1   61.61   10.22   0
  11   5  -1   37.93    9.42   0
 -10  -5   1   14.80    8.07   0
  10   5  -1   18.02    7.80   0
  -9  -5   1  177.83    9.68   0
   9   5  -1  203.38   14.80   0
   8   5  -1  161.69    8.88   0
  -8  -5   1  176.48   12.91   0
  -7  -5   1  998.36   25.56   0
   7   5  -1 1049.20   26.90   0
   6   5  -1    9.15    4.04   0
  -6  -5   1    4.30    1.08   0
  -5  -5   1    1.08    1.08   0
   5   5  -1   -4.30    4.57   0
  -4  -5   1  165.21    4.04   0
   4   5  -1  160.94    5.11   0
  -3  -5   1 1429.07   29.05   0
   3   5  -1 1252.05   30.40   0
   2   5  -1 5107.20   94.16   0
  -2  -5   1 4910.01  109.49   0
   1   5  -1 2700.76   44.12   0
  -1  -5   1 2720.94   44.12   0
   0   5   1   73.05    1.35   0
   0  -5  -1   71.97    1.35   0
  -1  -5  -1 3046.19   55.69   0
   1   5   1 3119.63   49.50   0
  -2  -5  -1  231.63    5.38   0
   2   5   1  236.74    6.99   0
   3   5   1  384.98   10.22   0
  -3  -5  -1  359.69    6.46   0
   4   5   1 1432.84   34.70   0
  -4  -5  -1 1489.87   29.59   0
   5   5   1  186.17    6.99   0
  -5  -5  -1  198.27    5.92   0
  -6  -5  -1   28.52    3.23   0
   6   5   1   43.58    4.57   0
   7   5   1   37.13    5.38   0
  -7  -5  -1   40.89    8.61   0
  -8  -5  -1  158.19   12.38   0
   8   5   1  160.61   12.64   0
  -9  -5  -1   13.99    6.73   0
   9   5   1   -2.15    5.92   0
  10   5   1   58.65    7.53   0
 -10  -5  -1   72.64    9.15   0
 -11  -5  -1   37.13    9.68   0
  11   5   1   22.06    9.15   0
 -12  -5  -1   56.50   10.22   0
  12   5   1   46.27   11.57   0
  12   6  -1   12.11   11.03   0
 -12  -6   1   42.24   12.11   0
 -11  -6   1  125.64   10.49   0
  11   6  -1  144.47   11.57   0
  10   6  -1    0.00    8.07   0
 -10  -6   1    1.08   11.03   0
   9   6  -1    0.54    6.99   0
  -9  -6   1   -6.73    6.46   0
   8   6  -1   57.03    6.73   0
  -8  -6   1   47.08    9.95   0
  -7  -6   1   23.94    5.38   0
   7   6  -1   14.80    3.77   0
  -6  -6   1  113.80    3.23   0
   6   6  -1  118.91    6.99   0
   5   6  -1    7.53    2.69   0
  -5  -6   1   11.57    1.35   0
  -4  -6   1  304.81    6.99   0
   4   6  -1  281.94    8.61   0
   3   6  -1 1084.45   25.83   0
  -3  -6   1 1204.43   27.98   0
   2   6  -1   69.41    2.15   0
  -2  -6   1   69.14    2.42   0
   1   6  -1 6442.65  117.30   0
  -1  -6   1 6307.06  139.89   0
   0   6   1   66.99    2.42   0
   0  -6  -1   67.79    2.15   0
   1   6   1  178.90    5.11   0
  -1  -6  -1  177.83    4.04   0
  -2  -6  -1 9873.28  217.64   0
   2   6   1 9834.27  213.88   0
   3   6   1   -2.15    1.88   0
  -3  -6  -1    0.81    0.54   0
  -4  -6  -1  208.23    4.57   0
   4   6   1  187.78    6.46   0
   5   6   1  369.37   11.03   0
  -5  -6  -1  411.61    9.68   0
  -6  -6  -1   16.95    3.23   0
   6   6   1   13.45    5.92   0
  -7  -6  -1  832.91   23.94   0
   7   6   1  727.18   16.41   0
  -8  -6  -1 1730.92   59.72   0
   8   6   1 1658.55   41.16   0
  -9  -6  -1  298.62   12.64   0
   9   6   1  326.33   13.18   0
  10   6   1    1.88    9.95   0
 -10  -6  -1   -1.88    7.26   0
  11   6   1   36.86    9.68   0
 -11  -6  -1   56.76   10.22   0
  12   6   1    5.38   10.76   0
 -12  -6  -1   11.03    9.15   0
 -12  -7   1   25.83   12.11   0
  12   7  -1    6.19   10.49   0
  11   7  -1    4.57   13.45   0
 -11  -7   1    8.61    9.68   0
  10   7  -1  135.59   10.22   0
 -10  -7   1  143.66   10.49   0
   9   7  -1   27.98    6.99   0
  -9  -7   1   27.44   10.22   0
   8   7  -1  601.27   26.36   0
  -8  -7   1  575.45   24.21   0
   7   7  -1   61.07    5.92   0
  -7  -7   1   54.07    5.92   0
   6   7  -1  249.39   12.38   0
  -6  -7   1  292.97   10.22   0
   5   7  -1  269.83    8.61   0
  -5  -7   1  268.22    8.61   0
   4   7  -1   96.04    4.57   0
  -4  -7   1   95.50    3.23   0
   3   7  -1 1038.71   24.48   0
  -3  -7   1 1144.71   41.97   0
  -2  -7   1  614.19   12.64   0
   2   7  -1  568.18   14.80   0
   1   7  -1  271.18    5.92   0
  -1  -7   1  308.04    8.61   0
   0   7   1   59.19    2.96   0
   0  -7  -1   64.30    4.04   0
   1   7   1 4817.46  109.49   0
  -1  -7  -1 5109.09  113.26   0
  -2  -7  -1  466.76   11.57   0
   2   7   1  476.98   11.84   0
   3   7   1   27.98    2.69   0
  -3  -7  -1   26.10    1.88   0
  -4  -7  -1  634.90   11.03   0
   4   7   1  604.23   15.87   0
  -5  -7  -1  432.06    8.61   0
   5   7   1  385.52   11.57   0
   6   7   1  176.75    7.53   0
  -6  -7  -1  182.40    5.92   0
   7   7   1   61.34    5.65   0
  -7  -7  -1   62.95    6.19   0
  -8  -7  -1  296.20   18.56   0
   8   7   1  257.73   10.49   0
   9   7   1  188.32    9.95   0
  -9  -7  -1  180.52    9.95   0
 -10  -7  -1    9.42    8.07   0
  10   7   1    7.26    7.53   0
  11   7   1   21.79    9.68   0
 -11  -7  -1   20.45    8.34   0
  12   7   1   25.83   12.38   0
 -12  -7  -1   40.08   10.22   0
  12   8  -1    1.35    9.95   0
 -12  -8   1    4.30   11.57   0
  11   8  -1   -9.95   12.64   0
 -11  -8   1   17.76    9.95   0
 -10  -8   1   16.41    6.99   0
  10   8  -1   28.25    7.80   0
   9   8  -1    0.81    9.15   0
  -9  -8   1  -11.03    6.99   0
  -8  -8   1  223.83   14.80   0
   8   8  -1  242.93    8.88   0
   7   8  -1   38.47    5.65   0
  -7  -8   1   38.20    8.34   0
  -6  -8   1  860.08   23.14   0
   6   8  -1  833.18   23.67   0
  -5  -8   1   19.91    2.15   0
   5   8  -1   19.10    4.84   0
   4   8  -1 3205.45   76.67   0
  -4  -8   1 3007.45   56.23   0
   3   8  -1   52.19    1.88   0
  -3  -8   1   48.96    2.42   0
  -2  -8   1  632.48   16.14   0
   2   8  -1  643.78   13.18   0
   1   8  -1 5729.19  104.65   0
  -1  -8   1 5678.62  124.29   0
   1   8   1 4523.95  102.77   0
  -1  -8  -1 4691.02  107.07   0
   2   8   1  586.21   11.84   0
  -2  -8  -1  541.01   14.26   0
  -3  -8  -1   63.49    3.23   0
   3   8   1   66.72    3.50   0
   4   8   1   20.45    4.30   0
  -4  -8  -1   18.56    2.15   0
   5   8   1   76.13    4.57   0
  -5  -8  -1   76.40    2.42   0
  -6  -8  -1  398.16    9.68   0
   6   8   1  421.03   12.38   0
  -7  -8  -1  111.65    6.73   0
   7   8   1  120.25    6.73   0
   8   8   1  204.73    8.88   0
  -8  -8  -1  196.39   14.26   0
   9   8   1   -0.54    6.46   0
  -9  -8  -1    8.88    6.73   0
 -10  -8  -1    2.15    7.80   0
  10   8   1    6.46    7.53   0
  11   8   1   47.89    9.68   0
 -11  -8  -1   33.36    9.95   0
 -12  -8  -1   -2.96   11.30   0
  12   8   1   -5.92   10.76   0
  12   9  -1    4.30   15.33   0
 -12  -9   1   27.17   11.84   0
 -11  -9   1   13.18    9.95   0
  11   9  -1   11.03    9.15   0
  10   9  -1   23.67    7.80   0
 -10  -9   1   14.53    8.34   0
  -9  -9   1   56.23    8.07   0
   9   9  -1   45.47    7.26   0
  -8  -9   1    6.19    5.65   0
   8   9  -1   13.45    5.92   0
  -7  -9   1  140.97    6.99   0
   7   9  -1  134.78    6.99   0
  -6  -9   1  109.22    4.30   0
   6   9  -1  116.76    6.46   0
   5   9  -1 1885.61   43.85   0
  -5  -9   1 2016.09   37.93   0
  -4  -9   1  802.24   22.60   0
   4   9  -1  741.44   18.83   0
  -3  -9   1  152.81    4.57   0
   3   9  -1  148.50    3.77   0
   2   9  -1 3312.79   75.87   0
  -2  -9   1 3370.64   76.94   0
   1   9  -1  227.33    8.88   0
  -1  -9   1  231.36    6.19   0
   0  -9  -1   44.66    3.50   0
  -1  -9  -1  608.54   14.80   0
   1   9   1  606.66   14.26   0
   2   9   1  519.49   10.22   0
  -2  -9  -1  485.06   12.64   0
  -3  -9  -1   14.26    2.42   0
   3   9   1   17.22    1.88   0
   4   9   1  252.62   10.76   0
  -4  -9  -1  266.61    6.46   0
  -5  -9  -1  148.23    4.84   0
   5   9   1  144.47    6.19   0
  -6  -9  -1  118.10    2.69   0
   6   9   1  116.76    6.19   0
   7   9   1  292.16   10.49   0
  -7  -9  -1  283.55   10.49   0
   8   9   1   72.91    9.15   0
  -8  -9  -1   81.25    7.53   0
  -9  -9  -1   21.52    7.26   0
   9   9   1    9.15    6.46   0
  10   9   1    8.61    6.73   0
 -10  -9  -1    3.77    6.46   0
  11   9   1    9.42    9.42   0
 -11  -9  -1    6.46   10.22   0
  12   9   1   65.91   14.80   0
 -12  -9  -1   68.87   12.91   0
  12  10  -1   -5.38   11.03   0
 -12 -10   1    5.65   11.57   0
 -11 -10   1   38.20   15.60   0
  11  10  -1   34.44    9.95   0
  10  10  -1  118.64    9.95   0
 -10 -10   1  111.38   10.49   0
  -9 -10   1    2.69    9.95   0
   9  10  -1    9.15    6.46   0
   8  10  -1   90.12    6.46   0
  -8 -10   1   81.25    7.53   0
   7  10  -1  136.13    7.53   0
  -7 -10   1  131.29    7.80   0
  -6 -10   1    6.99    3.77   0
   6  10  -1    3.50    5.92   0
  -5 -10   1    8.88    1.61   0
   5  10  -1   10.49    2.69   0
   4  10  -1  546.12   13.99   0
  -4 -10   1  556.89   14.53   0
  -3 -10   1    6.19    2.42   0
   3  10  -1    3.50    1.08   0
   2  10  -1   13.72    1.08   0
  -2 -10   1   15.33    2.15   0
  -1 -10   1 1370.42   31.48   0
   1  10  -1 1391.14   33.09   0
   0 -10  -1 3101.07  100.35   0
  -1 -10  -1   20.07    1.61   0
   1  10   1   21.38    1.35   0
   2  10   1 1754.05   34.44   0
  -2 -10  -1 1634.34   38.20   0
   3  10   1  415.92   10.76   0
  -3 -10  -1  410.80   10.76   0
   4  10   1  236.47    7.80   0
  -4 -10  -1  227.06    6.19   0
  -5 -10  -1  514.11   11.57   0
   5  10   1  542.90   15.07   0
  -6 -10  -1  113.26    4.84   0
   6  10   1  117.03    6.46   0
  -7 -10  -1  821.88   23.67   0
   7  10   1  800.09   32.28   0
   8  10   1  185.90    9.15   0
  -8 -10  -1  192.62    9.42   0
  -9 -10  -1    4.04    6.99   0
   9  10   1    2.69    6.19   0
 -10 -10  -1   69.41    9.15   0
  10  10   1   82.59    9.42   0
  11  10   1   66.72   15.07   0
 -11 -10  -1   90.93   11.03   0
 -12 -10  -1    4.84   11.57   0
  12  10   1  115.95   33.09   0
  12  11  -1   -7.26   10.76   0
 -12 -11   1    6.99   11.57   0
 -11 -11   1   66.45   10.22   0
  11  11  -1   75.06    9.68   0
  10  11  -1   14.80    8.07   0
 -10 -11   1    5.11    6.46   0
   9  11  -1   65.37   11.30   0
  -9 -11   1   73.44    8.34   0
   8  11  -1  186.70    9.42   0
  -8 -11   1  182.13    9.95   0
  -7 -11   1   -2.42    5.11   0
   7  11  -1    1.08    7.26   0
  -6 -11   1  528.64   21.25   0
   6  11  -1  606.66   16.95   0
   5  11  -1    4.30    2.69   0
  -5 -11   1    0.00    2.96   0
  -4 -11   1  217.10    7.26   0
   4  11  -1  205.54    6.46   0
   3  11  -1 1009.12   19.37   0
  -3 -11   1  983.02   23.41   0
  -2 -11   1  512.76   14.26   0
   2  11  -1  511.96   10.76   0
  -1 -11   1  324.45   11.84   0
   1  11  -1  310.46    8.07   0
   0 -11  -1 2344.84   76.40   0
   1  11   1  307.77    9.15   0
  -1 -11  -1  289.20    7.80   0
  -2 -11  -1  102.23    4.04   0
   2  11   1  119.18    4.57   0
   3  11   1 1440.91   34.44   0
  -3 -11  -1 1558.47   39.28   0
   4  11   1   18.83    2.42   0
  -4 -11  -1   22.33    3.23   0
   5  11   1   15.87    3.50   0
  -5 -11  -1   12.64    2.42   0
  -6 -11  -1  116.49    5.11   0
   6  11   1  120.52    6.46   0
  -7 -11  -1   43.31    5.92   0
   7  11   1   32.55    5.65   0
   8  11   1   -9.95    5.38   0
  -8 -11  -1   -1.08    6.19   0
   9  11   1    4.30    5.38   0
  -9 -11  -1   -3.77    6.99   0
 -10 -11  -1   81.25   13.99   0
  10  11   1   82.05    9.15   0
 -11 -11  -1  195.31   20.72   0
  11  11   1  202.31   13.72   0
 -12 -11  -1    4.04   11.84   0
 -12 -12   1   43.85   12.38   0
  12  12  -1   25.29   11.03   0
  11  12  -1   42.24   13.72   0
 -11 -12   1   37.93   10.49   0
  10  12  -1   13.72    8.34   0
 -10 -12   1    4.30    8.61   0
  -9 -12   1  196.66    9.95   0
   9  12  -1  199.35   13.99   0
   8  12  -1  168.95    8.88   0
  -8 -12   1  152.00    8.88   0
  -7 -12   1   31.21    5.92   0
   7  12  -1   40.62    5.65   0
  -6 -12   1   69.14    8.34   0
   6  12  -1   62.68    5.38   0
  -5 -12   1    5.92    3.77   0
   5  12  -1   12.11    3.50   0
  -4 -12   1 1540.72   36.32   0
   4  12  -1 1510.32   35.24   0
   3  12  -1 1094.40   22.33   0
  -3 -12   1  976.30   24.21   0
   2  12  -1   75.33    2.69   0
  -2 -12   1   68.33    3.23   0
   1  12  -1  442.82   11.84   0
  -1 -12   1  407.58   10.22   0
  -1 -12  -1   44.39    2.42   0
   1  12   1   43.85    2.42   0
   2  12   1  184.82    5.92   0
  -2 -12  -1  201.23    6.19   0
  -3 -12  -1  515.72   13.99   0
   3  12   1  453.58   13.18   0
  -4 -12  -1   30.13    3.50   0
   4  12   1   26.10    2.96   0
   5  12   1    5.11    3.23   0
  -5 -12  -1    4.04    2.96   0
   6  12   1  296.47   14.26   0
  -6 -12  -1  331.98    9.15   0
   7  12   1  285.44   15.33   0
  -7 -12  -1  259.34   10.22   0
  -8 -12  -1    0.54    6.19   0
   8  12   1    9.95    4.57   0
   9  12   1    3.23    6.73   0
  -9 -12  -1   12.64   10.22   0
 -10 -12  -1    6.99    8.07   0
  10  12   1    8.34   11.30   0
 -11 -12  -1    7.26    8.34   0
  11  12   1    5.65    7.80   0
  12  12   1  119.45   32.01   0
 -12 -12  -1   -4.30   12.11   0
  12  13  -1   -0.54   11.57   0
 -12 -13   1   13.99   12.11   0
  11  13  -1    8.07    9.68   0
 -11 -13   1   17.76   10.49   0
 -10 -13   1   72.91    9.68   0
  10  13  -1   68.87    7.26   0
  -9 -13   1  100.08    9.15   0
   9  13  -1   93.62    7.53   0
   8  13  -1  278.98   11.57   0
  -8 -13   1  238.63   11.30   0
  -7 -13   1   86.09    5.92   0
   7  13  -1   89.59    6.99   0
  -6 -13   1  179.17    7.80   0
   6  13  -1  168.41    7.80   0
   5  13  -1   34.44    4.04   0
  -5 -13   1   38.47    4.84   0
   4  13  -1 1474.54   28.52   0
  -4 -13   1 1286.22   30.40   0
   3  13  -1  974.41   19.37   0
  -3 -13   1 1036.29   26.63   0
   2  13  -1    2.42    1.35   0
  -2 -13   1    1.88    1.61   0
  -1 -13   1 1871.62   44.39   0
   1  13  -1 1874.04   48.16   0
   0  13   1 1853.86   61.88   0
   1  13   1   79.09    3.50   0
  -1 -13  -1   72.37    4.30   0
   2  13   1  529.71   14.53   0
  -2 -13  -1  626.29   16.95   0
  -3 -13  -1    1.61    2.42   0
   3  13   1    5.38    0.81   0
   4  13   1  499.85   13.72   0
  -4 -13  -1  521.64   14.53   0
  -5 -13  -1  300.23    9.95   0
   5  13   1  263.92    8.88   0
   6  13   1  224.64    8.88   0
  -6 -13  -1  227.06    7.26   0
   7  13   1    4.30    5.11   0
  -7 -13  -1    3.23    5.38   0
   8  13   1  114.34   11.84   0
  -8 -13  -1  112.18    8.07   0
  -9 -13  -1   38.20    7.53   0
   9  13   1   54.34    8.07   0
  10  13   1    4.30    8.34   0
 -10 -13  -1    5.92    8.61   0
 -11 -13  -1   -2.96    9.95   0
  11  13   1    2.69    9.95   0
 -12 -13  -1   13.72   11.84   0
  12  13   1    9.42   16.41   0
  12  14  -1    6.46   11.57   0
 -12 -14   1    5.92   11.57   0
 -11 -14   1   -0.81   10.76   0
  11  14  -1   20.18   10.22   0
 -10 -14   1   13.45    8.88   0
  10  14  -1   -1.35    5.11   0
  -9 -14   1    7.26    7.26   0
   9  14  -1    3.23    6.99   0
  -8 -14   1   86.09   11.57   0
   8  14  -1   92.01    7.53   0
  -7 -14   1    0.00    5.92   0
   7  14  -1   12.91    5.11   0
   6  14  -1   20.98    6.46   0
  -6 -14   1   25.29    5.11   0
   5  14  -1  410.53   12.38   0
  -5 -14   1  380.40   11.03   0
  -4 -14   1   16.14    3.50   0
   4  14  -1   18.56    1.35   0
   3  14  -1  270.91    8.34   0
  -3 -14   1  250.46    7.80   0
  -2 -14   1  133.71    4.84   0
   2  14  -1  152.00    5.65   0
   1  14  -1  888.33   30.13   0
  -1 -14   1  985.44   25.02   0
   1  14   1    2.96    1.88   0
  -1 -14  -1    2.96    1.88   0
   2  14   1  525.68   13.18   0
  -2 -14  -1  551.24   13.99   0
   3  14   1  466.76    9.68   0
  -3 -14  -1  495.28   13.99   0
   4  14   1   -0.27    2.96   0
  -4 -14  -1    1.35    3.23   0
  -5 -14  -1    2.15    2.42   0
   5  14   1    3.50    3.50   0
  -6 -14  -1   71.29    4.57   0
   6  14   1   58.65    4.57   0
  -7 -14  -1   39.01    6.19   0
   7  14   1   38.74    5.38   0
   8  14   1   16.95    8.88   0
  -8 -14  -1   29.86    9.95   0
  -9 -14  -1   38.47    6.99   0
   9  14   1   41.70    6.46   0
 -10 -14  -1   22.60   12.91   0
  10  14   1   45.20    7.26   0
  11  14   1   33.36   10.22   0
 -11 -14  -1   12.91   10.22   0
  12  14   1   11.57   15.87   0
 -12 -14  -1   12.38   11.57   0
 -12 -15   1   15.60   11.57   0
  12  15  -1   -5.11   12.11   0
 -11 -15   1   26.10   15.33   0
  11  15  -1   36.05   10.22   0
  10  15  -1   72.10    9.42   0
 -10 -15   1   65.91    9.95   0
   9  15  -1   33.90    7.26   0
  -9 -15   1   17.22    7.53   0
   8  15  -1    6.99    5.92   0
  -8 -15   1    3.50    6.46   0
  -7 -15   1  136.13    8.34   0
   7  15  -1  146.35    7.80   0
   6  15  -1   40.35    5.11   0
  -6 -15   1   41.97    5.38   0
  -5 -15   1   20.72    4.30   0
   5  15  -1    6.46    3.77   0
   4  15  -1   43.58    2.42   0
  -4 -15   1   39.55    3.77   0
  -3 -15   1  372.33   11.30   0
   3  15  -1  393.59    9.15   0
   2  15  -1  290.55    6.73   0
  -2 -15   1  289.20    8.34   0
   1  15  -1   28.25    2.69   0
  -1 -15   1   23.94    2.96   0
  -1 -15  -1    0.81    1.61   0
   1  15   1    1.61    1.88   0
  -2 -15  -1  767.80   20.18   0
   2  15   1  746.82   20.18   0
  -3 -15  -1  167.60    6.19   0
   3  15   1  180.25    4.57   0
   4  15   1  822.95   22.33   0
  -4 -15  -1  809.23   29.32   0
  -5 -15  -1  439.59   13.99   0
   5  15   1  400.85   16.68   0
   6  15   1  201.23    8.07   0
  -6 -15  -1  220.87    6.99   0
   7  15   1    2.96    4.57   0
  -7 -15  -1   -0.27    5.65   0
   8  15   1    6.19    8.34   0
  -8 -15  -1    1.61    6.46   0
   9  15   1   77.48    8.07   0
  -9 -15  -1   73.44    8.88   0
  10  15   1   11.57    6.99   0
 -10 -15  -1    5.92    8.61   0
 -11 -15  -1    6.46    9.95   0
  11  15   1   20.18   10.49   0
 -11 -16   1  128.06   11.57   0
  11  16  -1  116.76   10.76   0
 -10 -16   1   17.49    9.42   0
  10  16  -1   22.87    7.26   0
  -9 -16   1   70.75    8.88   0
   9  16  -1   68.60    8.07   0
  -8 -16   1  218.99   10.76   0
   8  16  -1  189.93   13.18   0
  -7 -16   1  628.98   18.83   0
   7  16  -1  617.69   17.76   0
  -6 -16   1  135.86    7.80   0
   6  16  -1  144.47    7.26   0
   5  16  -1   72.10    4.84   0
  -5 -16   1   72.91    5.65   0
   4  16  -1 1057.01   25.29   0
  -4 -16   1 1022.30   26.90   0
   3  16  -1   38.92    3.23   0
  -3 -16   1   39.84    4.57   0
   2  16  -1  439.86   11.84   0
  -2 -16   1  455.73   17.49   0
  -1 -16   1 1971.70   45.47   0
   1  16  -1 1923.00   43.58   0
   1  16   1  142.05    5.11   0
  -1 -16  -1  150.65    5.11   0
   2  16   1  264.45    8.07   0
  -2 -16  -1  242.39    7.53   0
  -3 -16  -1  181.05    6.46   0
   3  16   1  165.99    5.65   0
  -4 -16  -1    2.15    3.23   0
   4  16   1    3.50    2.96   0
  -5 -16  -1   85.01    5.92   0
   5  16   1  105.19    8.61   0
   6  16   1  548.28   16.14   0
  -6 -16  -1  602.62   13.99   0
   7  16   1  104.92    7.53   0
  -7 -16  -1   73.71    6.99   0
   8  16   1  145.27    8.88   0
  -8 -16  -1  172.72   10.22   0
   9  16   1   21.25    5.38   0
  -9 -16  -1   12.11    6.19   0
  10  16   1  122.14   10.76   0
 -10 -16  -1   96.31   10.76   0
 -11 -16  -1   -0.54   10.49   0
  11  16   1   -3.77   10.22   0
 -11 -17   1   30.67   10.76   0
  11  17  -1   25.02    8.34   0
 -10 -17   1    1.88    8.88   0
  10  17  -1    8.34    8.88   0
  -9 -17   1  183.21   11.30   0
   9  17  -1  188.05   11.03   0
   8  17  -1   18.56    6.19   0
  -8 -17   1   22.06    9.95   0
  -7 -17   1  707.27   20.18   0
   7  17  -1  782.87   22.06   0
  -6 -17   1   55.42    5.92   0
   6  17  -1   56.50    7.80   0
   5  17  -1   13.18    4.04   0
  -5 -17   1   18.02    4.30   0
   4  17  -1  731.21   15.07   0
  -4 -17   1  720.72   19.37   0
  -3 -17   1   19.64    4.57   0
   3  17  -1   26.63    2.15   0
   2  17  -1    8.61    2.42   0
  -2 -17   1   10.76    2.69   0
  -1 -17   1   25.29    2.69   0
   1  17  -1   27.17    2.96   0
  -1 -17  -1    4.30    1.88   0
   1  17   1    1.88    1.61   0
   2  17   1    8.61    2.42   0
  -2 -17  -1    8.07    2.69   0
   3  17   1    5.11    2.15   0
  -3 -17  -1    0.00    2.42   0
  -4 -17  -1   33.09    4.04   0
   4  17   1   31.48    3.77   0
  -5 -17  -1  153.88    6.73   0
   5  17   1  157.65    6.46   0
   6  17   1   47.35    7.53   0
  -6 -17  -1   65.37    4.57   0
   7  17   1   20.18    5.38   0
  -7 -17  -1   10.76    5.92   0
  -8 -17  -1    5.92    6.73   0
   8  17   1   13.18    6.19   0
   9  17   1   28.52    7.26   0
  -9 -17  -1   36.59    8.34   0
 -10 -17  -1   16.68   12.91   0
  10  17   1   13.45   12.11   0
 -11 -17  -1    0.27   11.30   0
  11  17   1   -0.54   10.22   0
 -11 -18   1   13.45   10.76   0
  11  18  -1    5.11    9.68   0
  10  18  -1    7.26    9.15   0
 -10 -18   1    7.26    9.68   0
   9  18  -1   36.59   11.03   0
  -9 -18   1   23.14    6.99   0
  -8 -18   1    4.04    6.73   0
   8  18  -1   -3.77    5.92   0
   7  18  -1    5.38    5.38   0
  -7 -18   1   -1.08    8.61   0
   6  18  -1  219.53    9.15   0
  -6 -18   1  219.53    9.42   0
   5  18  -1   38.20    4.57   0
  -5 -18   1   29.32    4.84   0
  -4 -18   1   21.25    4.30   0
   4  18  -1   29.59    4.04   0
  -3 -18   1  103.58    5.38   0
   3  18  -1   97.39    3.50   0
  -2 -18   1    2.15    2.15   0
   2  18  -1   -0.27    1.61   0
  -1 -18   1    1.35    2.42   0
   1  18  -1    4.84    2.42   0
   1  18   1    4.84    2.15   0
  -1 -18  -1    3.77    2.42   0
   2  18   1   29.32    2.96   0
  -2 -18  -1   30.40    2.96   0
   3  18   1   10.76    2.42   0
  -3 -18  -1    8.34    3.23   0
   4  18   1 1082.03   43.31   0
  -4 -18  -1 1118.07   30.13   0
  -5 -18  -1   60.26    5.65   0
   5  18   1   66.72    5.11   0
   6  18   1  478.87   15.07   0
  -6 -18  -1  486.94   12.11   0
   7  18   1   45.73    8.61   0
  -7 -18  -1   59.99   10.49   0
   8  18   1   42.51    6.99   0
  -8 -18  -1   43.31    7.53   0
  -9 -18  -1  146.89   15.60   0
   9  18   1  110.30   13.18   0
  10  18   1   49.77    9.42   0
 -10 -18  -1   54.34   10.22   0
  11  18   1   17.49    8.61   0
 -11 -18  -1   21.79   10.76   0
  11  19  -1   -2.42   14.53   0
 -11 -19   1   -7.53   11.57   0
  10  19  -1   35.78    9.42   0
 -10 -19   1   11.03    9.68   0
  -9 -19   1  221.95   12.91   0
   9  19  -1  234.86   12.11   0
  -8 -19   1   13.45    5.65   0
   8  19  -1    9.95    4.84   0
  -7 -19   1  295.39   11.84   0
   7  19  -1  293.51   11.57   0
   6  19  -1  183.75    8.61   0
  -6 -19   1  179.71    8.88   0
  -5 -19   1   17.22    4.57   0
   5  19  -1   13.72    3.50   0
  -4 -19   1   87.43    5.11   0
   4  19  -1   85.01    4.84   0
  -3 -19   1  160.61    6.73   0
   3  19  -1  173.52    6.19   0
  -2 -19   1  237.82   11.30   0
   2  19  -1  236.74    8.07   0
   1  19  -1   11.84    2.69   0
  -1 -19   1   12.91    4.30   0
   0 -19  -1  174.87    9.68   0
   1  19   1 1874.58   44.12   0
  -1 -19  -1 2075.27   73.44   0
   2  19   1  385.78   16.41   0
  -2 -19  -1  384.98   11.30   0
  -3 -19  -1  245.08    8.34   0
   3  19   1  263.65   12.38   0
   4  19   1   15.87    3.77   0
  -4 -19  -1    6.99    3.77   0
  -5 -19  -1   22.33    4.84   0
   5  19   1   29.05    4.30   0
  -6 -19  -1    8.07    3.77   0
   6  19   1    5.65    4.57   0
   7  19   1   -0.54    4.84   0
  -7 -19  -1   -7.26    5.92   0
   8  19   1   44.93    7.26   0
  -8 -19  -1   34.17   10.22   0
  -9 -19  -1   36.59    8.61   0
   9  19   1   22.60    7.53   0
 -10 -19  -1    9.68    9.42   0
  10  19   1   13.99    7.53   0
 -11 -19  -1   23.14   11.03   0
  11  19   1   11.03    8.61   0
  11  20  -1    7.26   10.49   0
 -11 -20   1   20.45   11.03   0
  10  20  -1   -2.15    8.88   0
 -10 -20   1   -0.54   14.26   0
   9  20  -1  250.46   12.64   0
  -9 -20   1  257.73   19.37   0
   8  20  -1   18.29    6.46   0
  -8 -20   1   11.84    7.53   0
   7  20  -1   41.16    6.19   0
  -7 -20   1   39.82    6.73   0
  -6 -20   1  186.17    8.34   0
   6  20  -1  184.55    8.07   0
  -5 -20   1   23.94    5.11   0
   5  20  -1   17.22    4.30   0
  -4 -20   1  202.85    7.80   0
   4  20  -1  189.39    6.99   0
  -3 -20   1   44.12    4.30   0
   3  20  -1   43.58    2.96   0
  -2 -20   1   62.15    4.30   0
   2  20  -1   62.41    4.04   0
  -1 -20   1   42.51    4.30   0
   1  20  -1   46.00    4.84   0
   1  20   1  251.27    8.07   0
  -1 -20  -1  278.98    8.88   0
   2  20   1  164.64    6.19   0
  -2 -20  -1  135.59    5.65   0
   3  20   1   70.75    6.46   0
  -3 -20  -1   87.97    5.11   0
   4  20   1   -1.08    3.50   0
  -4 -20  -1    3.23    3.23   0
  -5 -20  -1  124.83    6.73   0
   5  20   1  130.21    6.73   0
   6  20   1   65.10    8.34   0
  -6 -20  -1   88.51    9.95   0
   7  20   1   33.36    5.92   0
  -7 -20  -1   26.36    5.92   0
  -8 -20  -1  132.63    9.42   0
   8  20   1  118.91    9.42   0
   9  20   1    1.61   10.49   0
  -9 -20  -1   11.30    8.61   0
 -10 -20  -1   -7.80    9.68   0
  10  20   1   -0.54    8.34   0
 -11 -20  -1  -13.18   11.30   0
  11  20   1   11.30   14.53   0
  11  21  -1   -5.11    9.68   0
 -11 -21   1    0.81   11.57   0
 -10 -21   1   21.79   10.22   0
  10  21  -1  -18.02    9.15   0
  -9 -21   1   -5.38    8.34   0
   9  21  -1   -5.65    7.53   0
   8  21  -1    4.57    6.46   0
  -8 -21   1   10.22    5.65   0
   7  21  -1    5.38    5.65   0
  -7 -21   1   -2.15    6.19   0
   6  21  -1  260.69   10.49   0
  -6 -21   1  287.59   11.30   0
   5  21  -1  457.08   13.45   0
  -5 -21   1  450.35   13.18   0
   4  21  -1  144.47    6.99   0
  -4 -21   1  160.61    7.53   0
   3  21  -1  201.50    5.38   0
  -3 -21   1  177.83    7.26   0
   2  21  -1  336.82   10.76   0
  -2 -21   1  353.23   10.76   0
  -1 -21   1  350.81   14.80   0
   1  21  -1  306.69   12.91   0
   0 -21  -1    4.04    2.69   0
  -1 -21  -1   -4.04    2.69   0
   2  21   1   20.45    2.69   0
  -2 -21  -1   27.71    3.77   0
   3  21   1    4.57    2.69   0
  -3 -21  -1   10.22    2.96   0
  -4 -21  -1    9.15    4.04   0
   4  21   1   13.18    3.23   0
  -5 -21  -1  254.50    9.95   0
   5  21   1  248.85    9.42   0
   6  21   1   65.10    6.19   0
  -6 -21  -1   64.57    6.73   0
  -7 -21  -1   13.18    5.11   0
   7  21   1   22.33    5.92   0
  -8 -21  -1   51.92    8.34   0
   8  21   1   46.27    6.99   0
   9  21   1    8.88    7.80   0
  -9 -21  -1    1.08   11.84   0
 -10 -21  -1    0.27    9.95   0
  10  21   1   16.95    9.42   0
  11  21   1    2.69   14.26   0
 -11 -21  -1   16.14   11.30   0
 -11 -22   1   16.95   12.38   0
  11  22  -1   12.91   10.76   0
  10  22  -1   15.33    8.07   0
 -10 -22   1   16.14   10.22   0
  -9 -22   1   14.80    9.15   0
   9  22  -1   16.14    8.34   0
   8  22  -1   33.90    6.19   0
  -8 -22   1   36.05    8.07   0
   7  22  -1   19.91    4.84   0
  -7 -22   1   31.48    6.73   0
  -6 -22   1   54.07    6.73   0
   6  22  -1   71.56    6.19   0
  -5 -22   1  168.95    8.34   0
   5  22  -1  179.71    7.53   0
   4  22  -1   40.35    4.30   0
  -4 -22   1   42.51    4.57   0
  -3 -22   1   27.98    5.92   0
   3  22  -1   22.06    2.42   0
  -2 -22   1  179.17    7.26   0
   2  22  -1  192.09   10.49   0
  -1 -22   1  296.74   12.91   0
   0 -22  -1  131.82    7.26   0
  -1 -22  -1  688.17   28.52   0
   2  22   1  314.22    9.95   0
  -2 -22  -1  320.14   10.22   0
   3  22   1  112.99    5.92   0
  -3 -22  -1  108.42    5.38   0
   4  22   1  308.57    9.68   0
  -4 -22  -1  337.36   11.03   0
  -5 -22  -1   91.47    6.46   0
   5  22   1   92.81    5.92   0
   6  22   1   39.82    5.11   0
  -6 -22  -1   41.16    5.38   0
  -7 -22  -1    2.96    5.11   0
   7  22   1   -4.84    4.04   0
  -8 -22  -1    4.84    6.46   0
   8  22   1   -2.96    4.57   0
   9  22   1   32.55    8.61   0
  -9 -22  -1   25.02    7.26   0
  10  22   1   16.68    8.07   0
 -10 -22  -1    6.73    8.34   0
 -11 -22  -1   42.78   16.95   0
  11  22   1   33.63   14.80   0
 -10 -23   1   18.83   10.76   0
  10  23  -1    9.95    9.42   0
  -9 -23   1   25.83    9.15   0
   9  23  -1   17.22    7.26   0
  -8 -23   1  109.22    9.95   0
   8  23  -1  129.40    8.88   0
   7  23  -1   -1.35    7.80   0
  -7 -23   1    7.26    6.46   0
   6  23  -1  231.09   10.22   0
  -6 -23   1  244.55   14.53   0
   5  23  -1   60.53    5.11   0
  -5 -23   1   66.72    9.42   0
  -4 -23   1   66.72    5.65   0
   4  23  -1   62.95    4.84   0
  -3 -23   1    5.38    4.04   0
   3  23  -1    1.88    2.15   0
  -2 -23   1  183.48    7.53   0
   2  23  -1  178.10   10.22   0
  -1 -23   1    5.38    4.84   0
   0  23   1    5.65    2.96   0
   1  23   1   51.65    4.84   0
  -1 -23  -1   44.66    4.84   0
   2  23   1   -2.96    2.96   0
  -2 -23  -1   -2.42    3.23   0
   3  23   1   14.26    3.50   0
  -3 -23  -1   12.91    4.04   0
   4  23   1    2.69    3.23   0
  -4 -23  -1    1.61    4.30   0
   5  23   1    4.84    4.30   0
  -5 -23  -1    0.81    4.84   0
   6  23   1   17.76    4.57   0
  -6 -23  -1   13.99    5.65   0
   7  23   1   26.90    6.19   0
  -7 -23  -1   22.87    6.99   0
  -8 -23  -1   13.99    7.80   0
   8  23   1    4.04    6.46   0
  -9 -23  -1   -6.73    9.15   0
   9  23   1    5.38    8.07   0
 -10 -23  -1    7.53    8.07   0
  10  23   1   10.22    8.07   0
 -10 -24   1   20.18   10.76   0
  10  24  -1   -1.35    9.95   0
  -9 -24   1   -3.50    9.15   0
   9  24  -1    2.15    7.80   0
   8  24  -1    2.96    5.65   0
  -8 -24   1   15.33    6.73   0
  -7 -24   1   58.92    6.99   0
   7  24  -1   57.84    6.19   0
  -6 -24   1   72.37    5.65   0
   6  24  -1   82.86    6.46   0
  -5 -24   1   16.41    5.65   0
   5  24  -1   19.37    4.30   0
  -4 -24   1   39.28    5.38   0
   4  24  -1   52.46    4.30   0
   3  24  -1  316.38   10.22   0
  -3 -24   1  308.04   10.22   0
  -2 -24   1    3.77    3.77   0
   2  24  -1    0.54    3.23   0
  -1 -24   1  367.22   14.80   0
  -1 -24  -1    0.81    3.23   0
  -2 -24  -1    1.88    3.50   0
   2  24   1    4.30    2.69   0
   3  24   1  454.66   13.72   0
  -3 -24  -1  429.37   12.64   0
   4  24   1  107.34    5.92   0
  -4 -24  -1  107.07    6.19   0
   5  24   1   25.83    4.30   0
  -5 -24  -1   24.48    4.57   0
  -6 -24  -1   51.38    6.73   0
   6  24   1   47.35    5.11   0
  -7 -24  -1  239.70   11.03   0
   7  24   1  259.34   11.57   0
  -8 -24  -1   25.29    8.34   0
   8  24   1   18.56    7.26   0
  -9 -24  -1    4.30    8.88   0
   9  24   1    0.27    6.46   0
 -10 -24  -1  184.01   14.26   0
  10  24   1  164.11   17.76   0
 -10 -25   1   75.06   12.64   0
  10  25  -1   57.57   11.03   0
  -9 -25   1    9.95    7.80   0
   9  25  -1   19.64   12.11   0
   8  25  -1   -7.80    6.99   0
  -8 -25   1    2.42    7.80   0
  -7 -25   1   16.68    7.26   0
   7  25  -1   11.84    6.19   0
   6  25  -1   33.36    5.92   0
  -6 -25   1   37.66    5.92   0
   5  25  -1    4.30    4.84   0
  -5 -25   1    0.00    5.38   0
   4  25  -1   55.42    5.38   0
  -4 -25   1   39.55    4.57   0
  -3 -25   1  240.78    9.15   0
   3  25  -1  212.53    7.26   0
   2  25  -1   36.32    5.65   0
  -2 -25   1   32.01    3.77   0
  -1 -25   1   81.25    6.73   0
   0 -25  -1    0.27    5.11   0
   2  25   1   67.26    4.84   0
  -2 -25  -1   55.69    6.73   0
  -3 -25  -1  125.90    6.73   0
   3  25   1  114.34    6.19   0
  -4 -25  -1  127.79    7.26   0
   4  25   1  104.92    6.19   0
  -5 -25  -1   -1.35    5.38   0
   5  25   1    0.00    4.84   0
  -6 -25  -1   36.59    5.65   0
   6  25   1   31.48    5.38   0
   7  25   1  240.51   10.49   0
  -7 -25  -1  207.96   10.22   0
  -8 -25  -1    9.15    6.99   0
   8  25   1   25.29    6.19   0
   9  25   1   40.35   12.38   0
  -9 -25  -1   19.64    9.42   0
  10  25   1  -23.94   12.64   0
 -10 -25  -1   -1.88   10.22   0
 -10 -26   1   22.60   11.30   0
  10  26  -1    6.99   10.49   0
  -9 -26   1   20.18    9.68   0
   9  26  -1   37.39   13.18   0
  -8 -26   1   12.38    8.34   0
   8  26  -1    7.26    7.26   0
   7  26  -1   -5.38    5.92   0
  -7 -26   1    1.35    7.26   0
   6  26  -1   97.66    7.26   0
  -6 -26   1   79.09    8.07   0
   5  26  -1  150.92    7.80   0
  -5 -26   1  134.24    8.07   0
   4  26  -1  174.06    7.80   0
  -4 -26   1  174.33    8.61   0
  -3 -26   1   12.11    4.57   0
   3  26  -1    9.42    3.50   0
  -2 -26   1   24.75    4.57   0
   2  26  -1   27.44    5.38   0
   1  26   1  112.72    7.26   0
  -1 -26  -1  122.41    8.07   0
  -2 -26  -1   70.22    4.84   0
   2  26   1   72.37    6.99   0
  -3 -26  -1    0.27    4.30   0
   3  26   1   -1.61    4.04   0
  -4 -26  -1   70.48    5.92   0
   4  26   1   72.91    5.38   0
   5  26   1  170.29   11.30   0
  -5 -26  -1  167.60    8.61   0
   6  26   1    2.15    4.30   0
  -6 -26  -1    8.88    6.19   0
   7  26   1    1.08    6.19   0
  -7 -26  -1   -3.23    7.26   0
   8  26   1   82.32    8.61   0
  -8 -26  -1   67.79    9.95   0
   9  26   1  -10.49   11.84   0
  -9 -26  -1    9.42   13.72   0
  10  26   1    1.35   14.26   0
 -10 -26  -1    3.77   11.30   0
  10  27  -1    2.96   13.72   0
 -10 -27   1   11.30   11.57   0
  -9 -27   1   12.91    9.68   0
   9  27  -1    4.84    7.53   0
   8  27  -1   -2.96    7.53   0
  -8 -27   1   -4.57    8.61   0
  -7 -27   1   53.54    8.61   0
   7  27  -1   58.38    6.73   0
   6  27  -1    1.61    5.38   0
  -6 -27   1   -3.23    6.19   0
  -5 -27   1    1.08    4.30   0
   5  27  -1   -1.08    4.84   0
  -4 -27   1   17.22    7.53   0
   4  27  -1   20.98    4.84   0
  -3 -27   1   23.67    4.30   0
   3  27  -1   26.10    4.57   0
  -2 -27   1   62.41    5.38   0
   2  27  -1   48.16    4.84   0
   1  27  -1   22.06    4.57   0
  -1 -27   1   26.63    5.11   0
  -2 -27  -1   76.40    5.65   0
   3  27   1   -0.81    4.04   0
  -3 -27  -1    3.77    4.57   0
  -4 -27  -1   42.51    5.65   0
   4  27   1   39.01    5.38   0
  -5 -27  -1   92.01    6.99   0
   5  27   1   90.39    6.73   0
  -6 -27  -1  166.80    9.15   0
   6  27   1  181.86    9.42   0
  -7 -27  -1    9.42    7.80   0
   7  27   1   20.18    6.73   0
   8  27   1   51.12    8.88   0
  -8 -27  -1   57.03    9.42   0
  -9 -27  -1   24.75    8.34   0
   9  27   1   54.34    7.53   0
 -10 -27  -1    8.61   11.03   0
  10  27   1    6.73   13.45   0
  -9 -28   1   80.17   11.84   0
   9  28  -1   92.55   10.76   0
   8  28  -1   -1.88   10.49   0
  -8 -28   1   -1.35    9.15   0
  -7 -28   1   62.68    7.53   0
   7  28  -1   88.24    7.53   0
  -6 -28   1   64.84    6.46   0
   6  28  -1   45.20    5.92   0
   5  28  -1   -1.61    5.11   0
  -5 -28   1    1.35    4.84   0
  -4 -28   1  274.95   10.76   0
   4  28  -1  259.34    9.68   0
  -3 -28   1   13.45    5.11   0
   3  28  -1   15.33    4.57   0
   2  28  -1  182.13    6.99   0
  -2 -28   1  172.18    7.53   0
   1  28  -1   47.62    6.99   0
  -2 -28  -1    1.61    5.92   0
   2  28   1   -2.15    5.38   0
   3  28   1   76.94    4.84   0
  -3 -28  -1   71.02    5.92   0
   4  28   1   19.64    5.11   0
  -4 -28  -1   18.29    5.38   0
  -5 -28  -1   44.12    6.46   0
   5  28   1   51.65    6.19   0
   6  28   1   13.18    5.92   0
  -6 -28  -1   17.76    6.73   0
   7  28   1  124.83   13.18   0
  -7 -28  -1  148.23   10.49   0
   8  28   1   84.74    9.42   0
  -8 -28  -1  120.79   11.57   0
  -9 -28  -1   -7.80    9.95   0
   9  28   1    5.11    9.15   0
  -9 -29   1   36.86   14.80   0
   9  29  -1   69.68   10.76   0
   8  29  -1    3.77    6.46   0
  -8 -29   1    4.84    6.99   0
  -7 -29   1  256.38   12.11   0
   7  29  -1  298.08   12.64   0
   6  29  -1  296.47   12.11   0
  -6 -29   1  258.00   16.14   0
   5  29  -1  214.68    9.68   0
  -5 -29   1  209.57   10.22   0
   4  29  -1    9.15    4.84   0
  -4 -29   1   -2.69    5.38   0
   3  29  -1  203.12    8.34   0
  -3 -29   1  195.58    8.61   0
   2  29  -1    1.08    4.04   0
  -2 -29   1    8.88    4.84   0
   0 -29  -1   13.18    4.57   0
  -2 -29  -1  114.61   10.22   0
   2  29   1  104.38    8.61   0
   3  29   1   99.81    5.92   0
  -3 -29  -1  111.38    7.26   0
   4  29   1   54.88    5.92   0
  -4 -29  -1   62.41    6.46   0
  -5 -29  -1   -2.69    5.65   0
   5  29   1    9.95    5.38   0
   6  29   1  115.41   11.84   0
  -6 -29  -1  136.40    9.15   0
  -7 -29  -1   75.87    9.15   0
   7  29   1   83.67    8.34   0
   8  29   1   39.55    7.26   0
  -8 -29  -1   31.75    9.42   0
   9  29   1   19.37    9.42   0
  -9 -29  -1   25.56    7.80   0
  -9 -30   1   -4.57   10.76   0
   9  30  -1    3.50    9.68   0
   8  30  -1   95.77    9.42   0
  -8 -30   1   79.09    9.15   0
  -7 -30   1   47.35    8.88   0
   7  30  -1   61.61    8.34   0
  -6 -30   1    6.46    6.99   0
   6  30  -1    3.50    6.46   0
   5  30  -1   30.67    6.19   0
  -5 -30   1   27.98    5.38   0
   4  30  -1  463.53   14.80   0
  -3 -30   1    0.27    5.38   0
   3  30  -1   -0.81    3.77   0
   2  30  -1   47.62    7.80   0
  -2 -30   1   32.55    4.84   0
  -1 -30   1    1.35    6.19   0
   1  30  -1    1.61    3.77   0
   1  30   1   -2.96    3.77   0
   2  30   1    3.77    5.65   0
  -2 -30  -1    6.99    5.11   0
  -3 -30  -1   96.31    6.99   0
   3  30   1   94.16    6.19   0
   4  30   1   45.73    5.92   0
  -4 -30  -1   46.00    6.19   0
   5  30   1    8.07    5.65   0
  -5 -30  -1    8.88    6.19   0
   6  30   1   69.68    7.53   0
  -6 -30  -1   57.03    6.99   0
  -7 -30  -1   78.82    9.68   0
   7  30   1   78.56    8.61   0
   8  30   1   37.39    8.61   0
  -8 -30  -1   27.98    9.68   0
   9  30   1    0.00    9.68   0
  -9 -30  -1    7.26    9.42   0
   9  31  -1   89.05    9.42   0
  -9 -31   1   87.97   12.38   0
  -8 -31   1   55.69    8.88   0
   8  31  -1   63.22    9.68   0
  -7 -31   1    4.84    6.99   0
   7  31  -1   11.84    7.53   0
   6  31  -1    4.04    6.46   0
  -6 -31   1    5.92    5.65   0
  -5 -31   1   -4.57    6.19   0
   5  31  -1   -1.88    4.04   0
  -4 -31   1   25.02    5.65   0
   4  31  -1   26.36    5.65   0
   3  31  -1   32.28    4.30   0
  -3 -31   1   42.24    5.92   0
  -2 -31   1  114.34   10.49   0
   2  31  -1   93.89    8.61   0
  -1 -31   1   27.98    4.30   0
   0 -31  -1   43.04    6.46   0
   0  31   1   41.16    5.65   0
   1  31   1  123.21    8.61   0
  -1 -31  -1  158.19    7.53   0
  -2 -31  -1    1.35    5.11   0
   2  31   1    0.27    6.19   0
   3  31   1   92.81    8.34   0
  -3 -31  -1   90.12    6.46   0
  -4 -31  -1   54.34    6.19   0
   4  31   1   64.57    6.73   0
  -5 -31  -1   57.84    6.73   0
   5  31   1   54.07    6.73   0
  -6 -31  -1   13.72    7.26   0
   6  31   1    6.73    6.46   0
   7  31   1   16.41   11.30   0
  -7 -31  -1   52.19    9.68   0
   8  31   1    5.38    8.34   0
  -8 -31  -1   -1.61    9.68   0
  -9 -31  -1   19.91    9.15   0
   9  31   1    2.96   12.91   0
  -8 -32   1   28.25    8.34   0
   8  32  -1   39.01    9.68   0
  -7 -32   1    8.88    9.15   0
   7  32  -1    9.68    7.53   0
   6  32  -1   -2.69    9.68   0
  -6 -32   1    4.57    7.80   0
  -5 -32   1   99.54    8.34   0
   5  32  -1   83.13    7.26   0
  -4 -32   1   58.11    6.99   0
   4  32  -1   60.26    5.38   0
   3  32  -1    9.68    4.84   0
  -3 -32   1    6.73    5.65   0
  -2 -32   1   49.50    6.99   0
   2  32  -1   55.69    4.57   0
  -1 -32   1  290.82   16.14   0
   0 -32  -1   73.18    6.99   0
   1  32   1  120.25    9.95   0
  -1 -32  -1  120.25    9.68   0
   2  32   1  237.01   13.45   0
  -2 -32  -1  255.58   10.22   0
   3  32   1   98.46    8.88   0
  -3 -32  -1  109.22    7.80   0
  -4 -32  -1   44.12    5.92   0
   4  32   1   55.69    6.46   0
   5  32   1   72.64    6.19   0
  -5 -32  -1   60.80    8.07   0
   6  32   1   -1.61    6.73   0
  -6 -32  -1    5.65    7.80   0
  -7 -32  -1  -13.45    8.61   0
   7  32   1   -0.81    7.26   0
  -8 -32  -1   22.06   10.49   0
   8  32   1   10.49    7.26   0
   8  33  -1    8.88    9.42   0
  -8 -33   1    8.61    7.80   0
   7  33  -1   20.18    8.07   0
  -7 -33   1   12.64    7.26   0
  -6 -33   1   30.13    8.61   0
   6  33  -1   24.21    7.53   0
  -5 -33   1   12.38    6.19   0
   5  33  -1   12.64    6.46   0
   4  33  -1   49.50    5.92   0
  -4 -33   1   73.71    7.80   0
   3  33  -1   56.76    8.61   0
  -3 -33   1   59.99    6.19   0
  -2 -33   1   32.28    8.61   0
   2  33  -1   42.51    5.65   0
   1  33  -1  282.75   15.33   0
   0 -33  -1   -3.23    7.53   0
   1  33   1   30.13    5.92   0
  -1 -33  -1   20.72    5.92   0
   2  33   1  225.98   12.38   0
  -2 -33  -1  193.70   13.72   0
   3  33   1   11.57    5.38   0
  -3 -33  -1   23.14    8.88   0
  -4 -33  -1   10.76    6.46   0
   4  33   1    0.27    4.57   0
   5  33   1   15.87    6.46   0
  -5 -33  -1   12.91    7.26   0
  -6 -33  -1    8.88    8.07   0
   6  33   1   11.30    5.92   0
  -7 -33  -1   30.13    9.42   0
   7  33   1   30.13   12.64   0
  -8 -33  -1   16.68   12.64   0
   8  33   1  -12.38    9.15   0
  -8 -34   1   -0.27   10.22   0
   8  34  -1   -4.84    9.15   0
   7  34  -1   22.33   12.91   0
  -7 -34   1   14.80    7.80   0
  -6 -34   1    0.54    8.34   0
   6  34  -1   -2.15    6.99   0
  -5 -34   1    1.61    6.19   0
   5  34  -1   -8.88    6.19   0
  -4 -34   1    3.77    6.46   0
   4  34  -1    2.42    4.84   0
   3  34  -1    3.23    8.07   0
  -3 -34   1   10.76    6.46   0
   2  34  -1   41.70    6.99   0
  -2 -34   1   46.81    9.42   0
   1  34  -1    9.15    5.38   0
   0 -34  -1   26.63    5.11   0
   0  34   1   26.63    5.65   0
   1  34   1   28.79    7.53   0
  -1 -34  -1   33.09    9.42   0
  -2 -34  -1   12.64    8.34   0
   2  34   1   -2.15    5.11   0
  -3 -34  -1   31.75    6.73   0
   3  34   1   33.36    5.11   0
   4  34   1   11.03    5.11   0
  -4 -34  -1   19.10    6.99   0
  -5 -34  -1   19.91    6.46   0
   5  34   1   14.53    6.99   0
  -6 -34  -1   22.60    8.34   0
   6  34   1   16.95    7.80   0
   7  34   1    2.69    8.61   0
  -7 -34  -1   14.53    9.95   0
  -8 -34  -1   22.87   13.72   0
   8  34   1    0.81    7.80   0
  -7 -35   1   43.04    8.61   0
   7  35  -1   54.34    9.42   0
   6  35  -1   14.53    5.65   0
  -6 -35   1   12.38    7.26   0
   5  35  -1    5.11    6.73   0
  -5 -35   1    4.04    8.07   0
   4  35  -1  115.68   10.22   0
  -4 -35   1  132.90    8.88   0
  -3 -35   1    9.15    9.42   0
   3  35  -1    0.00    5.92   0
   2  35  -1  111.65   11.03   0
  -2 -35   1  104.38    9.68   0
   1  35  -1   24.48    5.65   0
  -1 -35   1   26.90    9.15   0
   0  35   1    4.84    4.30   0
   0 -35  -1    1.88    6.19   0
   1  35   1   72.64    9.42   0
  -1 -35  -1   54.88    9.95   0
   2  35   1   17.49    5.92   0
  -2 -35  -1   31.48    5.92   0
   3  35   1    0.81    5.92   0
  -3 -35  -1   -1.35    8.88   0
  -4 -35  -1    8.34   10.22   0
   4  35   1   15.60    6.19   0
   5  35   1   17.22    6.19   0
  -5 -35  -1   16.41    7.80   0
  -6 -35  -1   94.43   10.49   0
   6  35   1  137.20   10.22   0
   7  35   1   34.70    9.15   0
  -7 -35  -1   26.10   10.22   0
  -7 -36   1   26.10    8.34   0
   7  36  -1   15.87    7.80   0
   6  36  -1    6.99    8.07   0
  -6 -36   1    9.42    8.88   0
  -5 -36   1   -6.19    8.07   0
   5  36  -1    4.57    5.65   0
  -4 -36   1   43.04    8.61   0
   4  36  -1   49.77    8.34   0
  -3 -36   1    2.42    6.99   0
   3  36  -1    2.15    4.30   0
   2  36  -1   -2.96    8.07   0
  -2 -36   1    5.11    9.15   0
   1  36  -1  208.23    9.68   0
  -1 -36   1  186.70    9.42   0
   0  36   1   84.21    6.46   0
   0 -36  -1   82.59    7.80   0
  -1 -36  -1   47.35    6.99   0
   1  36   1   16.41    6.19   0
   2  36   1   13.45    8.34   0
  -2 -36  -1   -0.54    9.15   0
   3  36   1   87.43    9.15   0
  -3 -36  -1  134.51   13.45   0
  -4 -36  -1   26.10    8.07   0
   4  36   1   22.60    5.65   0
  -5 -36  -1   83.13   13.45   0
   5  36   1   56.76    8.07   0
   6  36   1    6.46    8.07   0
  -6 -36  -1   15.87    8.07   0
  -7 -36  -1   33.36   13.45   0
   7  36   1   13.72    9.15   0
   7  37  -1    5.65    7.80   0
  -7 -37   1    8.88    9.42   0
   6  37  -1    3.50    8.61   0
  -6 -37   1   -6.99    8.88   0
  -5 -37   1   -4.04    8.34   0
   5  37  -1   -8.34    5.11   0
  -4 -37   1    5.38    7.53   0
   4  37  -1  -10.49    6.73   0
   3  37  -1   11.30    6.46   0
  -3 -37   1    9.68    7.26   0
   2  37  -1   93.89    9.15   0
  -2 -37   1  106.53    8.34   0
   1  37  -1    5.92    5.92   0
  -1 -37   1    0.54    4.57   0
   0 -37  -1   16.14    6.73   0
   0  37   1    2.96    5.65   0
  -1 -37  -1  418.07   15.60   0
   1  37   1  402.73   13.99   0
  -2 -37  -1   33.63   10.49   0
   2  37   1   32.82    5.11   0
   3  37   1   37.93    6.99   0
  -3 -37  -1   45.20   11.57   0
  -4 -37  -1    5.38    6.46   0
   4  37   1   14.26    6.73   0
  -5 -37  -1   17.22    7.26   0
   5  37   1    6.73    7.53   0
  -6 -37  -1   14.80    9.42   0
   6  37   1    4.84    5.92   0
   7  37   1   11.57    9.42   0
  -7 -37  -1    6.46    8.34   0
  -6 -38   1   -7.26    9.15   0
   6  38  -1    9.15    8.07   0
  -5 -38   1   38.74    9.15   0
   5  38  -1   40.08    6.46   0
   4  38  -1    3.50    6.19   0
  -4 -38   1   -1.88    8.07   0
  -3 -38   1    5.11   10.22   0
   3  38  -1   -1.35    6.19   0
  -2 -38   1   81.52   12.38   0
  -1 -38   1   36.86   10.22   0
   1  38  -1   29.86    5.65   0
   0 -38  -1  112.18   13.18   0
   0  38   1  102.50    8.34   0
  -1 -38  -1   15.60    7.26   0
   1  38   1    4.57    5.38   0
   2  38   1    6.46    8.88   0
  -2 -38  -1    3.77    5.92   0
   3  38   1    9.95    9.42   0
  -3 -38  -1   12.11    7.80   0
   4  38   1   54.88   11.57   0
  -4 -38  -1   32.01    7.53   0
  -5 -38  -1   71.29    8.88   0
   5  38   1   69.14    8.07   0
  -6 -38  -1   62.15   11.03   0
   6  38   1   39.01    8.07   0
   6  39  -1   44.12    9.95   0
  -6 -39   1   39.28    8.07   0
  -5 -39   1   38.20    9.68   0
   5  39  -1   33.09    8.61   0
  -4 -39   1    1.61    8.34   0
   4  39  -1   -1.08    7.80   0
  -3 -39   1   21.79   11.84   0
   3  39  -1    7.80    6.99   0
  -2 -39   1   42.51    8.88   0
   2  39  -1   38.74   10.22   0
  -1 -39   1   96.31    9.15   0
   1  39  -1  108.69    8.34   0
   0  39   1   76.40    7.53   0
   0 -39  -1   65.91    7.26   0
  -1 -39  -1    2.15    5.38   0
   1  39   1    0.27    6.19   0
   2  39   1   13.72    6.99   0
  -2 -39  -1    2.42    9.95   0
  -3 -39  -1    9.15   10.22   0
   4  39   1   15.33   11.03   0
  -4 -39  -1    5.65    8.88   0
  -5 -39  -1   59.45   10.22   0
   5  39   1   59.19    9.42   0
  -6 -39  -1   22.60   10.22   0
   6  39   1   -1.88   12.11   0
  -5 -40   1    1.88    8.88   0
   5  40  -1   10.22    8.61   0
   4  40  -1   50.04   12.64   0
  -4 -40   1   52.19    8.61   0
   3  40  -1   -0.54   10.49   0
  -3 -40   1    4.04    6.73   0
   2  40  -1   65.10    7.53   0
  -2 -40   1   88.78   13.72   0
  -1 -40   1  183.21   11.57   0
   1  40  -1  201.23   11.57   0
   0 -40  -1   30.94    8.07   0
   0  40   1   43.58    7.53   0
   1  40   1   -1.08    4.57   0
  -1 -40  -1    4.04    6.46   0
   2  40   1   -5.38    9.68   0
  -2 -40  -1   -5.11   11.30   0
  -3 -40  -1   39.01    7.26   0
   3  40   1   21.25   10.22   0
  -4 -40  -1   58.11    8.34   0
   4  40   1   50.31    9.95   0
   5  40   1   -3.23    8.07   0
  -5 -40  -1    6.99   13.18   0
   5  41  -1    3.77    6.73   0
  -5 -41   1   18.02   13.45   0
   4  41  -1   13.99    8.34   0
  -4 -41   1  -13.45    9.42   0
  -3 -41   1    8.34    7.26   0
   3  41  -1   12.11   11.03   0
  -2 -41   1   13.18    6.99   0
   2  41  -1    2.69   10.76   0
  -1 -41   1   86.90    9.68   0
   1  41  -1   68.33    8.61   0
   0  41   1    9.95    6.99   0
   0 -41  -1   23.67    8.34   0
  -1 -41  -1  101.69   14.53   0
   1  41   1   83.40    8.34   0
   2  41   1    9.42    5.65   0
  -2 -41  -1    1.88    6.99   0
   3  41   1    7.80    6.19   0
  -3 -41  -1   -4.84    8.88   0
  -4 -41  -1   72.64    9.15   0
   4  41   1   74.52   13.72   0
   4  42  -1   23.14    8.88   0
  -4 -42   1    8.61   13.99   0
  -3 -42   1    1.88   13.45   0
   3  42  -1   -8.34   10.49   0
  -2 -42   1   16.68    8.88   0
   2  42  -1   10.76    7.80   0
  -1 -42   1   27.71    9.15   0
   1  42  -1   21.79    6.46   0
   0  42   1   27.17    6.46   0
   0 -42  -1   21.79    8.34   0
  -1 -42  -1   10.49    8.61   0
   1  42   1   15.33    7.53   0
   2  42   1   32.28    8.07   0
  -2 -42  -1   26.10    7.80   0
   3  42   1   41.70    8.88   0
  -3 -42  -1   62.68   14.53   0
  -4 -42  -1   37.66    8.61   0
   4  42   1   53.00    9.42   0
   3  43  -1   40.62    7.53   0
  -3 -43   1   49.23    8.61   0
  -2 -43   1   60.80   10.49   0
   2  43  -1   56.23    9.15   0
   1  43  -1   21.25    6.99   0
  -1 -43   1   36.59    9.42   0
   0 -43  -1   34.97    9.42   0
   0  43   1   23.41    6.73   0
   1  43   1   87.43    9.68   0
  -1 -43  -1   67.26   10.22   0
   2  43   1   -5.92    7.80   0
  -2 -43  -1   11.30    9.68   0
  -3 -43  -1   30.94   13.99   0
   3  43   1   30.67   12.38   0
   2  44  -1   82.05    8.88   0
  -2 -44   1   57.84    9.15   0
   1  44  -1    6.99    8.07   0
  -1 -44   1   15.07    9.42   0
   0  44   1   58.11    8.07   0
   0 -44  -1   69.68    9.68   0
   1  44   1   50.04    9.15   0
  -1 -44  -1   34.70    8.34   0
  12   0  -2    6.99    7.80   0
  11   0  -2   32.01    9.68   0
  10   0  -2   12.11    7.80   0
   9   0  -2  430.98   15.07   0
   8   0  -2   37.13    5.65   0
   7   0  -2   12.38    4.57   0
   6   0  -2  186.44   10.49   0
   5   0  -2  136.67    8.34   0
   4   0  -2  753.27   28.52   0
   3   0  -2    1.61    0.81   0
   2   0  -2  537.52    7.80   0
   1   0  -2   69.41    1.35   0
   0   0   2  106.00    2.15   0
   1   0   2    1.35    0.54   0
   2   0   2  200.42    3.77   0
   3   0   2  119.72    4.04   0
   4   0   2    0.81    1.88   0
   5   0   2  107.88    4.04   0
   6   0   2  439.59   10.49   0
   7   0   2   32.01    5.65   0
   8   0   2  211.45   13.45   0
   9   0   2  222.49   15.87   0
  10   0   2  212.80   11.30   0
  11   0   2   64.84   13.99   0
  12   0   2  474.56   30.94   0
  12   1  -2   15.07   11.30   0
 -12  -1   2   19.10    9.15   0
 -11  -1   2  126.98   16.68   0
  11   1  -2  105.19   11.57   0
  10   1  -2    4.57    7.80   0
 -10  -1   2    2.15    8.07   0
   9   1  -2  112.45    8.61   0
  -9  -1   2  157.38   13.45   0
  -8  -1   2  393.59   13.18   0
   8   1  -2  394.66   13.45   0
   7   1  -2  167.33    8.07   0
  -7  -1   2  201.50    8.88   0
  -6  -1   2  117.30    5.92   0
   6   1  -2  113.80    5.92   0
   5   1  -2  509.81   14.80   0
  -5  -1   2  534.83   14.80   0
  -4  -1   2 1162.20   27.98   0
   4   1  -2 1254.74   31.48   0
  -3  -1   2   63.76    2.42   0
   3   1  -2   59.99    3.23   0
   2   1  -2 2790.88   37.13   0
  -2  -1   2 2825.32   41.43   0
  -1  -1   2  125.37    1.88   0
   1   1  -2  119.99    1.88   0
   0  -1  -2 3815.61   61.88   0
   0   1   2 3935.05   64.03   0
  -1  -1  -2  239.43    4.04   0
   1   1   2  246.16    4.04   0
  -2  -1  -2  150.12    2.96   0
   2   1   2  147.70    2.69   0
   3   1   2  125.10    3.50   0
  -3  -1  -2  132.63    3.23   0
   4   1   2   45.47    2.42   0
  -4  -1  -2   40.62    2.42   0
  -5  -1  -2 1042.75   21.52   0
   5   1   2 1073.42   28.25   0
  -6  -1  -2   51.38    3.77   0
   6   1   2   57.57    3.50   0
  -7  -1  -2  242.66    9.42   0
   7   1   2  217.64    9.15   0
   8   1   2   -2.15    4.04   0
  -8  -1  -2   13.72    8.34   0
   9   1   2   37.13    6.99   0
  -9  -1  -2   39.01    7.26   0
 -10  -1  -2   94.70    9.42   0
  10   1   2   61.34    8.61   0
  11   1   2   21.79   13.99   0
 -11  -1  -2    4.84   13.18   0
  12   1   2   41.97   15.60   0
 -12  -1  -2   21.25   15.87   0
 -12  -2   2   25.02    9.15   0
  12   2  -2   24.75   11.30   0
  11   2  -2   -1.08    8.61   0
 -11  -2   2   13.45    7.80   0
 -10  -2   2   92.01    9.95   0
  10   2  -2  102.23   13.45   0
  -9  -2   2   17.22    6.99   0
   9   2  -2    3.50    6.73   0
   8   2  -2   10.76    5.65   0
  -8  -2   2   19.64    9.15   0
  -7  -2   2    2.96    4.84   0
   7   2  -2   -1.08    4.84   0
  -6  -2   2    1.61    4.04   0
   6   2  -2    4.04    4.04   0
   5   2  -2    6.73    3.23   0
  -5  -2   2   14.53    3.50   0
   4   2  -2   33.36    4.84   0
  -4  -2   2   31.75    1.08   0
   3   2  -2   97.93    4.04   0
  -3  -2   2  100.08    2.42   0
   2   2  -2  534.83    7.80   0
  -2  -2   2  554.46    9.15   0
  -1  -2   2 1740.06   20.72   0
   1   2  -2 1696.21   21.25   0
   0   2   2  831.29   11.57   0
   0  -2  -2  825.64   12.91   0
   1   2   2  160.88    2.69   0
  -1  -2  -2  157.92    2.96   0
  -2  -2  -2 1843.10   27.44   0
   2   2   2 1723.38   33.09   0
   3   2   2 2281.08   43.85   0
  -3  -2  -2 2314.17   38.74   0
   4   2   2   67.26    2.96   0
  -4  -2  -2   71.83    3.23   0
  -5  -2  -2   26.36    2.69   0
   5   2   2   27.71    2.69   0
   6   2   2   23.14    2.96   0
  -6  -2  -2   23.41    3.23   0
  -7  -2  -2   95.77    9.15   0
   7   2   2   99.00    6.73   0
   8   2   2  164.64    8.61   0
  -8  -2  -2  171.91   13.45   0
   9   2   2   43.31    7.26   0
  -9  -2  -2   59.72    7.80   0
  10   2   2    5.11    7.80   0
 -10  -2  -2    7.26    7.80   0
 -11  -2  -2    1.88   12.91   0
  11   2   2    8.88   12.91   0
 -12  -2  -2   84.21   16.68   0
  12   2   2   93.35   17.22   0
  12   3  -2  170.02   13.99   0
 -12  -3   2  160.61   12.38   0
  11   3  -2  100.62   11.03   0
 -11  -3   2  108.42   11.03   0
 -10  -3   2   29.59    8.07   0
  10   3  -2   18.83    8.34   0
  -9  -3   2  135.59    9.15   0
   9   3  -2  131.29   12.64   0
   8   3  -2  128.33    8.07   0
  -8  -3   2  115.14   11.57   0
  -7  -3   2  167.60    7.80   0
   7   3  -2  176.48    8.07   0
  -6  -3   2    8.88    4.30   0
   6   3  -2    8.88    4.04   0
   5   3  -2    9.42    3.77   0
  -5  -3   2   12.64    3.77   0
   4   3  -2  232.71    7.53   0
  -4  -3   2  237.28    4.84   0
  -3  -3   2   72.37    2.15   0
   3   3  -2   74.25    2.69   0
   2   3  -2  147.70    3.50   0
  -2  -3   2  144.74    2.96   0
   1   3  -2 1970.89   26.36   0
  -1  -3   2 1953.13   26.90   0
   0  -3  -2 1702.13   28.25   0
   0   3   2 1718.54   25.56   0
  -1  -3  -2 1966.58   29.59   0
   1   3   2 1904.71   28.25   0
   2   3   2 1677.65   25.83   0
  -2  -3  -2 1648.06   25.02   0
   3   3   2  816.23   16.68   0
  -3  -3  -2  822.68   14.26   0
   4   3   2  964.46   19.37   0
  -4  -3  -2 1012.35   17.76   0
  -5  -3  -2   86.63    3.77   0
   5   3   2   85.82    3.50   0
  -6  -3  -2   21.79    3.23   0
   6   3   2   10.76    4.04   0
   7   3   2  105.46    6.46   0
  -7  -3  -2  100.88    6.99   0
   8   3   2   44.93    6.19   0
  -8  -3  -2   49.50    9.68   0
   9   3   2  262.57   11.57   0
  -9  -3  -2  263.11   16.14   0
 -10  -3  -2   67.79    8.88   0
  10   3   2   53.54    8.61   0
  11   3   2    8.07   12.91   0
 -11  -3  -2    6.73    9.95   0
 -12  -3  -2   21.25   15.87   0
  12   3   2   32.82   16.14   0
  12   4  -2    9.42   11.03   0
 -12  -4   2    0.27    9.15   0
 -11  -4   2   21.25    9.95   0
  11   4  -2    1.35    9.95   0
 -10  -4   2   18.02   11.84   0
  10   4  -2   -7.26    7.26   0
   9   4  -2  131.82    8.61   0
  -9  -4   2  109.49    8.61   0
   8   4  -2   15.07    8.61   0
  -8  -4   2   -1.08    8.61   0
   7   4  -2   20.98    5.38   0
  -7  -4   2   16.14    5.38   0
   6   4  -2  508.19   12.11   0
  -6  -4   2  562.27   15.87   0
  -5  -4   2  200.96    5.11   0
   5   4  -2  195.31    7.53   0
   4   4  -2  188.86    6.99   0
  -4  -4   2  195.31    4.04   0
   3   4  -2   69.68    2.42   0
  -3  -4   2   71.56    2.15   0
  -2  -4   2  367.49    6.46   0
   2   4  -2  346.24    7.26   0
  -1  -4   2 1254.47   19.64   0
   1   4  -2 1181.83   19.64   0
   0   4   2 4126.60   65.10   0
   0  -4  -2 4225.60   77.75   0
  -1  -4  -2 2733.04   40.35   0
   1   4   2 2699.41   35.51   0
   2   4   2  355.38    6.19   0
  -2  -4  -2  336.55    5.65   0
  -3  -4  -2    3.50    1.08   0
   3   4   2    1.35    1.61   0
   4   4   2  174.87    4.84   0
  -4  -4  -2  173.52    4.57   0
  -5  -4  -2    6.73    1.61   0
   5   4   2    8.61    3.23   0
  -6  -4  -2    3.77    2.96   0
   6   4   2    1.61    5.65   0
  -7  -4  -2  101.69    6.46   0
   7   4   2   99.81    6.46   0
  -8  -4  -2  216.84   14.53   0
   8   4   2  224.64    9.68   0
   9   4   2   45.20    7.26   0
  -9  -4  -2   50.04    7.26   0
  10   4   2    7.26   11.03   0
 -10  -4  -2    9.42    8.07   0
 -11  -4  -2   62.68   13.99   0
  11   4   2   48.16   13.72   0
  12   4   2   -3.50   14.80   0
 -12  -4  -2  -12.38   16.14   0
 -12  -5   2   12.64    9.42   0
  12   5  -2    0.27   11.03   0
 -11  -5   2    8.88    9.42   0
  11   5  -2   10.49    9.68   0
  10   5  -2   23.67    8.07   0
 -10  -5   2   35.24    8.88   0
  -9  -5   2   21.79    6.99   0
   9   5  -2   20.98    6.99   0
   8   5  -2   18.29    6.19   0
  -8  -5   2   34.44    8.88   0
  -7  -5   2  198.00    8.88   0
   7   5  -2  210.65    9.15   0
  -6  -5   2  399.77   13.18   0
   6   5  -2  361.57   11.30   0
   5   5  -2  130.21    5.92   0
  -5  -5   2  150.65    3.77   0
  -4  -5   2  981.41   16.41   0
   4   5  -2  953.16   24.21   0
   3   5  -2 4040.24   93.62   0
  -3  -5   2 4211.34   80.44   0
  -2  -5   2 1346.75   32.28   0
   2   5  -2 1284.06   24.48   0
   1   5  -2  396.01    7.53   0
  -1  -5   2  394.66    7.53   0
   0  -5  -2 9564.97  297.54   0
   0   5   2 9999.99  309.11   0
  -1  -5  -2   68.87    1.61   0
   1   5   2   64.03    1.61   0
   2   5   2 1882.65   28.25   0
  -2  -5  -2 1876.19   28.25   0
  -3  -5  -2  250.73    5.38   0
   3   5   2  239.70    6.99   0
   4   5   2    8.61    2.42   0
  -4  -5  -2    8.07    1.35   0
   5   5   2  106.80    5.38   0
  -5  -5  -2  106.00    3.23   0
  -6  -5  -2  150.92    4.30   0
   6   5   2  146.08    5.65   0
   7   5   2   62.15    5.92   0
  -7  -5  -2   60.80    3.77   0
  -8  -5  -2   50.85    9.15   0
   8   5   2   36.86    6.19   0
  -9  -5  -2   33.90    7.26   0
   9   5   2   22.87    6.73   0
 -10  -5  -2   10.76    6.46   0
  10   5   2   -1.08    8.07   0
  11   5   2   77.21   14.80   0
 -11  -5  -2   68.33   14.26   0
 -12  -5  -2    3.23   15.87   0
  12   5   2   -5.92   15.07   0
 -12  -6   2   84.74   11.03   0
  12   6  -2   39.82   16.41   0
  11   6  -2   23.94    9.68   0
 -11  -6   2   22.87    9.95   0
  10   6  -2   15.33    8.07   0
 -10  -6   2   31.21    8.88   0
  -9  -6   2   48.96    6.73   0
   9   6  -2   63.22    8.07   0
  -8  -6   2  140.70    8.61   0
   8   6  -2  128.59    7.80   0
  -7  -6   2   60.80    6.19   0
   7   6  -2   57.84    4.57   0
  -6  -6   2   75.33    2.15   0
   6   6  -2   75.60    5.38   0
  -5  -6   2  131.55    3.23   0
   5   6  -2  127.52    5.65   0
  -4  -6   2  627.64   16.95   0
   4   6  -2  550.70   14.80   0
   3   6  -2    3.23    1.35   0
  -3  -6   2    1.88    1.88   0
   2   6  -2  798.20   16.68   0
  -2  -6   2  775.60   19.64   0
  -1  -6   2    1.88    1.08   0
   1   6  -2    4.84    0.81   0
   0   6   2 1959.32   33.36   0
   0  -6  -2 1932.42   37.13   0
   1   6   2  631.14   12.64   0
  -1  -6  -2  642.70   10.22   0
  -2  -6  -2 2163.51   34.70   0
   2   6   2 2305.29   43.85   0
   3   6   2  139.36    5.11   0
  -3  -6  -2  122.41    2.96   0
  -4  -6  -2  567.38   10.49   0
   4   6   2  555.81   14.80   0
  -5  -6  -2   13.99    1.88   0
   5   6   2   12.64    4.57   0
  -6  -6  -2   17.22    2.42   0
   6   6   2   15.33    5.92   0
  -7  -6  -2    3.23    2.42   0
   7   6   2   -0.27    4.84   0
   8   6   2   62.41    9.15   0
  -8  -6  -2   50.85    9.68   0
   9   6   2   12.91    6.46   0
  -9  -6  -2    2.42   10.22   0
  10   6   2    4.57    7.53   0
 -10  -6  -2    8.34    7.80   0
  11   6   2   -3.23   12.91   0
 -11  -6  -2   -5.38   13.18   0
  12   6   2   -4.30   15.07   0
 -12  -6  -2    4.84   15.87   0
  12   7  -2   68.33    9.95   0
 -12  -7   2   44.39    9.95   0
 -11  -7   2   -4.84   10.22   0
  11   7  -2    4.57    9.42   0
 -10  -7   2   22.87    7.26   0
  10   7  -2   30.40    6.73   0
   9   7  -2  244.81   11.30   0
  -9  -7   2  222.22   10.49   0
   8   7  -2    4.04    5.11   0
  -8  -7   2   11.84    6.46   0
   7   7  -2   56.76    6.19   0
  -7  -7   2   48.69    5.92   0
   6   7  -2  103.31    5.92   0
  -6  -7   2  118.37    4.30   0
   5   7  -2    0.54    3.23   0
  -5  -7   2    0.54    3.50   0
   4   7  -2  828.33   22.06   0
  -4  -7   2  764.57   18.83   0
   3   7  -2 1436.60   33.36   0
  -3  -7   2 1382.53   31.75   0
   2   7  -2  943.21   19.37   0
  -2  -7   2  971.72   24.75   0
  -1  -7   2   64.03    2.42   0
   1   7  -2   59.45    1.88   0
   0   7   2 2250.68   38.47   0
   0  -7  -2 2396.22   47.08   0
   1   7   2 1402.44   27.17   0
  -1  -7  -2 1467.00   22.06   0
  -2  -7  -2 1291.33   21.79   0
   2   7   2 1377.42   27.44   0
  -3  -7  -2   51.38    1.88   0
   3   7   2   42.78    2.96   0
  -4  -7  -2   29.59    1.61   0
   4   7   2   34.17    3.23   0
  -5  -7  -2   50.31    2.42   0
   5   7   2   43.31    5.11   0
  -6  -7  -2  120.52    3.77   0
   6   7   2  118.10    6.19   0
   7   7   2   73.98    6.19   0
  -7  -7  -2   89.85    4.04   0
   8   7   2  155.23    8.61   0
  -8  -7  -2  161.95   12.91   0
  -9  -7  -2   32.01    7.26   0
   9   7   2   31.21    6.99   0
  10   7   2   -2.15    8.07   0
 -10  -7  -2   11.03   12.11   0
  11   7   2   66.18   14.26   0
 -11  -7  -2   55.42   15.60   0
  12   7   2   22.06   15.07   0
 -12  -7  -2    7.53   16.95   0
 -12  -8   2   83.94   12.91   0
  12   8  -2   80.17   12.38   0
  11   8  -2   17.22   13.72   0
 -11  -8   2    4.84    9.68   0
  10   8  -2   20.72    6.99   0
 -10  -8   2   18.29    8.34   0
  -9  -8   2  104.65    8.61   0
   9   8  -2  113.26   12.38   0
   8   8  -2  228.94    8.61   0
  -8  -8   2  238.63   10.49   0
  -7  -8   2   25.83    5.65   0
   7   8  -2   35.78    5.38   0
   6   8  -2  435.55   13.18   0
  -6  -8   2  450.08   13.99   0
  -5  -8   2  682.52   18.29   0
   5   8  -2  673.37   17.49   0
  -4  -8   2  973.34   24.21   0
   4   8  -2 1036.29   21.79   0
   3   8  -2  380.13    8.61   0
  -3  -8   2  377.98   10.49   0
  -2  -8   2  828.60   19.64   0
   2   8  -2  861.96   17.49   0
  -1  -8   2 1094.94   22.33   0
   1   8  -2 1173.23   23.41   0
   0   8   2 2302.60   38.74   0
   0  -8  -2 2244.22   44.66   0
   1   8   2    3.50    0.81   0
  -1  -8  -2    4.30    0.81   0
   2   8   2  227.87    5.11   0
  -2  -8  -2  223.02    4.57   0
   3   8   2  705.12   17.76   0
  -3  -8  -2  741.71   13.18   0
   4   8   2  449.54   12.64   0
  -4  -8  -2  454.39    8.61   0
  -5  -8  -2   89.59    2.96   0
   5   8   2   71.83    4.57   0
  -6  -8  -2  193.16    4.84   0
   6   8   2  185.63    7.80   0
  -7  -8  -2   12.64    4.30   0
   7   8   2    5.65    4.57   0
  -8  -8  -2  128.06    8.34   0
   8   8   2  129.13    8.61   0
  -9  -8  -2    4.57    6.73   0
   9   8   2   17.76    6.73   0
 -10  -8  -2   81.25    9.15   0
  10   8   2   62.15    8.88   0
  11   8   2   31.21   13.45   0
 -11  -8  -2   20.18   10.49   0
  12   8   2   25.83   15.07   0
 -12  -8  -2   23.67   15.87   0
  12   9  -2   26.90   11.30   0
 -12  -9   2   25.83   11.03   0
  11   9  -2   20.45    8.61   0
 -11  -9   2    6.73    9.95   0
  10   9  -2   28.52    6.99   0
 -10  -9   2   14.80    5.92   0
  -9  -9   2    2.42    5.38   0
   9   9  -2    0.54    6.99   0
  -8  -9   2  232.71   10.76   0
   8   9  -2  261.22   11.03   0
  -7  -9   2  183.48   12.11   0
   7   9  -2  185.90    8.34   0
  -6  -9   2  201.77    8.34   0
   6   9  -2  193.43    7.80   0
  -5  -9   2   25.56    4.04   0
   5   9  -2   20.98    3.77   0
  -4  -9   2  413.76   12.11   0
   4   9  -2  423.99    9.68   0
  -3  -9   2  361.57   14.26   0
   3   9  -2  383.09    8.61   0
  -2  -9   2 1133.68   27.71   0
   2   9  -2 1155.47   22.87   0
  -1  -9   2    0.81    1.35   0
   1   9  -2    0.54    1.08   0
   0   9   2    7.80    1.35   0
   0  -9  -2    9.68    2.15   0
  -1  -9  -2  416.45   11.84   0
   1   9   2  393.59   11.03   0
   2   9   2  306.69    8.34   0
  -2  -9  -2  295.39    6.99   0
  -3  -9  -2    9.68    1.08   0
   3   9   2    9.15    2.15   0
  -4  -9  -2   61.88    2.15   0
   4   9   2   53.54    3.50   0
  -5  -9  -2   12.64    1.35   0
   5   9   2   12.11    3.23   0
  -6  -9  -2   41.43    2.15   0
   6   9   2   39.01    5.11   0
  -7  -9  -2   49.23    5.92   0
   7   9   2   58.38    5.92   0
   8   9   2  108.69    6.19   0
  -8  -9  -2   86.63    7.53   0
   9   9   2   -8.07    8.61   0
  -9  -9  -2   -1.61    9.42   0
 -10  -9  -2    2.15    8.34   0
  10   9   2   12.38    8.07   0
 -11  -9  -2   84.74   15.07   0
  11   9   2   88.78   16.14   0
  12   9   2   19.37   14.80   0
 -12  -9  -2   27.44   16.95   0
 -12 -10   2  -11.57   11.03   0
  12  10  -2   13.18   11.03   0
  11  10  -2  185.63   13.45   0
 -11 -10   2  181.05   13.18   0
 -10 -10   2    5.92    8.34   0
  10  10  -2    8.88    8.07   0
   9  10  -2   -3.23    5.38   0
  -9 -10   2    4.04    6.99   0
  -8 -10   2   32.82    6.99   0
   8  10  -2   13.18    5.11   0
   7  10  -2   87.97    6.73   0
  -7 -10   2   85.55    6.99   0
   6  10  -2 1044.09   26.90   0
  -6 -10   2  949.13   35.78   0
  -5 -10   2  355.12   11.03   0
   5  10  -2  357.27   11.03   0
   4  10  -2  845.28   17.22   0
  -4 -10   2  795.78   20.18   0
  -3 -10   2  342.20    9.95   0
   3  10  -2  338.70    6.99   0
  -2 -10   2  880.52   20.98   0
   2  10  -2  909.85   18.83   0
   1  10  -2 1926.77   37.39   0
  -1 -10   2 1765.62   40.35   0
   0  10   2    7.80    2.15   0
  -1 -10  -2    0.00    1.35   0
   1  10   2    0.81    1.35   0
  -2 -10  -2  140.70    4.57   0
   2  10   2  147.16    3.77   0
  -3 -10  -2    1.08    1.61   0
   3  10   2    2.15    1.08   0
  -4 -10  -2    2.69    2.15   0
   4  10   2   -0.81    2.42   0
  -5 -10  -2   18.56    1.35   0
   5  10   2   25.56    3.77   0
  -6 -10  -2   50.85    2.15   0
   6  10   2   50.85    5.11   0
  -7 -10  -2    0.54    5.11   0
   7  10   2   -8.07    4.57   0
  -8 -10  -2   71.29    7.53   0
   8  10   2   69.68    6.99   0
   9  10   2   17.49    6.46   0
  -9 -10  -2   27.17    7.26   0
  10  10   2   11.03    8.07   0
 -10 -10  -2    9.95    8.61   0
 -11 -10  -2    1.88   13.72   0
  11  10   2    2.96   12.91   0
  12  10   2    2.69   15.87   0
 -12 -10  -2   19.64   16.95   0
  12  11  -2  128.59   12.91   0
 -12 -11   2  141.24   14.26   0
 -11 -11   2    4.57   15.07   0
  11  11  -2   13.18    9.42   0
  10  11  -2   96.58    9.95   0
 -10 -11   2   77.48   10.22   0
   9  11  -2   27.98   10.76   0
  -9 -11   2   27.98    7.80   0
   8  11  -2  332.79   12.64   0
  -8 -11   2  389.82   14.53   0
   7  11  -2  274.14   10.49   0
  -7 -11   2  290.01   11.03   0
   6  11  -2    4.30    4.04   0
  -6 -11   2    1.08    4.84   0
  -5 -11   2  252.62    8.88   0
   5  11  -2  270.37   12.91   0
   4  11  -2  315.30    8.88   0
  -4 -11   2  311.80    9.42   0
  -3 -11   2  846.63   21.79   0
   3  11  -2  862.77   18.02   0
   2  11  -2    0.54    1.61   0
  -2 -11   2    2.42    1.88   0
  -1 -11   2 1771.00   41.97   0
   1  11  -2 1856.55   37.13   0
   0  11   2  558.23   19.10   0
   1  11   2    1.08    1.08   0
  -1 -11  -2    1.88    1.61   0
   2  11   2  496.35   10.49   0
  -2 -11  -2  456.27   12.11   0
  -3 -11  -2    6.19    1.88   0
   3  11   2    8.07    1.08   0
   4  11   2  124.29    7.53   0
  -4 -11  -2  123.75    4.30   0
  -5 -11  -2   25.02    3.23   0
   5  11   2   25.02    3.77   0
  -6 -11  -2  135.59    5.11   0
   6  11   2  115.41    6.19   0
  -7 -11  -2   33.36    5.92   0
   7  11   2   27.71    4.57   0
   8  11   2    0.81    5.65   0
  -8 -11  -2    2.15    6.19   0
   9  11   2  293.51   12.91   0
  -9 -11  -2  319.07   13.18   0
  10  11   2  186.17   11.84   0
 -10 -11  -2  212.26   12.11   0
 -11 -11  -2    7.80   14.80   0
  11  11   2   28.79   14.26   0
  12  11   2   71.29   17.76   0
 -12 -11  -2  120.79   21.25   0
 -12 -12   2   38.74   12.11   0
  12  12  -2   25.83    9.42   0
  11  12  -2   -9.42    9.42   0
 -11 -12   2    4.57    8.07   0
  10  12  -2    2.42    8.07   0
 -10 -12   2   -4.84    8.61   0
   9  12  -2   -0.81    4.57   0
  -9 -12   2   12.64   10.76   0
   8  12  -2   77.21    6.99   0
  -8 -12   2   65.37    7.53   0
   7  12  -2  138.55    7.80   0
  -7 -12   2  142.05    8.07   0
  -6 -12   2    2.42    4.57   0
   6  12  -2    2.15    3.50   0
  -5 -12   2  921.15   24.75   0
   5  12  -2  897.47   32.55   0
   4  12  -2  396.55    8.88   0
  -4 -12   2  417.53   11.84   0
   3  12  -2   94.43    3.23   0
  -3 -12   2   94.70    4.57   0
  -2 -12   2   26.10    2.42   0
   2  12  -2   27.17    1.61   0
   1  12  -2  149.04    4.04   0
  -1 -12   2  143.93    4.84   0
   0  12   2 1362.89   50.31   0
   1  12   2    2.69    1.61   0
  -1 -12  -2    0.54    1.61   0
   2  12   2   37.13    1.88   0
  -2 -12  -2   34.44    2.69   0
  -3 -12  -2    5.38    2.69   0
   3  12   2    5.38    1.08   0
   4  12   2  730.68   19.10   0
  -4 -12  -2  752.20   16.95   0
  -5 -12  -2    9.42    2.69   0
   5  12   2   11.30    3.50   0
   6  12   2   20.45    4.30   0
  -6 -12  -2   19.37    3.50   0
  -7 -12  -2  204.46    9.42   0
   7  12   2  245.35    9.95   0
   8  12   2  193.97    9.42   0
  -8 -12  -2  190.47    9.68   0
  -9 -12  -2   10.22    6.99   0
   9  12   2    2.96    6.73   0
  10  12   2   -0.27    8.07   0
 -10 -12  -2   -7.26   11.84   0
  11  12   2  264.72   20.72   0
 -11 -12  -2  229.75   20.18   0
  12  12   2   31.48   15.07   0
  12  13  -2   47.89   12.11   0
 -12 -13   2   63.49   12.91   0
 -11 -13   2   41.16   11.03   0
  11  13  -2   19.91    9.95   0
 -10 -13   2   37.66    9.42   0
  10  13  -2   36.32    6.19   0
   9  13  -2   12.38    5.65   0
  -9 -13   2    6.99    7.26   0
   8  13  -2  925.45   26.10   0
  -8 -13   2  916.57   26.10   0
  -7 -13   2   -4.30    5.65   0
   7  13  -2    2.69    5.11   0
  -6 -13   2  628.45   18.02   0
   6  13  -2  648.62   18.29   0
  -5 -13   2    2.96    3.23   0
   5  13  -2    7.80    3.50   0
   4  13  -2  124.83    4.04   0
  -4 -13   2  109.22    7.53   0
   3  13  -2  154.42    4.57   0
  -3 -13   2  146.35    5.65   0
   2  13  -2   11.57    1.35   0
  -2 -13   2    8.34    1.88   0
   1  13  -2    1.35    1.08   0
  -1 -13   2    2.15    1.61   0
   1  13   2  180.52    6.19   0
  -1 -13  -2  155.23    5.11   0
   2  13   2  156.30    4.30   0
  -2 -13  -2  151.46    5.38   0
   3  13   2  626.56   15.87   0
  -3 -13  -2  661.00   22.60   0
   4  13   2    5.38    4.04   0
  -4 -13  -2   10.22    2.42   0
   5  13   2  177.29    7.26   0
  -5 -13  -2  161.69    5.65   0
  -6 -13  -2   22.33    3.77   0
   6  13   2   10.22    3.50   0
  -7 -13  -2   27.44    5.92   0
   7  13   2   48.96    5.92   0
  -8 -13  -2   30.40    5.92   0
   8  13   2   32.82    6.46   0
  -9 -13  -2  465.95   17.22   0
   9  13   2  441.74   22.33   0
 -10 -13  -2   52.73    9.68   0
  10  13   2   34.17    9.15   0
  11  13   2   20.98   13.99   0
 -11 -13  -2   13.72   15.60   0
  12  14  -2   20.72   10.22   0
 -12 -14   2   13.45    9.95   0
 -11 -14   2   41.43   10.76   0
  11  14  -2   21.79   10.49   0
 -10 -14   2   10.22   12.91   0
  10  14  -2    1.35    5.65   0
   9  14  -2   17.22    7.26   0
  -9 -14   2   -3.50    7.26   0
   8  14  -2  184.28    9.68   0
  -8 -14   2  184.01    9.95   0
  -7 -14   2  214.15    9.68   0
   7  14  -2  242.12   10.22   0
  -6 -14   2   40.89    4.84   0
   6  14  -2   33.63    4.84   0
   5  14  -2  388.74   11.57   0
  -5 -14   2  442.01   20.45   0
  -4 -14   2   26.10    4.04   0
   4  14  -2   31.75    2.15   0
  -3 -14   2   83.40    4.57   0
   3  14  -2   79.63    3.23   0
  -2 -14   2    0.27    2.15   0
   2  14  -2    3.50    1.35   0
  -1 -14   2  495.28   12.38   0
   1  14  -2  513.84   11.30   0
  -1 -14  -2  670.15   17.76   0
   1  14   2  646.47   16.95   0
   2  14   2  772.64   21.25   0
  -2 -14  -2  734.17   19.10   0
   3  14   2 1225.42   24.21   0
  -3 -14  -2 1066.42   25.56   0
   4  14   2   13.99    3.23   0
  -4 -14  -2   19.91    2.69   0
  -5 -14  -2   86.36    4.30   0
   5  14   2  105.73    8.88   0
   6  14   2   54.88    5.11   0
  -6 -14  -2   46.27    4.30   0
  -7 -14  -2  357.81   12.64   0
   7  14   2  346.51   11.57   0
  -8 -14  -2  120.79    8.61   0
   8  14   2  117.83    7.80   0
  -9 -14  -2  151.73   10.22   0
   9  14   2  143.39    8.61   0
  10  14   2  165.99   16.95   0
 -10 -14  -2  162.76   11.84   0
 -11 -14  -2  -11.03   14.26   0
  11  14   2    1.61    9.68   0
 -12 -15   2   98.73   13.72   0
  12  15  -2   83.40   12.91   0
  11  15  -2   11.03    9.95   0
 -11 -15   2    0.54   10.76   0
  10  15  -2   -6.73    8.07   0
 -10 -15   2   -9.15    9.42   0
   9  15  -2    1.08    6.99   0
  -9 -15   2    3.23    7.80   0
   8  15  -2    9.68    6.19   0
  -8 -15   2    4.30    6.46   0
  -7 -15   2  292.16   11.30   0
   7  15  -2  299.70   11.30   0
   6  15  -2   25.83    4.57   0
  -6 -15   2   25.02    5.38   0
  -5 -15   2    8.34    4.30   0
   5  15  -2   11.30    3.77   0
   4  15  -2  254.23    6.46   0
  -4 -15   2  260.15    9.42   0
  -3 -15   2  860.35   22.60   0
   3  15  -2  775.07   16.95   0
  -2 -15   2   99.81    4.57   0
   2  15  -2   97.39    3.23   0
   1  15  -2   68.87    2.69   0
  -1 -15   2   75.33    4.84   0
   1  15   2  109.49    6.19   0
  -1 -15  -2  117.83    5.92   0
  -2 -15  -2    3.50    2.42   0
   2  15   2    0.81    2.96   0
   3  15   2    8.34    1.35   0
  -3 -15  -2    5.11    2.69   0
  -4 -15  -2  174.87    5.65   0
   4  15   2  155.77    5.92   0
  -5 -15  -2  600.74   13.72   0
   5  15   2  676.60   19.37   0
   6  15   2  247.24    9.42   0
  -6 -15  -2  216.30    7.26   0
   7  15   2   -2.42    6.99   0
  -7 -15  -2    2.96    5.38   0
  -8 -15  -2   44.66    6.99   0
   8  15   2   37.66    6.19   0
   9  15   2   33.90    7.26   0
  -9 -15  -2   37.39    8.34   0
 -10 -15  -2   25.29   12.91   0
  10  15   2   -3.50   11.03   0
 -11 -15  -2   16.41   11.84   0
  11  15   2   15.87   14.80   0
  11  16  -2   54.07   10.49   0
 -11 -16   2   86.36   19.37   0
  10  16  -2   69.68    8.34   0
 -10 -16   2   70.48   10.76   0
   9  16  -2    8.61    7.26   0
  -9 -16   2  -10.49    8.07   0
  -8 -16   2   42.51    7.26   0
   8  16  -2   30.94    5.38   0
   7  16  -2   97.93    6.99   0
  -7 -16   2   96.58    7.53   0
   6  16  -2   25.02    5.11   0
  -6 -16   2   20.72    5.11   0
  -5 -16   2   20.45    4.30   0
   5  16  -2   25.56    4.30   0
  -4 -16   2    1.61    3.50   0
   4  16  -2    0.27    2.69   0
  -3 -16   2   37.13    3.77   0
   3  16  -2   45.73    2.42   0
  -2 -16   2 1209.81   28.79   0
   2  16  -2 1277.88   24.75   0
  -1 -16   2   -1.08    2.15   0
   1  16  -2    0.54    1.61   0
  -1 -16  -2  162.22    5.65   0
   2  16   2  335.48    9.95   0
  -2 -16  -2  331.44   10.22   0
   3  16   2    5.65    2.42   0
  -3 -16  -2    4.30    2.69   0
   4  16   2  181.86    8.88   0
  -4 -16  -2  217.37    7.80   0
   5  16   2  393.05   12.11   0
  -5 -16  -2  329.02    8.61   0
   6  16   2  219.53    9.15   0
  -6 -16  -2  208.23    6.99   0
   7  16   2  511.96   22.60   0
  -7 -16  -2  500.39   16.41   0
  -8 -16  -2  239.97   11.03   0
   8  16   2  295.39   11.84   0
  -9 -16  -2   55.42    8.88   0
   9  16   2   55.96    7.53   0
  10  16   2  -14.53   11.03   0
 -10 -16  -2    0.27    8.88   0
 -11 -16  -2    7.53   15.07   0
  11  16   2   -4.57   12.64   0
  11  17  -2    3.23    8.07   0
 -11 -17   2   -1.88   11.30   0
 -10 -17   2   -3.50   14.26   0
  10  17  -2   -3.77    8.07   0
   9  17  -2   24.75    7.26   0
  -9 -17   2   23.67    7.80   0
  -8 -17   2    0.54    5.38   0
   8  17  -2    4.30    6.19   0
  -7 -17   2    2.15    4.57   0
   7  17  -2   -1.08    5.11   0
   6  17  -2  169.49    8.07   0
  -6 -17   2  143.93    7.80   0
   5  17  -2   93.62    8.07   0
  -5 -17   2   83.13    5.92   0
  -4 -17   2   11.57    3.77   0
   4  17  -2    9.15    1.88   0
  -3 -17   2    8.61    3.23   0
   3  17  -2   12.38    1.88   0
   2  17  -2  402.73    8.88   0
  -2 -17   2  377.98   15.07   0
   1  17  -2   73.98    3.77   0
  -1 -17   2   74.79    3.77   0
  -1 -17  -2  120.52    7.80   0
   1  17   2  117.56    4.57   0
  -2 -17  -2  475.10   12.38   0
   2  17   2  533.21   13.99   0
  -3 -17  -2  143.93    6.19   0
   3  17   2  131.55    5.38   0
  -4 -17  -2   64.57    6.73   0
   4  17   2   68.87    4.30   0
   5  17   2    3.77    3.77   0
  -5 -17  -2    0.27    2.96   0
  -6 -17  -2   -3.50    4.30   0
   6  17   2   -0.54    4.30   0
   7  17   2  290.82   10.49   0
  -7 -17  -2  289.47   11.57   0
   8  17   2   37.66    6.99   0
  -8 -17  -2   46.00    7.26   0
   9  17   2   39.28    7.53   0
  -9 -17  -2   32.01    8.88   0
 -10 -17  -2   28.79    9.68   0
  10  17   2   55.15   13.72   0
 -11 -17  -2   24.48   15.60   0
  11  17   2   38.47   15.60   0
  11  18  -2   11.84    9.95   0
 -11 -18   2    6.73   11.30   0
  10  18  -2    9.42    8.61   0
 -10 -18   2    3.23    9.42   0
   9  18  -2   -3.50    7.26   0
  -9 -18   2    3.50   12.11   0
   8  18  -2   61.88    7.53   0
  -8 -18   2   48.96    7.80   0
   7  18  -2   11.03    4.84   0
  -7 -18   2    4.30    6.19   0
  -6 -18   2   88.78    6.73   0
   6  18  -2   86.09    6.19   0
  -5 -18   2  215.22    8.88   0
   5  18  -2  225.71    8.61   0
   4  18  -2   97.12    3.77   0
  -4 -18   2   75.87    5.38   0
  -3 -18   2   25.02    3.50   0
   3  18  -2   28.79    2.42   0
   2  18  -2  194.51    5.38   0
  -2 -18   2  178.36    6.46   0
   1  18  -2  733.90   20.18   0
  -1 -18   2  661.00   23.67   0
   1  18   2   90.12    4.04   0
  -1 -18  -2   94.70    6.73   0
   2  18   2  390.09   11.84   0
  -2 -18  -2  372.33   11.30   0
   3  18   2  164.64    6.19   0
  -3 -18  -2  164.64    6.19   0
  -4 -18  -2  373.95   11.30   0
   4  18   2  372.87   11.30   0
  -5 -18  -2   62.41    4.30   0
   5  18   2   66.99    5.11   0
   6  18   2  106.27    6.73   0
  -6 -18  -2   98.19    5.38   0
   7  18   2 1051.89   29.32   0
  -7 -18  -2  921.95   26.63   0
  -8 -18  -2    0.54    6.99   0
   8  18   2   -3.50    6.19   0
  -9 -18  -2   18.02    8.34   0
   9  18   2   20.18    7.80   0
 -10 -18  -2   31.75    9.95   0
  10  18   2   46.54   13.45   0
 -11 -18  -2   13.99   15.07   0
  11  18   2   -8.34   14.26   0
 -11 -19   2   18.02   11.30   0
  11  19  -2    0.27   14.53   0
 -10 -19   2   36.59   10.49   0
  10  19  -2   28.52    9.42   0
  -9 -19   2   27.17    8.88   0
   9  19  -2   41.16    8.61   0
  -8 -19   2   87.97   12.11   0
   8  19  -2   96.85    8.07   0
   7  19  -2   62.68    6.46   0
  -7 -19   2   48.16    6.99   0
  -6 -19   2    0.00    5.38   0
   6  19  -2    3.23    3.77   0
   5  19  -2   21.25    4.30   0
  -5 -19   2   17.22    4.84   0
  -4 -19   2  142.05    6.73   0
   4  19  -2  141.78    4.30   0
  -3 -19   2   88.51    5.11   0
   3  19  -2   90.93    3.50   0
   2  19  -2   58.11    2.69   0
  -2 -19   2   58.11    4.04   0
   1  19  -2   -0.27    2.42   0
  -1 -19   2    1.88    2.69   0
   0  19   2  871.92   30.67   0
   1  19   2   -1.35    2.15   0
   2  19   2   -1.88    3.77   0
  -2 -19  -2    0.27    2.69   0
   3  19   2   88.78    4.57   0
  -3 -19  -2   89.59    4.84   0
   4  19   2    3.77    3.23   0
  -4 -19  -2   -0.27    3.50   0
  -5 -19  -2  377.71    9.95   0
   5  19   2  384.17   17.22   0
  -6 -19  -2  546.12   13.72   0
   6  19   2  519.22   15.60   0
  -7 -19  -2   -1.08    6.19   0
   7  19   2   10.49    5.38   0
   8  19   2   17.22    6.46   0
  -8 -19  -2   15.33    6.99   0
  -9 -19  -2    4.84   12.11   0
   9  19   2    5.11    7.53   0
  10  19   2   11.57   12.11   0
 -10 -19  -2    5.65    7.53   0
 -11 -19  -2   13.99   15.87   0
  11  19   2   -8.34   13.72   0
  11  20  -2  100.88   12.38   0
 -11 -20   2   62.15   11.84   0
 -10 -20   2   15.87    9.95   0
  10  20  -2   -0.54    8.34   0
  -9 -20   2    0.81    8.61   0
   9  20  -2    9.42   10.49   0
   8  20  -2  415.65   14.80   0
  -8 -20   2  449.54   16.68   0
  -7 -20   2    2.15    5.11   0
   7  20  -2    2.15    5.38   0
  -6 -20   2  262.84   14.53   0
   6  20  -2  287.32   10.76   0
  -5 -20   2   -2.69    4.57   0
   5  20  -2    3.23    4.04   0
  -4 -20   2   35.78    4.30   0
   4  20  -2   30.94    4.04   0
  -3 -20   2    8.61    3.50   0
   3  20  -2   -2.42    1.88   0
   2  20  -2   23.41    2.69   0
  -2 -20   2   27.98    3.23   0
  -1 -20   2  104.11    4.84   0
   1  20  -2  116.76    5.38   0
   0  20   2   79.09    6.19   0
   1  20   2   79.90    5.92   0
   2  20   2   28.79    3.23   0
  -2 -20  -2   22.60    4.84   0
  -3 -20  -2  225.71    8.61   0
   3  20   2  211.19    7.26   0
   4  20   2   93.89    5.11   0
  -4 -20  -2   86.90    5.11   0
   5  20   2  216.30    8.61   0
  -5 -20  -2  217.10    6.99   0
  -6 -20  -2   33.90    4.57   0
   6  20   2   37.66    5.38   0
   7  20   2    1.88    4.30   0
  -7 -20  -2    7.26    6.19   0
   8  20   2   11.84    4.57   0
  -8 -20  -2   17.76    6.19   0
  -9 -20  -2    2.96    8.34   0
   9  20   2    3.50    7.53   0
 -10 -20  -2    8.07    9.42   0
  10  20   2   18.83   13.18   0
  11  20   2   13.45   14.53   0
 -11 -20  -2    9.15   16.68   0
  11  21  -2   89.85   11.84   0
 -11 -21   2   47.62   12.11   0
 -10 -21   2  340.59   25.29   0
  10  21  -2  393.86   17.76   0
  -9 -21   2   44.66    7.80   0
   9  21  -2   28.79    8.34   0
   8  21  -2  110.57    8.88   0
  -8 -21   2  106.27    9.15   0
   7  21  -2   16.41    5.65   0
  -7 -21   2    3.77    6.46   0
   6  21  -2  231.36    9.42   0
  -6 -21   2  232.44   10.22   0
  -5 -21   2   69.68    6.19   0
   5  21  -2   65.10    7.80   0
   4  21  -2  131.29    6.46   0
  -4 -21   2  118.37    6.19   0
  -3 -21   2   26.63    4.04   0
   3  21  -2   30.67    2.69   0
   2  21  -2    0.54    1.88   0
  -2 -21   2    0.81    3.23   0
  -1 -21   2  263.65   11.03   0
  -1 -21  -2    1.88    2.96   0
   1  21   2   -1.08    2.42   0
   2  21   2   12.64    4.30   0
  -2 -21  -2   13.45    3.50   0
   3  21   2   78.56    4.84   0
  -3 -21  -2   68.33    4.57   0
   4  21   2   62.41    4.84   0
  -4 -21  -2   58.38    5.11   0
  -5 -21  -2   11.84    4.84   0
   5  21   2    9.68    3.23   0
  -6 -21  -2  130.75    6.19   0
   6  21   2  137.47    7.53   0
   7  21   2  576.52   18.29   0
  -7 -21  -2  551.24   17.76   0
   8  21   2   -6.46    5.92   0
  -8 -21  -2    0.81    7.26   0
  -9 -21  -2   -9.42    8.61   0
   9  21   2    8.34   10.76   0
  10  21   2   16.95   13.45   0
 -10 -21  -2  -17.49    9.68   0
 -11 -22   2   -0.81   11.57   0
  11  22  -2    9.95   11.03   0
 -10 -22   2  313.69   16.95   0
  10  22  -2  284.90   14.80   0
   9  22  -2   24.21    8.61   0
  -9 -22   2   27.44    7.80   0
   8  22  -2   50.58    7.80   0
  -8 -22   2   57.57    8.88   0
  -7 -22   2   30.13    5.65   0
   7  22  -2   43.31    6.46   0
   6  22  -2   54.34    5.38   0
  -6 -22   2   63.76    5.65   0
  -5 -22   2   41.70    5.65   0
   5  22  -2   47.08    5.38   0
   4  22  -2   83.13    5.38   0
  -4 -22   2   73.98    5.65   0
  -3 -22   2   12.38    5.11   0
   3  22  -2    4.57    2.15   0
  -2 -22   2 1315.27   47.89   0
   2  22  -2 1372.84   27.44   0
  -1 -22   2   63.49    6.46   0
  -1 -22  -2    3.77    3.77   0
  -2 -22  -2   67.26    4.30   0
   2  22   2   77.75    4.57   0
  -3 -22  -2  185.63    9.95   0
   3  22   2  185.36    6.99   0
   4  22   2    1.61    3.77   0
  -4 -22  -2   -1.08    4.04   0
  -5 -22  -2  384.44   13.18   0
   5  22   2  377.98   12.38   0
  -6 -22  -2    0.27    4.30   0
   6  22   2    4.04    4.84   0
  -7 -22  -2  129.67    8.61   0
   7  22   2  127.25    8.07   0
   8  22   2   27.44    7.26   0
  -8 -22  -2   21.25    8.07   0
  -9 -22  -2  126.44   10.76   0
   9  22   2  107.61   13.72   0
 -10 -22  -2   56.76   11.57   0
  10  22   2   73.98   15.07   0
  10  23  -2  106.27   16.68   0
 -10 -23   2  114.07   13.18   0
  -9 -23   2   13.99    9.42   0
   9  23  -2   12.91    8.34   0
   8  23  -2  319.60   12.91   0
  -8 -23   2  337.63   14.26   0
   7  23  -2  235.67   10.49   0
  -7 -23   2  216.03   11.03   0
   6  23  -2   16.95    5.38   0
  -6 -23   2    7.53    5.65   0
  -5 -23   2   71.29    6.46   0
   5  23  -2   76.94    5.92   0
   4  23  -2   70.48    5.38   0
  -4 -23   2   72.64    5.92   0
   3  23  -2  255.58    6.99   0
  -3 -23   2  250.73    9.42   0
   2  23  -2  109.49    4.30   0
  -2 -23   2  106.80    5.65   0
  -1 -23   2  253.42   11.84   0
   1  23  -2  265.53   11.30   0
   0 -23  -2  777.49   30.13   0
   2  23   2  375.56   10.76   0
  -2 -23  -2  385.52   15.60   0
  -3 -23  -2    0.81    4.04   0
   3  23   2    8.07    3.50   0
   4  23   2  280.33    9.95   0
  -4 -23  -2  272.52    9.42   0
  -5 -23  -2  203.65    8.61   0
   5  23   2  215.22    8.88   0
  -6 -23  -2  254.77    8.34   0
   6  23   2  264.99   10.49   0
   7  23   2   35.24    5.65   0
  -7 -23  -2   37.13    6.19   0
  -8 -23  -2   10.49    6.73   0
   8  23   2   11.84    5.65   0
   9  23   2   16.95    9.15   0
  -9 -23  -2   -1.08   12.91   0
  10  23   2   37.13   14.53   0
 -10 -23  -2   32.01   15.87   0
 -10 -24   2   33.63   11.30   0
  10  24  -2   44.12   10.22   0
  -9 -24   2  140.43   12.38   0
   9  24  -2  106.27    9.68   0
  -8 -24   2   20.45   12.38   0
   8  24  -2   12.91    7.26   0
  -7 -24   2   -4.04    9.68   0
   7  24  -2   11.57    6.19   0
  -6 -24   2   24.75    4.84   0
   6  24  -2   18.02    4.57   0
   5  24  -2  385.52   12.64   0
  -5 -24   2  393.86   13.18   0
   4  24  -2   82.59    5.38   0
  -4 -24   2   95.50    6.46   0
   3  24  -2   63.22    3.50   0
  -3 -24   2   55.42    4.30   0
   2  24  -2   10.22    2.15   0
  -2 -24   2    9.68    3.77   0
  -1 -24   2   14.80    4.04   0
  -1 -24  -2  121.60    7.80   0
   1  24   2  130.48    7.80   0
   2  24   2  198.00    7.26   0
  -2 -24  -2  190.74    7.26   0
  -3 -24  -2   15.87    4.04   0
   3  24   2   10.76    3.77   0
   4  24   2  160.61    6.99   0
  -4 -24  -2  154.15    6.73   0
  -5 -24  -2   22.33    5.38   0
   5  24   2   10.76    4.57   0
  -6 -24  -2   22.33    4.84   0
   6  24   2   31.21    5.65   0
   7  24   2  117.30    8.07   0
  -7 -24  -2  107.07    8.61   0
  -8 -24  -2   17.49    8.34   0
   8  24   2   26.36    7.53   0
   9  24   2   42.78   12.11   0
  -9 -24  -2   26.90    8.07   0
  10  24   2   15.07   14.80   0
 -10 -24  -2   39.28   15.60   0
 -10 -25   2    1.61   11.03   0
  10  25  -2   13.45    9.95   0
  -9 -25   2   30.94    8.34   0
   9  25  -2   14.26    6.46   0
   8  25  -2   -3.23    6.99   0
  -8 -25   2   -5.38    8.34   0
   7  25  -2   61.34    6.73   0
  -7 -25   2   59.19    8.07   0
   6  25  -2   44.39    5.92   0
  -6 -25   2   57.03    7.26   0
   5  25  -2   27.17    5.11   0
  -5 -25   2   35.24    5.92   0
   4  25  -2   15.33    4.30   0
  -4 -25   2   20.45    4.57   0
   3  25  -2   46.81    4.57   0
  -3 -25   2   45.73    4.57   0
  -2 -25   2   43.04    4.57   0
   2  25  -2   42.78    3.23   0
   1  25  -2   46.00    4.84   0
  -1 -25  -2  365.34   14.80   0
   2  25   2    7.26    5.11   0
  -2 -25  -2    5.65    3.50   0
  -3 -25  -2   11.57    3.77   0
   3  25   2    6.46    3.77   0
  -4 -25  -2   92.81    6.46   0
   4  25   2  101.96    6.46   0
  -5 -25  -2    8.07    5.65   0
   5  25   2   10.22    4.04   0
  -6 -25  -2    8.61    4.57   0
   6  25   2   10.49    5.65   0
  -7 -25  -2   21.52    6.99   0
   7  25   2   19.64    6.73   0
   8  25   2   20.72    7.26   0
  -8 -25  -2   10.22    8.34   0
  -9 -25  -2   23.94    9.68   0
   9  25   2   45.20   12.91   0
  10  25   2   46.00   14.26   0
 -10 -25  -2   42.78   16.14   0
  10  26  -2  131.82   12.11   0
 -10 -26   2  150.12   13.72   0
  -9 -26   2  199.08   13.45   0
   9  26  -2  152.81   11.03   0
  -8 -26   2   94.16   10.22   0
   8  26  -2   79.36    8.88   0
   7  26  -2    5.38    6.46   0
  -7 -26   2    6.46    6.99   0
  -6 -26   2   29.86    6.73   0
   6  26  -2   25.02    8.34   0
  -5 -26   2   41.70    6.46   0
   5  26  -2   27.17    4.57   0
  -4 -26   2   11.30    5.11   0
   4  26  -2    1.35    4.30   0
  -3 -26   2    0.81    3.50   0
   3  26  -2    3.50    4.04   0
   2  26  -2  366.15    8.88   0
  -2 -26   2  368.03   12.11   0
  -1 -26   2  581.90   22.06   0
   0 -26  -2    7.80    2.69   0
  -2 -26  -2  413.76   12.64   0
   2  26   2  407.58   16.68   0
   3  26   2   40.89    4.84   0
  -3 -26  -2   41.43    7.26   0
   4  26   2  127.25    6.73   0
  -4 -26  -2  120.25    7.26   0
  -5 -26  -2   52.73    5.92   0
   5  26   2   46.81    7.80   0
  -6 -26  -2   51.92    5.65   0
   6  26   2   35.51    5.92   0
   7  26   2   68.60    7.80   0
  -7 -26  -2   67.79    8.61   0
   8  26   2  392.24   15.33   0
  -8 -26  -2  443.09   17.22   0
   9  26   2    4.30   12.38   0
  -9 -26  -2   -1.61    9.68   0
  10  26   2   93.62   15.87   0
 -10 -26  -2   87.43   18.02   0
 -10 -27   2   19.64   12.38   0
  10  27  -2   -8.34   14.26   0
   9  27  -2   27.17    9.42   0
  -9 -27   2    2.96   10.49   0
   8  27  -2   28.25    6.99   0
  -8 -27   2   33.09    9.42   0
   7  27  -2  217.91   10.76   0
  -7 -27   2  206.88   10.76   0
  -6 -27   2   64.57    7.80   0
   6  27  -2   70.75    6.99   0
  -5 -27   2    4.30    4.57   0
   5  27  -2    4.04    5.11   0
  -4 -27   2   25.02    5.65   0
   4  27  -2   29.05    4.57   0
   3  27  -2    0.27    3.50   0
  -3 -27   2    0.27    4.57   0
  -2 -27   2   55.42    5.38   0
   2  27  -2   64.57    4.57   0
   0 -27  -2  112.18    8.61   0
  -2 -27  -2  248.04   12.38   0
   2  27   2  258.53   12.91   0
   3  27   2    4.30    4.04   0
  -3 -27  -2    9.95    4.57   0
   4  27   2  103.58    6.73   0
  -4 -27  -2   80.98    6.73   0
  -5 -27  -2   15.87    4.84   0
   5  27   2   16.41    5.38   0
  -6 -27  -2   35.51    5.38   0
   6  27   2   36.32    6.19   0
  -7 -27  -2  106.80    9.68   0
   7  27   2   87.70    7.26   0
  -8 -27  -2    7.80    8.88   0
   8  27   2   -1.08   10.22   0
  -9 -27  -2   41.97   10.49   0
   9  27   2   59.19   13.72   0
  -9 -28   2   -1.08   11.30   0
   9  28  -2   27.44    9.68   0
  -8 -28   2   16.95    8.88   0
   8  28  -2   15.87    8.07   0
  -7 -28   2  121.87    8.61   0
   7  28  -2  149.31    9.42   0
   6  28  -2   14.26    6.19   0
  -6 -28   2    7.26    5.92   0
  -5 -28   2  104.11    6.99   0
   5  28  -2   94.97    6.99   0
  -4 -28   2    8.07    5.65   0
   4  28  -2   10.49    4.84   0
  -3 -28   2   45.20    5.65   0
   3  28  -2   31.21    4.30   0
   2  28  -2   43.04    3.23   0
  -2 -28   2   33.09    7.53   0
  -1 -28   2   55.69    7.53   0
   0  28   2   34.44    5.11   0
   1  28   2   47.89    5.38   0
  -2 -28  -2   78.29    8.07   0
   2  28   2   66.45    7.26   0
   3  28   2    6.19    6.46   0
  -3 -28  -2    9.68    4.84   0
  -4 -28  -2   -0.81    4.84   0
   4  28   2    5.92    3.77   0
  -5 -28  -2   -0.27    5.65   0
   5  28   2    3.23    5.11   0
  -6 -28  -2   -0.27    5.38   0
   6  28   2    8.61    5.92   0
  -7 -28  -2    4.57    6.73   0
   7  28   2   -2.15    4.84   0
   8  28   2    8.07   10.76   0
  -8 -28  -2    6.99    8.88   0
   9  28   2   17.49   12.64   0
  -9 -28  -2    9.95   10.22   0
  -9 -29   2    7.53   10.76   0
   9  29  -2   -5.92    9.42   0
  -8 -29   2   -2.15    9.42   0
   8  29  -2    5.38    8.34   0
  -7 -29   2  121.06    9.15   0
   7  29  -2  105.46    8.88   0
  -6 -29   2   11.30    5.92   0
   6  29  -2   18.29    6.46   0
   5  29  -2  206.07    9.42   0
  -5 -29   2  196.93    9.42   0
   4  29  -2   13.72    5.11   0
  -4 -29   2    5.65    4.84   0
   3  29  -2   11.84    6.46   0
  -3 -29   2    3.50    4.84   0
   2  29  -2  227.06    8.61   0
  -2 -29   2  239.97    9.42   0
   1  29  -2  101.69    5.65   0
  -1 -29   2  100.88    5.65   0
  -1 -29  -2    4.57    5.11   0
   1  29   2   -5.38    4.30   0
   2  29   2   38.20    6.73   0
  -2 -29  -2   33.09    7.26   0
   3  29   2  148.23    7.53   0
  -3 -29  -2  184.28   12.64   0
   4  29   2   16.41    5.11   0
  -4 -29  -2   27.17    8.34   0
  -5 -29  -2   -1.88    8.34   0
   5  29   2    2.69    4.30   0
   6  29   2   46.54   10.22   0
  -6 -29  -2   27.44    5.65   0
   7  29   2   -3.77    6.73   0
  -7 -29  -2    0.81    7.53   0
  -8 -29  -2   55.96    9.68   0
   8  29   2   64.57   13.18   0
   9  29   2  134.24   17.22   0
  -9 -29  -2  118.37   12.91   0
  -9 -30   2    5.92   11.03   0
   9  30  -2   11.84    9.68   0
   8  30  -2   12.91    8.61   0
  -8 -30   2   13.45    9.15   0
  -7 -30   2   18.56    6.99   0
   7  30  -2   26.36    7.80   0
   6  30  -2  106.00    8.34   0
  -6 -30   2   87.97    8.61   0
  -5 -30   2   93.35    8.34   0
   5  30  -2   78.02    7.26   0
  -4 -30   2    2.15    5.65   0
   4  30  -2   -5.11    3.50   0
   3  30  -2   36.59    5.38   0
  -3 -30   2   32.82    5.92   0
   2  30  -2  129.13    9.68   0
  -1 -30   2  126.17   10.49   0
  -1 -30  -2  164.64    7.53   0
  -2 -30  -2  594.01   25.56   0
   2  30   2  541.82   22.60   0
  -3 -30  -2    6.46    5.11   0
   3  30   2    3.23    3.50   0
  -4 -30  -2    0.81    5.38   0
   4  30   2   -3.23    4.84   0
  -5 -30  -2   24.48    5.38   0
   5  30   2   25.29    6.19   0
  -6 -30  -2    9.15    5.38   0
   6  30   2   -8.61    6.19   0
   7  30   2   10.49    6.99   0
  -7 -30  -2    0.81    6.46   0
   8  30   2   36.59    8.61   0
  -8 -30  -2   52.19    9.95   0
   9  30   2    8.34   13.18   0
  -9 -30  -2   -0.27   15.33   0
   9  31  -2   30.40    9.15   0
  -9 -31   2   28.79   11.84   0
   8  31  -2   13.18    6.19   0
  -8 -31   2   12.91    8.07   0
  -7 -31   2   22.33    8.34   0
   7  31  -2    6.73    7.53   0
   6  31  -2  116.76    9.15   0
  -6 -31   2  118.64    9.68   0
  -5 -31   2   51.65    7.80   0
   5  31  -2   59.19    6.99   0
  -4 -31   2   92.28    6.99   0
   4  31  -2  104.38    7.53   0
  -3 -31   2    9.15    4.57   0
   2  31  -2   74.52    6.99   0
  -2 -31   2   79.09    9.68   0
   1  31  -2   -2.15    5.92   0
  -2 -31  -2   25.83    4.57   0
   2  31   2   20.18    3.77   0
  -3 -31  -2    1.61    5.11   0
   3  31   2   -0.27    4.57   0
   4  31   2   53.54    6.19   0
  -4 -31  -2   52.73    6.99   0
  -5 -31  -2   32.82    5.92   0
   5  31   2   25.02    6.46   0
   6  31   2   34.70    7.53   0
  -6 -31  -2   27.98    6.46   0
   7  31   2   16.14   11.03   0
  -7 -31  -2   20.98    7.26   0
  -8 -31  -2   19.37    9.95   0
   8  31   2   29.32    9.68   0
   8  32  -2    8.34    7.53   0
  -8 -32   2    0.54    7.80   0
   7  32  -2   -1.35    5.38   0
  -7 -32   2    9.68    8.88   0
  -6 -32   2   59.72    8.07   0
   6  32  -2   80.98    8.61   0
   5  32  -2   17.76    6.46   0
  -5 -32   2   22.60    5.92   0
   4  32  -2  113.26    7.26   0
  -4 -32   2  103.04    8.34   0
   3  32  -2   94.16    6.19   0
  -3 -32   2  104.65    8.07   0
  -2 -32   2   73.44    9.68   0
   2  32  -2   61.61    6.73   0
  -1 -32   2   29.59    8.34   0
   1  32  -2   18.29    5.11   0
   0 -32  -2   92.55    6.19   0
  -1 -32  -2  125.10   11.57   0
  -2 -32  -2   80.44    9.42   0
   2  32   2   75.60    9.15   0
  -3 -32  -2   64.57    5.92   0
   3  32   2   55.42    9.15   0
  -4 -32  -2  273.33   11.57   0
   4  32   2  270.37   10.76   0
  -5 -32  -2    1.08    6.73   0
   5  32   2  -11.30    8.61   0
   6  32   2   29.86    7.53   0
  -6 -32  -2   30.40    9.68   0
   7  32   2    9.95   11.03   0
  -7 -32  -2    5.38    7.53   0
   8  32   2   24.75    9.15   0
  -8 -32  -2   40.35   10.76   0
  -8 -33   2  -14.80   11.03   0
   8  33  -2    7.80    6.99   0
   7  33  -2   40.62    8.61   0
  -7 -33   2   37.66   13.99   0
  -6 -33   2   10.22    8.34   0
   6  33  -2   10.22    5.92   0
  -5 -33   2  125.10    8.61   0
   5  33  -2  114.07    7.80   0
   4  33  -2   12.91    5.92   0
  -4 -33   2    1.35    6.46   0
   3  33  -2  178.90    8.61   0
  -3 -33   2  153.35   12.91   0
   2  33  -2  235.94   13.45   0
  -2 -33   2  233.78    9.95   0
   1  33  -2    0.27    3.77   0
   0 -33  -2  140.70   11.30   0
   0  33   2  156.30   11.30   0
   1  33   2   38.47    7.80   0
   2  33   2   19.91    7.53   0
  -2 -33  -2   36.86    8.88   0
  -3 -33  -2  118.37    8.34   0
   3  33   2   99.00    9.15   0
   4  33   2    9.42    8.07   0
  -4 -33  -2    5.65    9.42   0
  -5 -33  -2   17.22    7.26   0
   5  33   2   19.91    6.73   0
  -6 -33  -2   18.83    8.34   0
   6  33   2   15.87    7.53   0
  -7 -33  -2   10.22    7.80   0
   7  33   2   20.45    9.42   0
  -8 -33  -2    3.23   10.49   0
   8  33   2  148.23   36.05   0
  -8 -34   2   12.64   10.76   0
   8  34  -2   27.44    8.61   0
   7  34  -2    0.27    8.07   0
  -7 -34   2    7.80    7.53   0
  -6 -34   2   18.29    6.99   0
   6  34  -2   23.67    7.80   0
  -5 -34   2    0.81    7.53   0
   5  34  -2   11.30    5.92   0
  -4 -34   2    5.92    6.99   0
   4  34  -2    5.38    6.19   0
  -3 -34   2    4.84    5.11   0
   3  34  -2    4.84    4.57   0
  -2 -34   2  188.86    8.88   0
   2  34  -2  174.33   12.38   0
  -1 -34   2   64.03    7.80   0
   1  34  -2   47.08    4.57   0
   0 -34  -2  122.41   11.57   0
   0  34   2  124.29   11.30   0
   1  34   2    0.27    6.99   0
   2  34   2    9.68    4.57   0
  -2 -34  -2    4.84    4.30   0
  -3 -34  -2    1.35    5.38   0
   3  34   2    5.65    7.80   0
  -4 -34  -2   -2.96    6.73   0
   4  34   2   12.91    6.19   0
  -5 -34  -2   99.27    9.42   0
   5  34   2  129.94    9.15   0
  -6 -34  -2    3.23    8.34   0
   6  34   2   21.25   11.03   0
   7  34   2  115.41   12.64   0
  -7 -34  -2  121.60   11.30   0
   7  35  -2   -8.61   12.91   0
  -7 -35   2   18.29    8.34   0
  -6 -35   2   69.95    8.34   0
   6  35  -2   67.53    7.80   0
  -5 -35   2   -0.81    8.34   0
   5  35  -2    1.88    6.99   0
   4  35  -2    8.34    6.46   0
  -4 -35   2    6.46   10.76   0
  -3 -35   2    2.96    6.46   0
   3  35  -2    5.92    5.92   0
   2  35  -2   19.64    6.19   0
  -2 -35   2   16.14    9.15   0
   1  35  -2   71.83    9.95   0
  -1 -35   2   65.91    6.19   0
   0 -35  -2   -1.61    9.15   0
   0  35   2   12.64    5.38   0
  -1 -35  -2  132.09   12.11   0
   1  35   2  106.00    9.42   0
  -2 -35  -2  256.92   15.87   0
   2  35   2  289.47   16.95   0
  -3 -35  -2    8.61    5.65   0
   3  35   2   16.14    9.15   0
   4  35   2   57.84   10.49   0
  -4 -35  -2   58.11    8.34   0
  -5 -35  -2   18.02    6.19   0
   5  35   2   21.25    7.26   0
  -6 -35  -2   15.60   12.38   0
   6  35   2   -0.81   11.30   0
  -7 -35  -2    5.92    9.68   0
   7  35   2   13.18   12.64   0
  -7 -36   2   17.22   10.22   0
   7  36  -2    4.57    6.99   0
  -6 -36   2   -7.80    8.88   0
   6  36  -2   10.22    8.07   0
   5  36  -2   14.53    7.26   0
  -5 -36   2   19.10    8.61   0
   4  36  -2    8.34    5.38   0
  -4 -36   2    8.61    7.80   0
  -3 -36   2   59.72    6.99   0
   3  36  -2   64.30    6.46   0
   2  36  -2    8.07    4.84   0
  -2 -36   2    3.50    9.95   0
  -1 -36   2   -7.26    8.88   0
   1  36  -2    4.84    8.07   0
   0  36   2   36.05    5.92   0
   0 -36  -2   34.44    9.68   0
  -1 -36  -2    2.42    6.46   0
   1  36   2    7.26    4.57   0
  -2 -36  -2   12.11    9.42   0
   2  36   2   10.49    6.19   0
  -3 -36  -2    1.61    6.73   0
   3  36   2   -1.35    8.61   0
  -4 -36  -2  310.46   13.18   0
   4  36   2  299.43   18.56   0
  -5 -36  -2  110.84   10.76   0
   5  36   2  119.18    8.88   0
   6  36   2   19.91   11.84   0
  -6 -36  -2   12.38    9.42   0
  -7 -36  -2  152.54   12.38   0
   7  36   2  157.65   17.22   0
   7  37  -2   11.30    9.15   0
  -7 -37   2   28.79   14.26   0
  -6 -37   2   50.85   10.22   0
   6  37  -2   59.99    8.34   0
  -5 -37   2  103.84   14.80   0
   5  37  -2  114.87   10.49   0
   4  37  -2  245.89   12.64   0
  -4 -37   2  262.03   13.72   0
  -3 -37   2   95.77    9.42   0
   3  37  -2   74.25    6.73   0
  -2 -37   2  142.05   13.99   0
   2  37  -2  132.90   10.49   0
  -1 -37   2    6.99   10.22   0
   1  37  -2    5.92    8.88   0
   0  37   2   86.36    7.26   0
   0 -37  -2   69.14    6.73   0
  -1 -37  -2   10.49    9.95   0
   1  37   2    6.46    4.57   0
  -2 -37  -2    6.46    9.42   0
   2  37   2   -7.26    5.92   0
  -3 -37  -2   80.71   12.38   0
   3  37   2   89.05   11.30   0
  -4 -37  -2   37.66    8.61   0
   4  37   2   19.37    7.26   0
  -5 -37  -2   68.06    9.95   0
   5  37   2   48.96   11.30   0
   6  37   2    6.46   11.03   0
  -6 -37  -2    1.35    7.80   0
   6  38  -2   89.85    9.42   0
  -6 -38   2   49.23   10.22   0
   5  38  -2   25.83    6.73   0
  -5 -38   2    3.23    9.42   0
  -4 -38   2    8.07    7.26   0
   4  38  -2    9.15    7.53   0
  -3 -38   2    8.34    5.38   0
   3  38  -2    3.77    5.38   0
  -2 -38   2   51.38   11.57   0
   2  38  -2   51.12   10.22   0
  -1 -38   2   15.60   10.76   0
   0  38   2  207.42    9.95   0
   0 -38  -2  178.10    8.88   0
  -1 -38  -2   12.11    7.26   0
   1  38   2    2.96    4.30   0
  -2 -38  -2    7.26    5.92   0
   2  38   2    9.15    5.38   0
   3  38   2   -4.30    6.73   0
  -3 -38  -2    6.19   10.22   0
  -4 -38  -2  -10.22   11.30   0
   4  38   2    5.11   10.76   0
  -5 -38  -2   51.38    8.61   0
   5  38   2   59.72   12.38   0
   6  38   2  134.78   13.45   0
  -6 -38  -2  136.93   12.91   0
   6  39  -2   -7.80   13.72   0
  -6 -39   2   -3.50   10.22   0
   5  39  -2   15.33    8.34   0
  -5 -39   2   13.99    9.42   0
  -4 -39   2   27.71    9.15   0
   4  39  -2   24.21   10.49   0
   3  39  -2    9.68    6.73   0
  -3 -39   2   -0.54   12.38   0
  -2 -39   2   26.90   11.03   0
   2  39  -2   27.17    5.11   0
   1  39  -2   59.45   11.03   0
  -1 -39   2   65.37    8.34   0
   0 -39  -2   -1.61    6.99   0
   0  39   2    4.04    6.46   0
   1  39   2    3.23    6.19   0
  -1 -39  -2    9.42    6.99   0
   2  39   2   37.13   10.22   0
  -2 -39  -2   48.42   11.84   0
  -3 -39  -2    2.42   12.11   0
   3  39   2   -3.50    9.95   0
  -4 -39  -2   -6.19    8.88   0
  -5 -39  -2   19.64    9.68   0
   5  39   2    3.23    8.07   0
  -5 -40   2   38.47   14.53   0
   5  40  -2   28.25    8.61   0
   4  40  -2   75.60    9.68   0
   3  40  -2   20.45    5.65   0
  -3 -40   2    8.61    7.26   0
  -2 -40   2   32.01    6.99   0
   2  40  -2   29.59    7.26   0
  -1 -40   2   13.99    6.73   0
   1  40  -2   13.72    5.92   0
   0 -40  -2   -2.69    8.07   0
   0  40   2   19.37    5.38   0
  -1 -40  -2   18.02    6.73   0
   1  40   2   19.64    6.73   0
   2  40   2  133.17   13.99   0
  -2 -40  -2  163.84   16.41   0
  -3 -40  -2   84.21    9.95   0
   3  40   2   63.49    9.42   0
  -4 -40  -2    3.23   12.11   0
  -5 -40  -2  141.78   11.57   0
   5  40   2  227.33   18.56   0
   4  41  -2   61.07    8.07   0
  -4 -41   2   61.07   10.22   0
  -3 -41   2   15.07   13.18   0
   3  41  -2   16.95    7.80   0
  -2 -41   2   18.02    8.34   0
   2  41  -2   21.79    7.80   0
  -1 -41   2   46.00    8.88   0
   1  41  -2   26.36    5.65   0
   0  41   2  -12.11    4.84   0
   0 -41  -2    5.11    8.07   0
   1  41   2    4.57    7.26   0
  -2 -41  -2   14.53    8.88   0
   2  41   2   18.83    6.73   0
  -3 -41  -2   23.94    8.88   0
  -4 -41  -2   36.32    9.95   0
  -4 -42   2  -11.30    9.95   0
   4  42  -2    5.38    6.99   0
  -3 -42   2  -13.45   13.45   0
   3  42  -2    7.80   11.57   0
   2  42  -2   47.89    8.34   0
  -2 -42   2   68.33   14.53   0
  -1 -42   2   32.01    7.53   0
   1  42  -2   16.41    7.26   0
   0 -42  -2   67.26    9.68   0
   0  42   2   61.88    6.73   0
  -1 -42  -2   19.64    8.88   0
   1  42   2   23.67    7.80   0
  -2 -42  -2   61.07    8.61   0
   2  42   2   73.71    9.42   0
   3  42   2   23.67   12.11   0
  -3 -42  -2   31.75   10.22   0
   3  43  -2   15.07    8.34   0
  -3 -43   2    9.68    7.26   0
   2  43  -2    2.42    6.46   0
  -2 -43   2   18.83    9.42   0
   1  43  -2   -1.88    8.34   0
  -1 -43   2    1.08   12.91   0
   0 -43  -2   69.68   10.49   0
   0  43   2   33.36    6.73   0
  -1 -43  -2   12.38    9.42   0
   1  43   2    6.73    6.19   0
  -2 -43  -2    1.61    9.95   0
   2  43   2    0.27   11.03   0
   1  44  -2   16.14    8.07   0
  -1 -44   2    7.53    7.53   0
   0 -44  -2   43.31   12.38   0
   0  44   2   10.49    6.99   0
  -1 -44  -2    1.88    9.42   0
   1  44   2   -3.50   12.11   0
  12   1  -3    7.53   11.30   0
 -12  -1   3   22.60   11.03   0
 -11  -1   3   60.26    9.95   0
  11   1  -3   83.94   15.33   0
 -10  -1   3  157.38   10.76   0
  10   1  -3  147.96   10.49   0
   9   1  -3   24.75    6.99   0
  -9  -1   3   17.22    6.99   0
   8   1  -3   16.41    5.92   0
  -8  -1   3   21.52    6.19   0
  -7  -1   3  209.84   12.64   0
   7   1  -3  220.60    9.15   0
   6   1  -3  243.20   13.99   0
  -6  -1   3  239.16    8.88   0
  -5  -1   3  232.17    8.34   0
   5   1  -3  236.21    8.34   0
  -4  -1   3  630.60   13.72   0
   4   1  -3  571.68   20.72   0
  -3  -1   3  445.24    8.34   0
   3   1  -3  430.71    7.26   0
  -2  -1   3 3592.31   51.92   0
   2   1  -3 3566.49   51.65   0
  -1  -1   3   13.18    0.81   0
   1   1  -3   13.45    0.81   0
   0  -1  -3  319.60    5.65   0
   0   1   3  325.52    5.65   0
   1   1   3  393.59    6.46   0
  -1  -1  -3  401.93    6.46   0
   2   1   3    6.73    1.08   0
  -2  -1  -3    8.88    1.08   0
  -3  -1  -3   36.32    1.61   0
   3   1   3   37.39    1.88   0
   4   1   3  157.65    4.04   0
  -4  -1  -3  162.22    4.57   0
  -5  -1  -3  471.60    9.42   0
   5   1   3  465.69   10.76   0
  -6  -1  -3   76.40    3.23   0
   6   1   3   71.29    4.04   0
   7   1   3   -1.35    4.57   0
  -7  -1  -3    1.88    2.42   0
  -8  -1  -3   89.59    4.84   0
   8   1   3   81.52    6.73   0
   9   1   3  102.77    8.34   0
  -9  -1  -3   79.09   11.30   0
  10   1   3    9.42   11.57   0
 -10  -1  -3   17.49   11.30   0
 -11  -1  -3   -4.30   12.91   0
  11   1   3   -0.54   13.18   0
 -12  -1  -3    1.61   15.87   0
  12   1   3   -8.88   15.07   0
  12   2  -3   11.30   11.30   0
 -12  -2   3   14.80   11.30   0
 -11  -2   3   55.69   10.76   0
  11   2  -3   58.38   15.33   0
  10   2  -3   39.82    8.61   0
 -10  -2   3   29.86    8.34   0
  -9  -2   3   91.20   12.11   0
   9   2  -3   61.88    7.53   0
  -8  -2   3    1.88    6.19   0
   8   2  -3    7.53    8.07   0
  -7  -2   3  243.74    9.68   0
   7   2  -3  241.05    9.42   0
  -6  -2   3   11.03    4.30   0
   6   2  -3    2.42    4.30   0
  -5  -2   3 1602.59   30.13   0
   5   2  -3 1540.98   36.59   0
  -4  -2   3  157.11    3.77   0
   4   2  -3  157.38    4.84   0
  -3  -2   3  175.41    4.04   0
   3   2  -3  170.56    3.77   0
   2   2  -3  968.23   15.07   0
  -2  -2   3 1013.15   15.60   0
  -1  -2   3  388.74    7.26   0
   1   2  -3  413.76    6.73   0
   0  -2  -3  945.36   13.99   0
   0   2   3  950.20   13.72   0
   1   2   3 2827.74   40.62   0
  -1  -2  -3 2915.71   47.08   0
  -2  -2  -3  604.77    9.42   0
   2   2   3  577.60   10.22   0
   3   2   3  487.75    9.42   0
  -3  -2  -3  481.83    8.34   0
   4   2   3   69.68    3.23   0
  -4  -2  -3   75.60    3.23   0
  -5  -2  -3  708.62   15.60   0
   5   2   3  700.81   15.07   0
  -6  -2  -3  110.84    3.77   0
   6   2   3  108.42    4.84   0
   7   2   3   31.48    3.77   0
  -7  -2  -3   37.66    2.96   0
   8   2   3  159.80    8.61   0
  -8  -2  -3  159.53    9.15   0
   9   2   3  141.78    9.68   0
  -9  -2  -3  139.36    9.42   0
  10   2   3   36.32   11.84   0
 -10  -2  -3   42.78   12.38   0
  11   2   3   65.10   14.53   0
 -11  -2  -3   59.19   17.49   0
  12   2   3    3.77   15.07   0
 -12  -2  -3   12.38   17.49   0
 -12  -3   3   -9.42   11.57   0
  12   3  -3   -6.99   10.49   0
  11   3  -3   37.93    9.95   0
 -11  -3   3   41.97    9.95   0
 -10  -3   3   27.17   11.30   0
  10   3  -3    3.23    6.46   0
   9   3  -3   -3.77    6.46   0
  -9  -3   3    5.11    6.73   0
  -8  -3   3  359.42   12.91   0
   8   3  -3  341.13   12.38   0
  -7  -3   3  414.57   13.45   0
   7   3  -3  420.22   13.99   0
   6   3  -3   12.64    4.30   0
  -6  -3   3   14.80    4.30   0
  -5  -3   3   -1.61    2.15   0
   5   3  -3   -0.54    2.69   0
  -4  -3   3    4.30    1.35   0
   4   3  -3   12.91    2.96   0
  -3  -3   3    2.15    1.35   0
   3   3  -3    2.69    1.61   0
  -2  -3   3  247.50    4.30   0
   2   3  -3  249.93    4.57   0
   1   3  -3   87.43    1.88   0
  -1  -3   3   83.40    2.15   0
   0  -3  -3 3116.67   49.50   0
   0   3   3 3113.98   49.77   0
   1   3   3 1142.29   19.37   0
  -1  -3  -3 1225.69   20.72   0
  -2  -3  -3  664.50   11.84   0
   2   3   3  639.75   11.03   0
   3   3   3   46.54    2.15   0
  -3  -3  -3   48.69    1.88   0
  -4  -3  -3  262.57    5.65   0
   4   3   3  260.96    6.46   0
  -5  -3  -3    5.11    1.88   0
   5   3   3    5.92    2.42   0
   6   3   3  135.05    5.11   0
  -6  -3  -3  139.62    4.30   0
  -7  -3  -3    6.99    2.42   0
   7   3   3    0.81    3.23   0
   8   3   3   37.66    6.46   0
  -8  -3  -3   22.60    6.19   0
   9   3   3  345.97   13.18   0
  -9  -3  -3  405.42   15.07   0
  10   3   3   46.81   12.91   0
 -10  -3  -3   32.01   12.38   0
  11   3   3  147.70   16.68   0
 -11  -3  -3  148.77   17.49   0
 -12  -3  -3   32.82   15.87   0
  12   3   3   35.24   16.68   0
  12   4  -3  106.53   13.18   0
 -12  -4   3  133.44   13.45   0
 -11  -4   3   22.06   10.22   0
  11   4  -3   -0.54    9.42   0
 -10  -4   3   32.82    8.88   0
  10   4  -3   12.91    8.07   0
   9   4  -3  110.30    9.15   0
  -9  -4   3  129.13    9.15   0
  -8  -4   3   47.89    6.46   0
   8   4  -3   42.51    6.46   0
  -7  -4   3   14.26    7.26   0
   7   4  -3    9.68    6.99   0
  -6  -4   3    3.77    4.30   0
   6   4  -3   -6.19    5.65   0
   5   4  -3    7.53    3.50   0
  -5  -4   3    8.88    1.35   0
   4   4  -3 2101.10   39.82   0
  -4  -4   3 2242.34   53.81   0
   3   4  -3    1.08    1.35   0
  -3  -4   3   -2.69    1.61   0
   2   4  -3 1442.25   22.60   0
  -2  -4   3 1425.30   25.02   0
  -1  -4   3  218.45    4.57   0
   1   4  -3  223.02    4.04   0
   0   4   3  422.64    6.73   0
   0  -4  -3  431.25    7.80   0
   1   4   3  194.24    4.04   0
  -1  -4  -3  194.78    3.77   0
  -2  -4  -3  322.02    5.65   0
   2   4   3  316.11    5.38   0
  -3  -4  -3  478.60    8.88   0
   3   4   3  502.54   11.30   0
  -4  -4  -3  320.68    6.73   0
   4   4   3  319.33    7.80   0
  -5  -4  -3  225.18    5.38   0
   5   4   3  220.06    6.73   0
  -6  -4  -3  176.21    4.84   0
   6   4   3  169.22    5.92   0
   7   4   3  219.53    9.15   0
  -7  -4  -3  210.11    5.92   0
  -8  -4  -3   44.93    6.73   0
   8   4   3   47.62    8.88   0
   9   4   3  103.31   12.11   0
  -9  -4  -3  107.61   12.38   0
  10   4   3  117.03   12.91   0
 -10  -4  -3  101.96   14.26   0
 -11  -4  -3   54.61   14.53   0
  11   4   3   57.30   14.80   0
 -12  -4  -3   47.35   17.49   0
  12   4   3   55.15   16.68   0
 -12  -5   3    5.38   11.30   0
  12   5  -3   -1.35   15.33   0
  11   5  -3   24.75   14.80   0
 -11  -5   3    6.99    9.42   0
  10   5  -3   10.22    7.80   0
 -10  -5   3    1.88    7.80   0
   9   5  -3   21.25    7.26   0
  -9  -5   3   -0.27    7.26   0
   8   5  -3  213.34    9.68   0
  -8  -5   3  268.76   11.57   0
   7   5  -3   49.77    8.34   0
  -7  -5   3   58.38    6.19   0
  -6  -5   3  182.40    4.84   0
   6   5  -3  175.14    7.26   0
  -5  -5   3  684.67   14.26   0
   5   5  -3  661.27   25.83   0
  -4  -5   3  214.95    4.84   0
   4   5  -3  194.78    5.11   0
  -3  -5   3  103.84    3.23   0
   3   5  -3  100.88    3.50   0
  -2  -5   3  928.14   16.68   0
   2   5  -3  867.61   17.22   0
  -1  -5   3  510.07    8.34   0
   1   5  -3  514.38    8.34   0
   0  -5  -3  655.62   10.49   0
   0   5   3  601.01   10.49   0
  -1  -5  -3  380.40    6.46   0
   1   5   3  361.57    7.26   0
   2   5   3   14.80    1.08   0
  -2  -5  -3   15.33    1.35   0
  -3  -5  -3 3568.64   57.30   0
   3   5   3 3620.02   67.79   0
   4   5   3 1684.91   32.55   0
  -4  -5  -3 1644.83   27.71   0
  -5  -5  -3  233.25    6.19   0
   5   5   3  233.78    6.46   0
   6   5   3    9.15    4.04   0
  -6  -5  -3    9.95    2.15   0
   7   5   3   42.78    5.65   0
  -7  -5  -3   50.85    3.50   0
  -8  -5  -3  451.96   15.33   0
   8   5   3  427.21   14.53   0
   9   5   3   48.69    7.53   0
  -9  -5  -3   40.62    7.80   0
  10   5   3    4.84   10.76   0
 -10  -5  -3    7.53   11.57   0
  11   5   3   25.29   13.45   0
 -11  -5  -3   -7.53   13.72   0
 -12  -5  -3   13.72   16.68   0
  12   5   3   23.14   15.07   0
  12   6  -3   -4.30   11.03   0
 -12  -6   3   -4.84   11.30   0
 -11  -6   3   14.26    8.34   0
  11   6  -3    2.96   12.91   0
  10   6  -3    5.65    7.80   0
 -10  -6   3    9.42    6.99   0
   9   6  -3   18.29    5.92   0
  -9  -6   3   13.45    7.26   0
  -8  -6   3   42.24    6.46   0
   8   6  -3   28.79    6.19   0
  -7  -6   3  423.45   13.18   0
   7   6  -3  449.01   14.53   0
  -6  -6   3   -0.81    4.04   0
   6   6  -3    5.65    4.30   0
  -5  -6   3   61.34    2.96   0
   5   6  -3   55.42    4.30   0
   4   6  -3  342.20    8.34   0
  -4  -6   3  301.31    7.26   0
  -3  -6   3    3.50    1.35   0
   3   6  -3    2.69    1.61   0
  -2  -6   3   26.90    1.61   0
   2   6  -3   34.97    1.88   0
   1   6  -3  535.36    9.95   0
  -1  -6   3  526.75    9.95   0
   0  -6  -3  772.11   12.11   0
   0   6   3  770.49   13.72   0
   1   6   3 2100.29   33.90   0
  -1  -6  -3 2215.70   33.09   0
  -2  -6  -3  262.57    5.65   0
   2   6   3  257.73    5.38   0
   3   6   3  875.41   17.49   0
  -3  -6  -3  945.09   16.68   0
  -4  -6  -3  103.84    2.96   0
   4   6   3   99.81    4.84   0
  -5  -6  -3  458.69    9.15   0
   5   6   3  427.48   13.18   0
  -6  -6  -3    3.50    2.15   0
   6   6   3    2.69    3.77   0
  -7  -6  -3  142.85    4.84   0
   7   6   3  145.27    7.80   0
  -8  -6  -3  298.08   11.84   0
   8   6   3  320.68   11.84   0
  -9  -6  -3    6.73    6.99   0
   9   6   3   30.13   10.22   0
 -10  -6  -3  357.27   22.33   0
  10   6   3  366.15   21.52   0
  11   6   3  114.34   15.87   0
 -11  -6  -3   83.13   16.14   0
  12   6   3   21.25   15.60   0
 -12  -6  -3   24.21   16.41   0
  12   7  -3    8.88   11.30   0
 -12  -7   3   -3.50   11.57   0
  11   7  -3    0.27    7.53   0
 -11  -7   3    6.46   10.22   0
 -10  -7   3   71.83    9.68   0
  10   7  -3   74.79    9.42   0
   9   7  -3   31.75    6.99   0
  -9  -7   3   20.72    7.26   0
  -8  -7   3  377.71   13.18   0
   8   7  -3  340.05   12.64   0
   7   7  -3   61.61    5.92   0
   6   7  -3  242.66    8.88   0
  -6  -7   3  235.13    6.46   0
   5   7  -3  969.57   25.56   0
  -5  -7   3 1008.04   21.25   0
  -4  -7   3  382.56    8.61   0
   4   7  -3  387.40    9.15   0
   3   7  -3  477.79   10.49   0
  -3  -7   3  496.09   11.30   0
  -2  -7   3   51.65    2.15   0
   2   7  -3   59.45    2.15   0
   1   7  -3 1315.00   23.14   0
  -1  -7   3 1288.10   22.60   0
   0   7   3 3859.46   71.29   0
   0  -7  -3 4090.01   59.99   0
  -1  -7  -3 1179.95   20.45   0
   1   7   3 1176.72   23.94   0
   2   7   3  279.79    6.99   0
  -2  -7  -3  291.89    5.38   0
  -3  -7  -3   32.28    1.61   0
   3   7   3   26.90    3.50   0
   4   7   3 1549.32   36.86   0
  -4  -7  -3 1572.73   26.90   0
  -5  -7  -3  193.97    4.84   0
   5   7   3  182.40    6.73   0
  -6  -7  -3  102.50    3.50   0
   6   7   3   88.24    5.65   0
  -7  -7  -3    4.30    4.04   0
   7   7   3    7.80    4.84   0
   8   7   3  122.95    8.07   0
  -8  -7  -3  118.37    7.80   0
   9   7   3    8.88    9.42   0
  -9  -7  -3   10.49   10.22   0
 -10  -7  -3   26.90   12.64   0
  10   7   3   -5.65   10.22   0
  11   7   3   40.62   13.45   0
 -11  -7  -3   29.86   14.80   0
 -12  -7  -3   66.45   16.95   0
  12   7   3   75.06   17.22   0
 -12  -8   3   27.98   11.84   0
  12   8  -3   22.06   11.84   0
 -11  -8   3   44.93   10.22   0
  11   8  -3   27.17    9.68   0
 -10  -8   3   33.90   13.18   0
  10   8  -3   27.17    8.34   0
   9   8  -3   61.88    8.07   0
  -9  -8   3   55.42    8.07   0
  -8  -8   3   29.05    6.46   0
   8   8  -3   33.63    5.11   0
   7   8  -3   -5.65    4.84   0
  -7  -8   3    4.30    5.38   0
   6   8  -3  131.02    6.19   0
  -6  -8   3  144.20    4.84   0
  -5  -8   3   50.85    3.50   0
   5   8  -3   52.73    4.57   0
   4   8  -3   -0.54    2.42   0
  -4  -8   3    3.23    1.88   0
   3   8  -3  941.86   18.56   0
  -3  -8   3  917.65   23.14   0
  -2  -8   3  183.75    4.84   0
   2   8  -3  185.09    4.84   0
   1   8  -3    2.69    0.81   0
  -1  -8   3    1.61    1.08   0
   0   8   3 1359.93   27.17   0
   0  -8  -3 1364.77   24.48   0
  -1  -8  -3 1626.00   25.02   0
   1   8   3 1469.96   27.98   0
  -2  -8  -3  586.75    9.68   0
   2   8   3  557.96   13.99   0
   3   8   3   43.58    2.96   0
  -3  -8  -3   46.27    1.88   0
  -4  -8  -3   37.93    2.15   0
   4   8   3   36.59    3.23   0
  -5  -8  -3   23.94    2.15   0
   5   8   3   21.25    3.50   0
  -6  -8  -3  132.36    4.30   0
   6   8   3  135.86    9.42   0
  -7  -8  -3   28.25    4.04   0
   7   8   3   24.75    4.04   0
  -8  -8  -3   42.51    6.73   0
   8   8   3   64.30    6.73   0
   9   8   3   -5.38    9.68   0
  -9  -8  -3   -4.04    6.99   0
 -10  -8  -3   -1.88   11.84   0
  10   8   3    7.80   10.49   0
 -11  -8  -3  470.80   29.05   0
  11   8   3  484.79   31.48   0
 -12  -8  -3   -7.53   15.87   0
  12   8   3    9.95   15.07   0
 -12  -9   3   45.20   10.49   0
  12   9  -3   44.93   10.22   0
  11   9  -3  223.83   14.53   0
 -11  -9   3  214.15   13.99   0
  10   9  -3   22.06    8.07   0
 -10  -9   3   10.49    8.61   0
   9   9  -3   -0.54    6.46   0
  -9  -9   3    6.99    7.53   0
   8   9  -3   19.91    4.84   0
  -8  -9   3   11.84    5.11   0
   7   9  -3  214.15    8.88   0
  -7  -9   3  244.81   10.22   0
   6   9  -3   94.16    5.92   0
  -6  -9   3  106.27    4.57   0
  -5  -9   3   39.82    2.96   0
   5   9  -3   31.48    3.50   0
  -4  -9   3   90.12    3.50   0
   4   9  -3   89.85    3.23   0
  -3  -9   3   46.27    2.42   0
   3   9  -3   52.46    2.96   0
  -2  -9   3  683.06   13.99   0
   2   9  -3  751.39   15.60   0
   1   9  -3  170.02    4.04   0
  -1  -9   3  189.13    4.30   0
   0   9   3  122.68    2.96   0
   0  -9  -3  127.52    4.57   0
  -1  -9  -3  932.45   14.53   0
   1   9   3  910.39   19.37   0
   2   9   3    1.35    1.88   0
  -2  -9  -3    0.54    1.08   0
  -3  -9  -3  302.65    7.80   0
   3   9   3  259.34    7.80   0
   4   9   3    4.04    2.42   0
  -4  -9  -3    6.99    1.61   0
  -5  -9  -3  860.62   15.33   0
   5   9   3  843.94   21.79   0
  -6  -9  -3   18.56    2.15   0
   6   9   3    5.92    3.77   0
   7   9   3  214.68    9.42   0
  -7  -9  -3  225.18    7.26   0
   8   9   3  248.04   10.76   0
  -8  -9  -3  260.15   11.57   0
   9   9   3   -9.95    9.42   0
  -9  -9  -3    7.80    6.99   0
 -10  -9  -3    9.42   11.57   0
  10   9   3   -6.19   10.76   0
  11   9   3    5.65   13.72   0
 -11  -9  -3   10.22   14.80   0
 -12  -9  -3  -13.18   16.68   0
  12  10  -3   11.03   11.57   0
 -12 -10   3   -1.88   11.30   0
 -11 -10   3    5.65   14.26   0
  11  10  -3    1.61    9.68   0
  10  10  -3   60.26    9.68   0
 -10 -10   3   56.50    9.68   0
  -9 -10   3   11.84    6.19   0
   9  10  -3   15.87    6.99   0
  -8 -10   3    6.46    8.88   0
   8  10  -3   -4.04    5.65   0
  -7 -10   3  350.54   12.38   0
   7  10  -3  383.63   13.45   0
  -6 -10   3    1.08    2.15   0
   6  10  -3    1.35    4.30   0
  -5 -10   3  282.21    9.15   0
   5  10  -3  269.03    8.34   0
   4  10  -3  212.53    5.65   0
  -4 -10   3  238.36    8.07   0
   3  10  -3  196.66    5.11   0
  -3 -10   3  175.41    5.65   0
   2  10  -3   79.90    2.69   0
  -2 -10   3   97.39    4.04   0
   1  10  -3   60.80    2.42   0
  -1 -10   3   57.84    2.96   0
   0  10   3  159.53    4.57   0
   0 -10  -3  177.83    4.84   0
  -1 -10  -3 1612.01   28.79   0
   1  10   3 1457.86   28.25   0
   2  10   3    1.88    1.61   0
  -2 -10  -3    1.88    1.35   0
  -3 -10  -3  185.09    4.30   0
   3  10   3  172.45    5.92   0
  -4 -10  -3   12.11    1.61   0
   4  10   3   16.68    2.96   0
  -5 -10  -3   47.35    2.42   0
   5  10   3   44.93    4.04   0
   6  10   3  262.84    9.68   0
  -6 -10  -3  293.24    6.73   0
  -7 -10  -3  102.77    5.65   0
   7  10   3  109.76    9.95   0
   8  10   3  112.72    6.46   0
  -8 -10  -3  119.18    8.61   0
   9  10   3  155.23   13.18   0
  -9 -10  -3  139.62    9.95   0
  10  10   3  125.90   13.72   0
 -10 -10  -3  129.67   15.07   0
  11  10   3    0.27   12.91   0
 -11 -10  -3  -23.67   14.53   0
  12  11  -3   -8.07   15.07   0
 -12 -11   3   12.11   11.84   0
  11  11  -3   -5.11   13.18   0
 -11 -11   3   -3.23   10.22   0
  10  11  -3    6.99    6.73   0
 -10 -11   3   -1.35    8.61   0
   9  11  -3   -1.61    5.38   0
  -9 -11   3   -3.23    7.26   0
  -8 -11   3  202.85    9.68   0
   8  11  -3  221.41    9.95   0
  -7 -11   3    2.42    5.38   0
   7  11  -3   10.49    4.30   0
  -6 -11   3  288.93    7.53   0
   6  11  -3  279.52   10.22   0
  -5 -11   3  121.33    6.19   0
   5  11  -3  124.83    4.30   0
   4  11  -3    0.54    1.61   0
  -4 -11   3    2.69    4.30   0
  -3 -11   3  296.47    9.42   0
   3  11  -3  271.72    6.73   0
  -2 -11   3    9.68    2.15   0
   2  11  -3    5.65    1.61   0
   1  11  -3  223.83    5.65   0
  -1 -11   3  206.34    6.46   0
   0 -11  -3  355.12   10.22   0
   0  11   3  337.36    7.80   0
  -1 -11  -3  725.30   15.60   0
   1  11   3  646.20   16.14   0
   2  11   3   61.34    2.96   0
  -2 -11  -3   61.07    2.69   0
  -3 -11  -3 1693.79   29.32   0
   3  11   3 1574.34   37.66   0
  -4 -11  -3  114.87    3.23   0
   4  11   3  101.69    4.84   0
  -5 -11  -3    6.99    1.61   0
   5  11   3    9.42    3.50   0
  -6 -11  -3   54.07    5.65   0
   6  11   3   64.84    5.38   0
  -7 -11  -3  674.18   15.33   0
   7  11   3  701.35   19.64   0
  -8 -11  -3    5.92    8.88   0
   8  11   3   -3.77    5.65   0
   9  11   3  559.31   26.36   0
  -9 -11  -3  501.73   17.49   0
 -10 -11  -3   89.59   14.53   0
  10  11   3  122.68   13.45   0
  11  11   3   -3.23   13.45   0
 -11 -11  -3   22.33   15.07   0
  12  12  -3   57.57   11.84   0
 -12 -12   3   86.36   13.18   0
  11  12  -3   33.63   10.22   0
 -11 -12   3   18.02   11.03   0
 -10 -12   3   -0.27    9.42   0
  10  12  -3   -6.46   11.57   0
   9  12  -3  111.38    8.61   0
  -9 -12   3  101.96    9.15   0
   8  12  -3   -9.15    5.65   0
  -8 -12   3   -1.08    6.73   0
   7  12  -3    0.54    5.38   0
  -7 -12   3    7.26    7.80   0
   6  12  -3   47.08    4.30   0
  -6 -12   3   63.49    5.92   0
  -5 -12   3   10.49    4.04   0
   5  12  -3    4.57    3.77   0
   4  12  -3  116.22    4.04   0
  -4 -12   3  142.85    9.15   0
   3  12  -3  446.85   12.91   0
  -3 -12   3  426.14   12.91   0
  -2 -12   3  253.42    7.53   0
   2  12  -3  267.14    6.19   0
  -1 -12   3   60.53    3.50   0
   1  12  -3   56.23    2.42   0
   0 -12  -3   61.07    4.57   0
   0  12   3   60.53    2.96   0
  -1 -12  -3 1307.74   27.71   0
   1  12   3 1218.69   29.32   0
   2  12   3  192.89    6.19   0
  -2 -12  -3  193.16    5.11   0
   3  12   3  392.24   11.84   0
  -3 -12  -3  336.82    8.34   0
   4  12   3   58.38    3.77   0
  -4 -12  -3   48.69    2.96   0
  -5 -12  -3   60.80    5.11   0
   5  12   3   55.69    4.30   0
  -6 -12  -3  233.52    7.53   0
   6  12   3  212.80    8.34   0
   7  12   3   11.03    7.53   0
  -7 -12  -3    2.96    4.04   0
  -8 -12  -3   -1.08    5.92   0
   8  12   3   -0.27    5.65   0
  -9 -12  -3   71.29   12.11   0
   9  12   3   43.85   10.76   0
  10  12   3  203.65   17.49   0
 -10 -12  -3  233.25   18.56   0
  11  12   3   83.13   14.80   0
 -11 -12  -3   52.46   15.60   0
 -12 -13   3   40.89   12.11   0
  12  13  -3   26.90   11.57   0
 -11 -13   3   17.22   10.76   0
  11  13  -3    4.57    9.95   0
 -10 -13   3   23.14   13.99   0
  10  13  -3   -4.30    8.34   0
   9  13  -3   85.01    9.15   0
  -9 -13   3   78.82    8.61   0
  -8 -13   3    5.92    5.38   0
   8  13  -3   10.22    5.92   0
  -7 -13   3    8.61    8.34   0
   7  13  -3   -3.23    5.11   0
   6  13  -3   28.79    4.84   0
  -6 -13   3   23.41    5.38   0
   5  13  -3  111.65    4.04   0
  -5 -13   3  105.73    6.46   0
   4  13  -3  108.42    3.50   0
  -4 -13   3   97.93    5.11   0
  -3 -13   3   24.21    2.69   0
   3  13  -3   24.75    2.15   0
   2  13  -3   -2.69    1.61   0
  -2 -13   3    3.50    2.15   0
  -1 -13   3   25.83    2.42   0
   1  13  -3   30.40    1.88   0
   0 -13  -3   30.94    3.50   0
   0  13   3   36.05    2.42   0
   1  13   3  859.54   21.79   0
  -1 -13  -3  875.14   23.14   0
  -2 -13  -3  239.16    6.19   0
   2  13   3  228.67    6.99   0
  -3 -13  -3   82.32    3.50   0
   3  13   3   80.44    4.04   0
   4  13   3   26.90    3.23   0
  -4 -13  -3   18.83    2.69   0
  -5 -13  -3   14.53    3.50   0
   5  13   3   18.56    5.65   0
  -6 -13  -3  893.71   19.37   0
   6  13   3  952.09   26.36   0
   7  13   3  108.96    7.26   0
  -7 -13  -3  115.95    5.92   0
  -8 -13  -3  123.48    8.34   0
   8  13   3  119.72    8.34   0
   9  13   3   58.11   10.76   0
  -9 -13  -3   49.23    8.34   0
  10  13   3    9.95   11.57   0
 -10 -13  -3   12.11   12.38   0
  11  13   3   64.57   15.60   0
 -11 -13  -3   91.47   16.95   0
 -11 -14   3   30.94   10.49   0
  11  14  -3   25.29    8.61   0
 -10 -14   3   63.49   10.22   0
  10  14  -3   58.65    7.80   0
   9  14  -3   78.02    8.34   0
  -9 -14   3   81.25    8.88   0
   8  14  -3   76.13    7.53   0
  -8 -14   3   83.13    7.80   0
  -7 -14   3    4.30    5.38   0
   7  14  -3    0.54    5.11   0
  -6 -14   3  644.59   24.75   0
   6  14  -3  703.77   19.64   0
   5  14  -3   31.21    2.42   0
  -5 -14   3   23.94    4.57   0
   4  14  -3  328.75    8.07   0
  -4 -14   3  302.65   10.22   0
   3  14  -3   40.08    2.42   0
  -3 -14   3   46.54    3.77   0
  -2 -14   3  406.50   12.11   0
   2  14  -3  376.64    8.88   0
   1  14  -3 1397.32   27.44   0
  -1 -14   3 1298.86   32.01   0
   0 -14  -3  183.75    8.07   0
   0  14   3  178.63    7.80   0
   1  14   3  257.73   11.30   0
  -1 -14  -3  267.68   11.57   0
   2  14   3   48.69    2.96   0
  -2 -14  -3   51.92    2.69   0
  -3 -14  -3  122.41    4.30   0
   3  14   3  118.37    6.99   0
   4  14   3  165.45    6.19   0
  -4 -14  -3  186.17    6.99   0
   5  14   3   15.07    3.77   0
  -5 -14  -3   16.41    3.50   0
   6  14   3  296.47   14.80   0
  -6 -14  -3  292.16    8.61   0
  -7 -14  -3  664.76   15.87   0
   7  14   3  659.12   18.83   0
  -8 -14  -3   15.33    6.99   0
   8  14   3   14.53    5.92   0
  -9 -14  -3  146.35   14.80   0
   9  14   3  128.06   12.11   0
  10  14   3   11.57   11.03   0
 -10 -14  -3   -2.42   12.64   0
  11  14   3   14.53   10.22   0
 -11 -14  -3   23.67   15.33   0
  11  15  -3   17.76    9.95   0
 -11 -15   3   25.29   15.07   0
 -10 -15   3   27.71    9.95   0
  10  15  -3   33.63    6.99   0
  -9 -15   3  385.52   16.14   0
   9  15  -3  379.33   14.26   0
   8  15  -3   71.02    6.99   0
  -8 -15   3   72.10   11.57   0
  -7 -15   3  121.87    7.53   0
   7  15  -3  133.17    7.26   0
   6  15  -3   41.16    4.57   0
  -6 -15   3   37.66    5.11   0
   5  15  -3   97.66    3.77   0
  -5 -15   3   93.08    8.34   0
  -4 -15   3   16.41    3.77   0
   4  15  -3   14.26    2.15   0
  -3 -15   3   41.70    3.77   0
   3  15  -3   34.97    2.42   0
  -2 -15   3 1810.01   43.31   0
   2  15  -3 1860.59   36.59   0
  -1 -15   3   17.22    2.15   0
   1  15  -3   26.63    1.88   0
   0  15   3   10.22    2.96   0
   1  15   3  160.07    8.07   0
  -1 -15  -3  152.00    5.65   0
  -2 -15  -3  336.82    9.95   0
   2  15   3  364.53   10.22   0
  -3 -15  -3   -0.81    2.15   0
   3  15   3    5.38    2.69   0
  -4 -15  -3  309.38    8.07   0
   4  15   3  345.97   10.22   0
  -5 -15  -3   27.17    3.50   0
   5  15   3   35.51    6.46   0
  -6 -15  -3   67.53    4.84   0
   6  15   3   73.98    5.65   0
  -7 -15  -3    8.61    5.11   0
   7  15   3   11.57    5.38   0
   8  15   3   21.52    6.19   0
  -8 -15  -3   20.18    6.46   0
   9  15   3   48.69   10.76   0
  -9 -15  -3   46.00   12.91   0
  10  15   3   12.64   10.76   0
 -10 -15  -3    5.65   12.64   0
 -11 -15  -3   11.57   15.07   0
  11  15   3   17.22   14.26   0
  11  16  -3   12.38    7.80   0
 -11 -16   3   18.56    8.07   0
  10  16  -3   97.12    9.95   0
 -10 -16   3   97.39   15.60   0
   9  16  -3  621.99   20.72   0
  -9 -16   3  589.44   19.10   0
   8  16  -3   31.48    6.19   0
  -8 -16   3   31.75    7.26   0
  -7 -16   3   19.37    6.46   0
   7  16  -3   14.26    5.65   0
  -6 -16   3  246.16    9.95   0
   6  16  -3  237.01    9.68   0
   5  16  -3   81.78    5.11   0
  -5 -16   3   76.67    5.11   0
   4  16  -3   46.00    2.96   0
  -4 -16   3   29.86    4.04   0
   3  16  -3    7.26    1.88   0
  -3 -16   3   13.72    3.23   0
  -2 -16   3   73.98    4.04   0
   2  16  -3   71.83    3.23   0
   1  16  -3    2.42    2.69   0
  -1 -16   3    3.50    2.15   0
   0  16   3  768.88   19.37   0
  -1 -16  -3   -2.69    2.96   0
   1  16   3   -1.35    2.69   0
   2  16   3   14.53    2.42   0
  -2 -16  -3   20.98    4.04   0
  -3 -16  -3   53.54    3.23   0
   3  16   3   57.84    4.04   0
   4  16   3   21.52    3.50   0
  -4 -16  -3   17.76    2.69   0
  -5 -16  -3    5.38    3.23   0
   5  16   3    1.35    3.50   0
  -6 -16  -3    1.88    3.77   0
   6  16   3    6.19    4.30   0
  -7 -16  -3   25.83    4.84   0
   7  16   3   25.56    4.84   0
  -8 -16  -3   50.04    7.53   0
   8  16   3   38.47    9.42   0
   9  16   3   23.67   10.22   0
  -9 -16  -3   13.45   11.30   0
  10  16   3   30.40   12.64   0
 -10 -16  -3   28.79   13.72   0
  11  16   3   40.62   14.26   0
 -11 -16  -3   29.05   16.41   0
 -11 -17   3  -10.22   11.84   0
  11  17  -3    5.38   10.22   0
  10  17  -3   -3.50    5.92   0
 -10 -17   3   -0.54    9.95   0
  -9 -17   3   29.86    8.88   0
   9  17  -3   19.37    7.80   0
   8  17  -3   23.94    5.65   0
  -8 -17   3   25.02    6.99   0
   7  17  -3  196.66    9.42   0
  -7 -17   3  197.47    9.95   0
   6  17  -3  237.01    9.15   0
  -6 -17   3  212.80    8.61   0
   5  17  -3  148.23    6.99   0
  -5 -17   3  146.08    7.26   0
  -4 -17   3   28.52    4.30   0
   4  17  -3   27.98    2.42   0
  -3 -17   3  519.22   13.99   0
   3  17  -3  564.69   23.67   0
   2  17  -3  535.63   11.84   0
  -2 -17   3  555.54   15.60   0
  -1 -17   3  137.74    5.11   0
   1  17  -3  140.97    4.30   0
   0  17   3   97.93    4.30   0
  -1 -17  -3  909.85   33.36   0
   1  17   3  935.67   33.63   0
  -2 -17  -3   44.93    3.50   0
   2  17   3   50.31    3.23   0
   3  17   3  425.06   18.02   0
  -3 -17  -3  389.55    9.42   0
  -4 -17  -3   10.22    2.96   0
   4  17   3    6.19    3.23   0
  -5 -17  -3 1511.93   30.94   0
   5  17   3 1635.41   40.89   0
  -6 -17  -3  126.17    5.92   0
   6  17   3  131.29    7.26   0
  -7 -17  -3   26.10    4.84   0
   7  17   3   31.48    5.65   0
  -8 -17  -3   58.92    7.53   0
   8  17   3   46.27    9.42   0
   9  17   3   27.17   11.57   0
  -9 -17  -3   17.76   11.84   0
 -10 -17  -3   86.09   15.60   0
  10  17   3   76.13   13.99   0
 -11 -17  -3    0.54   15.87   0
  11  17   3   -9.95   13.99   0
  11  18  -3    7.80    8.61   0
 -11 -18   3    3.77   10.76   0
  10  18  -3   12.11    9.15   0
 -10 -18   3   10.76    9.68   0
  -9 -18   3   37.66    8.88   0
   9  18  -3   30.67    8.07   0
  -8 -18   3   26.36    7.53   0
   8  18  -3   32.55    6.99   0
  -7 -18   3    5.65    6.19   0
   7  18  -3    0.00    3.50   0
   6  18  -3   94.16    6.46   0
  -6 -18   3  110.30   11.30   0
  -5 -18   3   11.57    4.57   0
   5  18  -3    2.96    4.04   0
   4  18  -3    1.88    1.88   0
  -4 -18   3   14.26    4.04   0
  -3 -18   3   12.64    3.50   0
   3  18  -3   16.68    2.15   0
   2  18  -3   58.38    2.96   0
  -2 -18   3   58.11    4.04   0
   1  18  -3    2.15    1.88   0
  -1 -18   3    1.35    2.69   0
   1  18   3   15.07    2.96   0
  -1 -18  -3    7.80    2.15   0
  -2 -18  -3   10.76    2.69   0
   2  18   3   12.64    2.69   0
  -3 -18  -3   21.52    3.50   0
   3  18   3   22.33    2.96   0
  -4 -18  -3  272.52    8.07   0
   4  18   3  263.92    9.42   0
  -5 -18  -3   74.52    4.57   0
   5  18   3   75.87    5.38   0
   6  18   3    3.77    4.57   0
  -6 -18  -3   -2.42    5.38   0
   7  18   3    0.81    5.11   0
  -7 -18  -3    3.77    4.30   0
   8  18   3   63.76    9.95   0
  -8 -18  -3   64.84    8.34   0
   9  18   3   88.78   12.11   0
  -9 -18  -3   66.45   12.91   0
  10  18   3  125.37   15.60   0
 -10 -18  -3  106.00   16.14   0
  11  18   3   29.86   13.72   0
 -11 -18  -3   23.41   16.41   0
  11  19  -3   49.23   11.03   0
 -11 -19   3   12.38   11.84   0
 -10 -19   3  -11.30   10.49   0
  10  19  -3   13.45    9.15   0
  -9 -19   3   75.87    9.95   0
   9  19  -3   97.93    9.42   0
   8  19  -3  269.30   16.95   0
  -8 -19   3  294.05   13.18   0
   7  19  -3   10.22    5.65   0
  -7 -19   3   22.60    9.42   0
  -6 -19   3  115.95    7.53   0
   6  19  -3  100.35    6.19   0
  -5 -19   3  241.59    9.15   0
   5  19  -3  216.03    8.34   0
  -4 -19   3   67.26    4.84   0
   4  19  -3   81.25    5.11   0
  -3 -19   3   55.96    4.57   0
   3  19  -3   53.00    3.23   0
   2  19  -3  321.22    9.95   0
  -2 -19   3  336.28   10.76   0
  -1 -19   3  692.21   27.71   0
   1  19  -3  762.15   28.52   0
   1  19   3   -0.27    3.50   0
  -1 -19  -3    0.27    3.23   0
  -2 -19  -3   12.64    2.96   0
   2  19   3   15.60    2.96   0
   3  19   3  274.41    8.88   0
  -3 -19  -3  270.10    9.15   0
  -4 -19  -3   56.50    4.04   0
   4  19   3   56.76    4.30   0
  -5 -19  -3  601.54   14.53   0
   5  19   3  553.66   21.52   0
  -6 -19  -3  387.94   11.30   0
   6  19   3  390.90   12.38   0
  -7 -19  -3   -1.61    5.92   0
   7  19   3    2.15    5.38   0
  -8 -19  -3  457.88   16.14   0
   8  19   3  485.32   23.94   0
   9  19   3   13.18   10.76   0
  -9 -19  -3   30.13   12.91   0
  10  19   3    1.35   11.84   0
 -10 -19  -3   16.68   13.45   0
  11  19   3   20.98   13.72   0
 -11 -20   3    6.73   11.57   0
  11  20  -3    2.15    8.07   0
 -10 -20   3   13.72   15.33   0
  10  20  -3    5.92   13.45   0
  -9 -20   3   59.99   14.26   0
   9  20  -3   66.18    8.88   0
  -8 -20   3   20.98    7.80   0
   8  20  -3   15.33    6.73   0
  -7 -20   3  225.44   10.76   0
   7  20  -3  231.90   13.99   0
  -6 -20   3   88.51    6.99   0
   6  20  -3   90.66    6.46   0
   5  20  -3  186.17    8.34   0
  -5 -20   3  155.23    7.53   0
  -4 -20   3    5.92    4.04   0
   4  20  -3   -0.81    2.69   0
  -3 -20   3   24.21    4.04   0
   3  20  -3   20.18    2.69   0
   2  20  -3  158.46    5.11   0
  -2 -20   3  153.08    5.92   0
  -1 -20   3  720.99   20.45   0
   1  20  -3  814.34   30.13   0
   1  20   3  101.42    6.99   0
  -2 -20  -3  211.72    7.26   0
   2  20   3  229.48    8.07   0
   3  20   3  238.36   12.38   0
  -3 -20  -3  238.36    8.61   0
   4  20   3   22.33    3.77   0
  -4 -20  -3   15.87    3.23   0
  -5 -20  -3   16.95    3.77   0
   5  20   3   27.44    4.84   0
  -6 -20  -3  170.29    6.99   0
   6  20   3  168.41    8.07   0
   7  20   3  308.84   16.95   0
  -7 -20  -3  291.09   11.84   0
  -8 -20  -3    8.88    6.99   0
   8  20   3   -1.61    9.15   0
  -9 -20  -3    1.35   11.30   0
   9  20   3   11.03   10.76   0
 -10 -20  -3    6.46   15.33   0
  10  20   3   23.94   12.91   0
  11  21  -3   33.63   11.03   0
 -11 -21   3   34.44   11.84   0
 -10 -21   3    0.00   10.22   0
  10  21  -3  -17.49    9.15   0
  -9 -21   3   58.38    9.68   0
   9  21  -3   65.10    9.42   0
  -8 -21   3   68.87    8.88   0
   8  21  -3   57.30    6.99   0
  -7 -21   3   59.19    6.73   0
   7  21  -3   57.84    6.19   0
   6  21  -3   40.35    4.84   0
  -6 -21   3   26.10    5.11   0
  -5 -21   3  140.16    7.80   0
   5  21  -3  140.97    6.73   0
   4  21  -3    1.35    3.23   0
  -4 -21   3    4.84    4.04   0
  -3 -21   3  146.35    6.46   0
   3  21  -3  123.21    4.57   0
   2  21  -3    0.54    2.15   0
  -2 -21   3    4.57    3.23   0
  -1 -21   3   -1.35    4.30   0
   1  21  -3   -1.08    3.23   0
   0 -21  -3  483.44   19.37   0
   1  21   3   -1.08    3.50   0
  -1 -21  -3    1.61    4.04   0
  -2 -21  -3  649.97   17.22   0
   2  21   3  645.93   16.95   0
  -3 -21  -3  236.21    9.15   0
   3  21   3  208.76   11.03   0
   4  21   3   19.10    3.77   0
  -4 -21  -3   24.21    3.23   0
  -5 -21  -3   93.62    5.11   0
   5  21   3   87.97    7.80   0
  -6 -21  -3  350.00   10.49   0
   6  21   3  356.19   12.38   0
  -7 -21  -3   46.27    5.92   0
   7  21   3   36.32    6.19   0
  -8 -21  -3    0.00    7.53   0
   8  21   3   10.22    8.88   0
  -9 -21  -3    6.46   12.64   0
   9  21   3    0.81   11.03   0
  10  21   3    5.65   12.38   0
 -10 -21  -3    4.30   15.07   0
  10  22  -3   16.95    9.15   0
 -10 -22   3   28.79   11.03   0
  -9 -22   3   21.79    9.15   0
   9  22  -3    6.99   11.84   0
  -8 -22   3  254.50   12.38   0
   8  22  -3  244.01   11.57   0
   7  22  -3   52.46    6.73   0
  -7 -22   3   44.39    7.53   0
  -6 -22   3    5.92    5.65   0
   6  22  -3    6.46    4.30   0
  -5 -22   3  125.90   10.76   0
   5  22  -3   92.01    8.61   0
  -4 -22   3    3.50    4.30   0
   4  22  -3    7.26    5.38   0
   3  22  -3  141.51    4.84   0
  -3 -22   3  139.62    6.73   0
  -2 -22   3  469.99   13.18   0
   2  22  -3  496.62   11.30   0
   1  22  -3  147.16    5.65   0
  -1 -22   3  153.88    9.15   0
  -1 -22  -3   -1.88    3.23   0
   1  22   3    3.50    2.42   0
  -2 -22  -3  529.44   15.33   0
   2  22   3  499.31   19.91   0
  -3 -22  -3  381.48   12.11   0
   3  22   3  360.50   11.03   0
   4  22   3   14.26    5.65   0
  -4 -22  -3   13.99    3.50   0
  -5 -22  -3   59.19    4.84   0
   5  22   3   66.72    5.65   0
  -6 -22  -3   72.91    5.11   0
   6  22   3   79.63    6.46   0
  -7 -22  -3  112.72    6.99   0
   7  22   3  124.02   11.03   0
   8  22   3   13.99    9.68   0
  -8 -22  -3    5.92    7.53   0
   9  22   3  118.10   14.26   0
  -9 -22  -3   94.70   15.33   0
 -10 -22  -3   22.06   14.53   0
  10  22   3   31.48   13.72   0
  10  23  -3   -4.30    9.95   0
 -10 -23   3   19.37    8.88   0
   9  23  -3    2.69    8.34   0
  -9 -23   3    2.42    9.15   0
   8  23  -3   19.10    6.99   0
  -8 -23   3    8.07   11.57   0
   7  23  -3   -2.42    4.30   0
  -7 -23   3    3.77    9.95   0
  -6 -23   3    7.80    5.38   0
   6  23  -3    4.04    4.57   0
  -5 -23   3    0.54    5.11   0
   5  23  -3    7.26    4.57   0
   4  23  -3   25.83    4.04   0
  -4 -23   3   27.98    4.84   0
   3  23  -3   -0.54    2.69   0
  -3 -23   3   -2.15    4.04   0
  -2 -23   3  265.80    9.68   0
   2  23  -3  228.67    6.46   0
  -1 -23   3   24.48    3.50   0
   1  23  -3   24.21    2.96   0
   1  23   3    6.73    4.04   0
  -2 -23  -3  222.75   11.84   0
   2  23   3  197.47   11.30   0
  -3 -23  -3  189.39    7.53   0
   3  23   3  189.66    7.53   0
   4  23   3   13.18    5.92   0
  -4 -23  -3   16.68    4.84   0
   5  23   3   61.34    5.65   0
  -5 -23  -3   58.92    4.84   0
  -6 -23  -3   79.36    5.65   0
   6  23   3   97.12    7.26   0
   7  23   3   11.57    8.88   0
  -7 -23  -3   24.21    6.99   0
   8  23   3   52.46   11.03   0
  -8 -23  -3   32.28    6.99   0
   9  23   3  -10.49   10.76   0
  -9 -23  -3  -18.29   13.18   0
  10  23   3   43.58   14.26   0
 -10 -23  -3   55.15   16.41   0
  10  24  -3   -0.27    9.95   0
 -10 -24   3    7.53   11.30   0
  -9 -24   3   78.82    9.15   0
   9  24  -3   61.07    8.61   0
   8  24  -3    7.53    6.99   0
  -8 -24   3   13.72    8.07   0
   7  24  -3   15.07    5.38   0
  -7 -24   3   12.91    6.99   0
   6  24  -3   14.53    5.65   0
  -6 -24   3   11.03    6.46   0
  -5 -24   3    3.77    5.38   0
   5  24  -3    3.50    4.57   0
   4  24  -3   71.29    5.38   0
  -4 -24   3   59.72    5.92   0
   3  24  -3   34.70    3.50   0
  -3 -24   3   40.35    5.11   0
  -2 -24   3   16.14    4.04   0
   2  24  -3   12.64    2.69   0
  -1 -24   3  255.84   12.11   0
   1  24  -3  304.27   12.91   0
   0 -24  -3  352.16   15.33   0
  -1 -24  -3    1.88    3.50   0
   1  24   3    2.42    4.04   0
  -2 -24  -3   16.68    5.65   0
   2  24   3   18.83    3.23   0
   3  24   3   43.04    4.57   0
  -3 -24  -3   38.20    5.11   0
   4  24   3  588.36   17.22   0
  -4 -24  -3  626.83   18.56   0
  -5 -24  -3    4.04    4.04   0
   5  24   3   16.14    4.84   0
   6  24   3   25.83    8.07   0
  -6 -24  -3   24.75    5.11   0
   7  24   3   13.99    8.61   0
  -7 -24  -3    3.77    6.99   0
   8  24   3   41.70   10.49   0
  -8 -24  -3   33.09   12.38   0
   9  24   3   10.22   11.84   0
  -9 -24  -3   27.44   13.99   0
  10  24   3   19.37   13.45   0
 -10 -24  -3   23.41   16.41   0
  10  25  -3    3.23    9.68   0
 -10 -25   3   19.91   11.03   0
   9  25  -3   36.86    8.61   0
  -9 -25   3   22.87   10.22   0
  -8 -25   3   22.60    8.61   0
   8  25  -3   14.53    7.26   0
   7  25  -3   41.70   10.22   0
  -7 -25   3   41.70    7.53   0
   6  25  -3   35.78    6.46   0
  -6 -25   3   39.55    6.73   0
  -5 -25   3   71.56    6.19   0
   5  25  -3   68.06    5.65   0
   4  25  -3   81.25    5.92   0
  -4 -25   3   71.83    5.92   0
   3  25  -3  180.79    7.53   0
  -3 -25   3  196.66   11.57   0
   2  25  -3    7.80    2.69   0
  -2 -25   3    4.84    5.65   0
   1  25  -3   17.76    3.23   0
   1  25   3   16.14    4.84   0
  -2 -25  -3  775.87   30.94   0
   2  25   3  793.63   22.87   0
   3  25   3   65.91    5.11   0
  -3 -25  -3   49.23    4.57   0
  -4 -25  -3   14.26    5.11   0
   4  25   3   13.72    4.30   0
   5  25   3  133.98    7.26   0
  -5 -25  -3  126.98    5.92   0
   6  25   3   60.26    6.46   0
  -6 -25  -3   66.99    6.19   0
  -7 -25  -3    3.50    6.99   0
   7  25   3   -6.73    8.34   0
   8  25   3   10.76   10.22   0
  -8 -25  -3   -2.42   11.84   0
   9  25   3  144.74   16.14   0
  -9 -25  -3  162.49   18.29   0
  10  25   3   12.38   13.18   0
 -10 -26   3    2.96   11.57   0
  10  26  -3    9.95   10.22   0
  -9 -26   3    1.35   10.22   0
   9  26  -3    4.57    8.88   0
   8  26  -3    2.15    7.53   0
  -8 -26   3  -10.76    8.88   0
   7  26  -3  274.14   12.11   0
  -7 -26   3  285.17   19.64   0
  -6 -26   3  105.19    7.53   0
   6  26  -3  102.23   11.03   0
   5  26  -3    3.50    5.11   0
  -5 -26   3    8.34    5.92   0
  -4 -26   3   68.60    6.46   0
   4  26  -3   61.61    5.11   0
   3  26  -3   13.18    3.77   0
  -3 -26   3   16.68    4.84   0
  -2 -26   3   39.82    4.84   0
   2  26  -3   33.63    2.96   0
  -1 -26   3  222.49   11.03   0
   1  26  -3  270.10   12.64   0
   0 -26  -3  528.64   20.18   0
   1  26   3  143.12    8.07   0
  -2 -26  -3  108.15    8.88   0
   2  26   3  106.27    5.65   0
  -3 -26  -3    0.81    5.92   0
   3  26   3   -0.81    3.77   0
  -4 -26  -3  622.53   18.56   0
   4  26   3  650.24   19.91   0
  -5 -26  -3   -1.35    4.30   0
   5  26   3    5.65    4.84   0
  -6 -26  -3   79.63    5.65   0
   6  26   3   77.21    9.68   0
  -7 -26  -3   68.60    8.61   0
   7  26   3   88.78   11.03   0
   8  26   3   -0.54    9.95   0
  -8 -26  -3    3.50   12.11   0
   9  26   3   17.49   12.91   0
  -9 -26  -3   28.52   15.07   0
  -9 -27   3   60.26   11.03   0
   9  27  -3   66.45    9.95   0
  -8 -27   3    1.88   13.45   0
   8  27  -3    4.84    8.07   0
  -7 -27   3   36.32    8.07   0
   7  27  -3   38.74    6.46   0
  -6 -27   3   54.88    7.80   0
   6  27  -3   63.22    6.19   0
  -5 -27   3   26.63    6.19   0
   5  27  -3   39.28    5.92   0
   4  27  -3   40.08    5.38   0
  -4 -27   3   23.67    5.92   0
  -3 -27   3   84.47    6.19   0
   3  27  -3   92.01    6.19   0
  -2 -27   3    0.00    4.30   0
   2  27  -3    1.35    2.69   0
  -1 -27   3    6.46    5.92   0
   1  27  -3   -0.54    4.04   0
   0 -27  -3  190.20   12.11   0
   1  27   3   44.39    6.19   0
  -2 -27  -3  952.09   34.97   0
   2  27   3 1021.23   28.79   0
   3  27   3   31.21    4.30   0
  -3 -27  -3   25.56    5.38   0
   4  27   3   11.03    4.04   0
  -4 -27  -3    2.96    5.11   0
  -5 -27  -3   -1.08    4.30   0
   5  27   3    4.84    5.38   0
  -6 -27  -3   51.65    5.38   0
   6  27   3   55.42    9.68   0
   7  27   3   -1.08    9.15   0
  -7 -27  -3   -5.11    7.53   0
   8  27   3    6.73   10.76   0
  -8 -27  -3  -26.10   12.11   0
   9  27   3  280.59   20.98   0
  -9 -27  -3  309.38   24.48   0
  -9 -28   3   58.92   11.84   0
   9  28  -3   45.73   10.22   0
   8  28  -3   32.01    8.34   0
  -8 -28   3   20.72    7.53   0
  -7 -28   3    8.61    6.46   0
   7  28  -3    7.53    6.99   0
  -6 -28   3   17.22    9.95   0
   6  28  -3    7.80    6.19   0
  -5 -28   3    2.42    5.92   0
   5  28  -3   -1.61    7.80   0
   4  28  -3   56.76    8.34   0
  -4 -28   3   63.22    5.65   0
  -3 -28   3   50.85    6.19   0
   3  28  -3   57.03    5.38   0
  -2 -28   3   72.64    5.11   0
   2  28  -3   86.36    5.38   0
  -1 -28   3   18.83    6.73   0
   1  28  -3   25.02    5.11   0
   0  28   3  214.68   12.11   0
   1  28   3   11.03    4.30   0
  -2 -28  -3   64.84    8.07   0
   2  28   3   46.00    7.53   0
   3  28   3   21.79    4.57   0
  -3 -28  -3   30.67    8.07   0
  -4 -28  -3   97.12    6.99   0
   4  28   3  116.49    7.26   0
  -5 -28  -3   48.16    5.38   0
   5  28   3   46.27    6.19   0
  -6 -28  -3    5.65    4.57   0
   6  28   3   11.57    8.34   0
   7  28   3   11.30    9.95   0
  -7 -28  -3    2.42    6.46   0
   8  28   3   32.82   12.11   0
  -8 -28  -3   32.55   13.18   0
   9  28   3  -17.76   12.38   0
  -9 -28  -3   19.37   14.80   0
   9  29  -3   19.10    8.88   0
  -9 -29   3   18.56   11.03   0
   8  29  -3   -3.77    5.38   0
  -8 -29   3    0.54    7.53   0
  -7 -29   3   13.18    8.07   0
   7  29  -3   17.76    7.53   0
  -6 -29   3   97.12    8.88   0
   6  29  -3   89.32    7.80   0
   5  29  -3   16.68    5.92   0
  -5 -29   3   14.80    8.88   0
   4  29  -3  158.46    8.07   0
  -4 -29   3  143.39    7.80   0
  -3 -29   3   -2.15    3.77   0
   3  29  -3    6.99    4.57   0
  -2 -29   3  509.27   15.87   0
   2  29  -3  451.96   14.26   0
  -1 -29   3  148.50   11.03   0
   1  29  -3  141.78    5.11   0
   1  29   3   47.89    4.30   0
  -2 -29  -3   -6.19    4.57   0
   2  29   3   -0.54    5.92   0
   3  29   3   85.82    5.92   0
  -3 -29  -3   74.52    9.42   0
   4  29   3   26.10    5.38   0
  -4 -29  -3   30.40    8.61   0
  -5 -29  -3   18.02    6.19   0
   5  29   3   16.14    5.65   0
  -6 -29  -3   -6.73    5.65   0
   6  29   3    2.42    8.34   0
   7  29   3  344.09   20.45   0
  -7 -29  -3  313.15   13.18   0
  -8 -29  -3  161.15   17.22   0
   8  29   3  153.61   16.41   0
   9  29   3  204.46   19.10   0
  -9 -29  -3  179.44   22.87   0
   9  30  -3   27.98    9.68   0
  -9 -30   3   43.04   16.95   0
  -8 -30   3   84.74    9.95   0
   8  30  -3  122.41   10.76   0
  -7 -30   3    1.88    7.80   0
   7  30  -3    2.42    5.38   0
  -6 -30   3   16.95    7.26   0
   6  30  -3   13.99    6.73   0
   5  30  -3    0.81    8.34   0
  -5 -30   3    1.08    6.46   0
  -4 -30   3   10.49    4.84   0
   4  30  -3    9.68    4.57   0
   3  30  -3   27.71    7.26   0
  -3 -30   3   26.63    5.11   0
  -2 -30   3   17.49    4.57   0
  -1 -30   3   29.05    4.30   0
   1  30  -3   28.25    4.57   0
   0 -30  -3    2.69    4.84   0
  -1 -30  -3    5.38    5.11   0
   1  30   3   16.14    4.30   0
  -2 -30  -3  329.29   16.41   0
   2  30   3  327.14   15.33   0
  -3 -30  -3  197.20    9.42   0
   3  30   3  179.98    8.07   0
   4  30   3   15.87    4.57   0
  -4 -30  -3   11.84    5.92   0
  -5 -30  -3    1.08    4.30   0
   5  30   3  -14.26    7.53   0
  -6 -30  -3   -0.27    6.19   0
   6  30   3    4.04    8.88   0
   7  30   3   94.43   13.72   0
  -7 -30  -3   95.24   14.53   0
  -8 -30  -3    5.38   14.26   0
   8  30   3  -13.45   11.30   0
   8  31  -3    8.61    8.34   0
  -8 -31   3    8.88    9.68   0
  -7 -31   3   51.65   12.38   0
   7  31  -3   40.62    8.07   0
  -6 -31   3    4.04    7.80   0
   6  31  -3    1.88    6.73   0
  -5 -31   3   -3.50    6.73   0
   5  31  -3   16.14    5.92   0
  -4 -31   3  387.13   14.26   0
   4  31  -3  361.30   12.91   0
   3  31  -3    0.81    4.84   0
  -3 -31   3    2.15    5.38   0
  -2 -31   3  146.08    7.80   0
   2  31  -3  147.43   10.22   0
  -1 -31   3    8.34    7.53   0
   1  31  -3    9.42    3.77   0
   0 -31  -3    6.46    5.11   0
   1  31   3   43.31    7.26   0
  -1 -31  -3   33.90    6.19   0
   2  31   3    4.30    3.77   0
  -3 -31  -3   64.30    9.42   0
   3  31   3   71.56    5.92   0
   4  31   3   55.42    6.73   0
  -4 -31  -3   57.84    6.99   0
  -5 -31  -3   12.91    5.65   0
   5  31   3    1.35    5.65   0
   6  31   3   15.33    9.42   0
  -6 -31  -3    7.80    5.38   0
  -7 -31  -3    3.23   12.91   0
   7  31   3   30.13   11.03   0
   8  31   3   53.00   13.72   0
  -8 -31  -3   76.40   15.33   0
  -8 -32   3  -13.99   10.22   0
   8  32  -3   -4.84    5.92   0
  -7 -32   3   72.10    9.95   0
   7  32  -3   64.84    9.15   0
   6  32  -3   53.27    8.07   0
  -6 -32   3   56.50    9.15   0
  -5 -32   3    2.42    6.99   0
   5  32  -3   -5.38    5.65   0
  -4 -32   3   64.03    7.26   0
   4  32  -3   66.18    6.99   0
  -3 -32   3   45.47    6.73   0
   3  32  -3   52.46    6.19   0
  -2 -32   3   10.49    5.92   0
   2  32  -3   16.14    7.26   0
   1  32  -3  138.82    7.26   0
   0 -32  -3  151.46    8.07   0
   0  32   3  179.71   12.38   0
  -1 -32  -3    5.38    5.92   0
   1  32   3   -4.30    4.30   0
  -2 -32  -3    8.88    4.57   0
   2  32   3    4.30    6.46   0
  -3 -32  -3    1.35    8.88   0
   3  32   3    2.96    4.04   0
   4  32   3   17.22    7.26   0
  -4 -32  -3    9.42    6.46   0
  -5 -32  -3    0.27    5.65   0
   5  32   3   -4.57    8.61   0
   6  32   3   -4.04    6.73   0
  -6 -32  -3    7.80    6.46   0
  -7 -32  -3   35.24   12.91   0
   7  32   3   27.17    9.42   0
   8  32   3   65.10   13.45   0
  -8 -32  -3   74.25   16.14   0
  -8 -33   3   -3.77   10.76   0
   8  33  -3    4.04    9.42   0
  -7 -33   3   46.81   14.80   0
   7  33  -3   48.69    9.15   0
  -6 -33   3    3.77    7.80   0
   6  33  -3   18.83    7.53   0
  -5 -33   3    0.27    7.26   0
   5  33  -3    2.42    5.65   0
  -4 -33   3   11.03    6.99   0
   4  33  -3    7.80    6.19   0
  -3 -33   3    9.15    4.30   0
   3  33  -3    5.11    4.57   0
  -2 -33   3   76.67   11.03   0
   2  33  -3   85.82    8.88   0
   1  33  -3    9.95    3.77   0
   0  33   3  169.76    8.34   0
   0 -33  -3  177.56   13.45   0
  -1 -33  -3   68.87    9.42   0
   1  33   3   82.05    9.42   0
  -2 -33  -3   74.79    9.95   0
   2  33   3   50.85    6.99   0
  -3 -33  -3  156.57   12.91   0
   3  33   3  154.96    8.61   0
  -4 -33  -3    3.50    5.38   0
   4  33   3    9.95    5.92   0
  -5 -33  -3   12.64    5.92   0
   5  33   3   13.18    8.88   0
  -6 -33  -3    6.99    6.73   0
   6  33   3   23.94   10.76   0
   7  33   3   32.55   11.84   0
  -7 -33  -3   32.55   13.45   0
  -8 -34   3   11.03   11.30   0
   8  34  -3   -1.35    6.99   0
  -7 -34   3   82.86   11.30   0
   7  34  -3   80.98    8.88   0
  -6 -34   3   -8.07    8.34   0
   6  34  -3    4.30    7.26   0
   5  34  -3   46.54    7.53   0
  -5 -34   3   48.69    8.34   0
  -4 -34   3   19.64    6.19   0
   4  34  -3    8.07    9.15   0
   3  34  -3   15.60    5.65   0
  -3 -34   3   11.03    6.73   0
  -2 -34   3   33.63    9.95   0
   2  34  -3   20.18    4.04   0
  -1 -34   3    1.88    8.88   0
   1  34  -3    4.84    4.30   0
   0  34   3   20.72    5.38   0
   1  34   3    2.42    7.53   0
   2  34   3   62.15    9.15   0
   3  34   3    9.68    5.65   0
  -4 -34  -3    2.42    6.99   0
  -5 -34  -3    8.34    6.46   0
   5  34   3   16.95    9.68   0
  -6 -34  -3    9.95    8.61   0
   6  34   3   20.98   11.03   0
   7  34   3   35.24   12.64   0
  -7 -34  -3    3.77   13.72   0
   7  35  -3    1.35    8.88   0
  -7 -35   3    6.99   10.22   0
   6  35  -3    7.53    7.80   0
  -6 -35   3   22.06    8.88   0
   5  35  -3   -6.73    6.73   0
  -5 -35   3  -15.87   11.84   0
  -4 -35   3  104.38    9.68   0
   4  35  -3  119.72    7.80   0
   3  35  -3   78.56   10.76   0
  -3 -35   3   76.94    7.26   0
   2  35  -3    6.73    7.80   0
  -1 -35   3    1.61    4.30   0
   1  35  -3    2.69    5.65   0
   0  35   3    3.50    4.30   0
   0 -35  -3    8.88    5.92   0
  -1 -35  -3  703.77   32.82   0
   1  35   3  625.49   25.29   0
  -2 -35  -3    0.27    5.11   0
   2  35   3    4.04    4.84   0
  -3 -35  -3  290.01   18.56   0
  -4 -35  -3  201.77   15.07   0
   4  35   3  228.40   14.53   0
  -5 -35  -3  120.25   10.22   0
   5  35   3   87.43   10.49   0
   6  35   3  247.24   19.64   0
  -6 -35  -3  198.00   12.64   0
  -7 -35  -3  -14.80   13.99   0
   7  35   3   10.49   11.84   0
  -7 -36   3   15.07   10.22   0
   7  36  -3   -2.42    8.88   0
   6  36  -3    0.27    5.65   0
  -6 -36   3   -7.26    9.42   0
  -5 -36   3   53.00    9.15   0
   5  36  -3   49.23    7.53   0
  -4 -36   3   -3.77    7.53   0
   4  36  -3   -1.08    6.73   0
  -3 -36   3   34.97    7.80   0
   3  36  -3   59.45    9.95   0
  -2 -36   3   63.22   11.03   0
   2  36  -3   42.24    9.42   0
  -1 -36   3   -0.81    6.73   0
   0  36   3  120.79    8.07   0
   0 -36  -3  118.91    7.80   0
  -1 -36  -3   37.13    7.26   0
   1  36   3   53.81    9.68   0
  -2 -36  -3    5.11    6.73   0
  -3 -36  -3   26.90    7.53   0
  -4 -36  -3   35.24    8.34   0
   5  36   3   10.76    9.95   0
  -5 -36  -3    0.00    8.61   0
   6  36   3   10.76    9.68   0
  -6 -36  -3   -8.34    9.15   0
  -6 -37   3    2.69    7.80   0
   6  37  -3   13.45    8.61   0
  -5 -37   3    9.42    8.61   0
   5  37  -3    7.53    7.80   0
   4  37  -3    8.34    9.95   0
  -4 -37   3    5.65    8.34   0
  -3 -37   3   43.58   12.11   0
   3  37  -3   46.27    8.07   0
   2  37  -3   86.63    6.73   0
  -2 -37   3   52.19    9.68   0
   1  37  -3   -0.81    8.07   0
  -1 -37   3   -5.65    9.68   0
   0 -37  -3   45.20    6.19   0
   0  37   3   44.39    6.19   0
  -1 -37  -3   40.89   10.49   0
   1  37   3   39.01   10.49   0
  -2 -37  -3   12.11    7.26   0
  -3 -37  -3   48.16    7.53   0
  -4 -37  -3   13.45    8.61   0
   4  37   3   30.94    9.95   0
  -5 -37  -3    5.38    6.99   0
   5  37   3   -1.88   10.76   0
  -6 -37  -3   -2.96    9.15   0
  -6 -38   3   40.35   14.26   0
   6  38  -3    8.88    7.26   0
  -5 -38   3   29.59    9.15   0
   5  38  -3   47.89    8.61   0
  -4 -38   3   44.39    8.88   0
   4  38  -3   36.59    8.88   0
  -3 -38   3   11.57   10.49   0
   3  38  -3   10.49    9.42   0
  -2 -38   3  169.22   15.33   0
   2  38  -3  153.35   13.45   0
   1  38  -3   18.83    9.15   0
  -1 -38   3   29.59    7.53   0
   0  38   3   18.02    6.73   0
   0 -38  -3   28.52    7.53   0
  -1 -38  -3   23.41    7.53   0
  -2 -38  -3   23.94    7.80   0
  -3 -38  -3    3.23    8.07   0
  -4 -38  -3   53.54    9.68   0
   4  38   3   58.65    9.42   0
  -5 -38  -3  230.02   14.26   0
   5  38   3  216.57   16.95   0
   5  39  -3   52.46   13.18   0
  -5 -39   3   38.74    7.80   0
  -4 -39   3   -8.61   13.18   0
   4  39  -3    9.95    7.80   0
  -3 -39   3    7.26    6.73   0
   3  39  -3    1.88    9.42   0
  -2 -39   3   -6.73   11.30   0
   2  39  -3    1.35    9.68   0
  -1 -39   3   36.59    7.80   0
   1  39  -3   15.87    9.95   0
   0 -39  -3   13.72    7.26   0
   0  39   3   -0.81    8.88   0
  -1 -39  -3   38.20    8.07   0
   1  39   3   45.47   10.22   0
   2  39   3   -2.69    6.46   0
  -2 -39  -3   -5.11    7.26   0
  -3 -39  -3   82.05   14.26   0
   3  39   3   72.37    9.42   0
  -4 -39  -3  -19.10   12.64   0
   4  39   3   -1.08   10.49   0
  -5 -39  -3    8.88    9.68   0
   5  39   3    5.92   11.03   0
  -5 -40   3   -8.34   10.22   0
   5  40  -3   -7.53   12.11   0
   4  40  -3   -2.96   11.03   0
  -4 -40   3   -0.54   12.91   0
  -3 -40   3   -0.54   12.64   0
   3  40  -3    9.15    8.07   0
  -2 -40   3   30.40   12.38   0
   2  40  -3   43.04   11.30   0
  -1 -40   3    8.88    7.80   0
   1  40  -3    5.38    8.88   0
   0 -40  -3    0.27    7.26   0
   0  40   3    4.84    9.15   0
  -1 -40  -3    1.61    7.80   0
   1  40   3   11.03    9.68   0
  -2 -40  -3   -2.96    7.53   0
  -3 -40  -3   -9.42   12.11   0
  -4 -40  -3   60.26   15.07   0
   4  40   3   51.65    9.95   0
  -4 -41   3   19.10   13.99   0
   4  41  -3    0.81   12.64   0
   3  41  -3   32.55   11.57   0
  -3 -41   3   27.44    7.53   0
  -2 -41   3   10.76    6.19   0
   2  41  -3    2.96   10.22   0
  -1 -41   3   13.45    8.61   0
   1  41  -3   -0.81    9.95   0
   0 -41  -3  134.24   15.33   0
   0  41   3  150.92   14.80   0
  -1 -41  -3   -2.96    5.65   0
   1  41   3   13.45   11.03   0
  -2 -41  -3   18.29    8.88   0
  -3 -41  -3    5.38    9.15   0
  -4 -41  -3   14.26   13.72   0
   4  41   3   -2.42   11.30   0
  -3 -42   3   11.84   13.18   0
   3  42  -3    1.88   11.30   0
  -2 -42   3   75.06   16.14   0
   2  42  -3   54.88   12.64   0
  -1 -42   3   13.72    8.88   0
   1  42  -3    5.65    7.26   0
   0  42   3  104.11   13.45   0
   0 -42  -3   77.21   10.22   0
  -1 -42  -3    0.54    8.61   0
   1  42   3   -1.61   11.03   0
  -2 -42  -3   14.53    8.88   0
   2  42   3    9.95   11.30   0
  -3 -42  -3   22.06   10.49   0
   3  42   3   15.87    9.42   0
  -2 -43   3    9.95   13.72   0
   2  43  -3    6.99   12.38   0
  -1 -43   3    8.34    8.61   0
   1  43  -3    3.77   11.30   0
   0 -43  -3   25.56    9.42   0
   0  43   3   35.24    9.42   0
  -1 -43  -3  -15.87    8.88   0
   1  43   3   13.72   11.57   0
  -2 -43  -3  -11.84    9.68   0
   2  43   3   71.02   24.48   0
  12   0  -4   79.09   18.02   0
  11   0  -4   43.85   10.22   0
  10   0  -4   24.48    8.34   0
   9   0  -4   69.95    8.34   0
   8   0  -4  222.22   10.22   0
   7   0  -4  521.64   21.79   0
   6   0  -4   40.62    4.84   0
   5   0  -4    6.46    2.15   0
   4   0  -4  934.87   23.67   0
   3   0  -4   92.55    2.69   0
   2   0  -4  260.42    4.84   0
   1   0  -4 1180.49   19.64   0
   0   0   4   18.29    2.42   0
   1   0   4 2022.54   28.79   0
   2   0   4  653.20   10.22   0
   3   0   4  638.94   10.49   0
   4   0   4  741.44   13.72   0
   5   0   4  112.45    3.77   0
   6   0   4   27.98    2.69   0
   7   0   4    2.15    2.69   0
   8   0   4   49.50    5.11   0
   9   0   4  150.65   13.18   0
  10   0   4   -0.27   10.49   0
  11   0   4   29.59   13.72   0
  12   0   4  -11.30   15.33   0
 -12  -1   4  -13.99   15.60   0
  12   1  -4   -3.77    8.07   0
 -11  -1   4   25.02   13.45   0
  11   1  -4    6.46    9.15   0
 -10  -1   4   74.52   13.18   0
  10   1  -4   66.18    8.88   0
  -9  -1   4  160.34   13.18   0
   9   1  -4  138.28    9.42   0
  -8  -1   4  284.36   11.57   0
   8   1  -4  327.67   18.29   0
  -7  -1   4  112.32    6.46   0
   7   1  -4  105.06    6.40   0
   6   1  -4    6.73    4.30   0
  -6  -1   4    9.68    4.30   0
  -5  -1   4   10.22    1.88   0
   5   1  -4   11.84    3.77   0
  -4  -1   4   12.38    2.15   0
   4   1  -4   13.18    1.88   0
  -3  -1   4  946.17   19.37   0
   3   1  -4  942.94   16.41   0
   2   1  -4   57.30    1.61   0
  -2  -1   4   60.80    1.88   0
  -1  -1   4    3.23    0.81   0
   1   1  -4    1.61    0.81   0
   0  -1  -4  329.29    5.65   0
   0   1   4  284.90    8.88   0
  -1  -1  -4  531.60    9.42   0
   1   1   4  530.25    9.42   0
  -2  -1  -4   76.40    1.88   0
   2   1   4   80.71    2.15   0
  -3  -1  -4  688.44   11.03   0
   3   1   4  708.08   11.30   0
  -4  -1  -4  565.76   10.76   0
   4   1   4  554.73   10.22   0
  -5  -1  -4  258.80    6.99   0
   5   1   4  260.96    6.19   0
  -6  -1  -4 1091.98   19.64   0
   6   1   4 1105.70   20.18   0
   7   1   4   46.00    3.50   0
  -7  -1  -4   41.16    4.04   0
  -8  -1  -4   18.83    4.30   0
   8   1   4   18.56    4.30   0
   9   1   4   -1.61    9.42   0
  -9  -1  -4   -6.19    9.68   0
  10   1   4  104.11   13.18   0
 -10  -1  -4  149.85   15.33   0
  11   1   4  104.38   19.10   0
 -11  -1  -4   77.21   15.60   0
 -12  -1  -4  228.13   21.25   0
  12   1   4  221.68   21.79   0
 -12  -2   4   -0.54   14.80   0
  12   2  -4  -10.49   11.03   0
  11   2  -4    0.27    9.68   0
 -11  -2   4    6.99    7.80   0
 -10  -2   4   74.25    9.42   0
  10   2  -4   72.10    8.61   0
  -9  -2   4    0.81    6.73   0
   9   2  -4    2.69    6.99   0
   8   2  -4   29.05    6.19   0
  -8  -2   4   28.79    6.46   0
  -7  -2   4   -4.84    4.84   0
   7   2  -4    6.46    5.11   0
  -6  -2   4    4.30    3.50   0
   6   2  -4    0.81    5.92   0
  -5  -2   4   87.43    4.04   0
   5   2  -4   75.06    5.11   0
  -4  -2   4  490.97   10.76   0
   4   2  -4  469.99   10.22   0
  -3  -2   4   -1.61    1.88   0
   3   2  -4   -0.81    1.35   0
  -2  -2   4  355.92    6.19   0
   2   2  -4  384.17    6.46   0
   1   2  -4 1262.81   20.98   0
  -1  -2   4 1305.05   21.79   0
   0   2   4 2279.46   43.31   0
   0  -2  -4 2299.10   36.86   0
   1   2   4 1176.72   19.37   0
  -1  -2  -4 1175.65   17.49   0
  -2  -2  -4   13.99    1.08   0
   2   2   4   15.87    1.08   0
  -3  -2  -4   13.45    1.35   0
   3   2   4   14.80    1.61   0
   4   2   4  620.91   11.84   0
  -4  -2  -4  635.44   11.84   0
  -5  -2  -4   10.22    2.15   0
   5   2   4    3.77    2.15   0
  -6  -2  -4   87.70    3.77   0
   6   2   4   90.39    3.77   0
  -7  -2  -4    1.35    2.69   0
   7   2   4    7.53    2.69   0
  -8  -2  -4   17.76    7.80   0
   8   2   4   17.22    4.30   0
  -9  -2  -4   66.72   12.91   0
   9   2   4   86.90   11.84   0
 -10  -2  -4  120.52   15.07   0
  10   2   4   99.81   13.45   0
  11   2   4  -11.84   12.64   0
 -11  -2  -4    8.61   13.99   0
  12   2   4   -5.65   15.33   0
  12   3  -4   -2.69   10.49   0
 -12  -3   4    3.23   11.30   0
 -11  -3   4  132.90   12.11   0
  11   3  -4  122.68   12.11   0
  10   3  -4   64.30   13.45   0
 -10  -3   4   50.85    8.88   0
  -9  -3   4  205.54   15.33   0
   9   3  -4  179.71   10.22   0
   8   3  -4    5.92    5.92   0
  -8  -3   4    7.26    6.19   0
  -7  -3   4    3.50    7.26   0
   7   3  -4    2.42    5.11   0
  -6  -3   4  484.52   10.76   0
   6   3  -4  477.79   13.99   0
  -5  -3   4  188.32    5.38   0
   5   3  -4  195.58    7.53   0
  -4  -3   4   80.98    3.23   0
   4   3  -4   83.67    3.50   0
  -3  -3   4    0.81    1.61   0
   3   3  -4    1.88    1.35   0
  -2  -3   4  346.51    5.92   0
   2   3  -4  347.85    6.73   0
  -1  -3   4    2.69    0.81   0
   1   3  -4    5.38    0.81   0
   0  -3  -4  517.34    8.07   0
   0   3   4  522.18    9.15   0
  -1  -3  -4  198.27    4.04   0
   1   3   4  183.21    4.84   0
  -2  -3  -4 1531.84   22.60   0
   2   3   4 1495.79   25.29   0
  -3  -3  -4   16.68    1.35   0
   3   3   4   17.76    1.61   0
   4   3   4 1372.57   23.94   0
  -4  -3  -4 1389.79   24.48   0
  -5  -3  -4  225.18    5.38   0
   5   3   4  231.63    5.65   0
  -6  -3  -4   29.59    2.96   0
   6   3   4   32.01    3.50   0
  -7  -3  -4    1.61    2.96   0
   7   3   4    5.11    3.23   0
   8   3   4    6.46    4.04   0
  -8  -3  -4   -3.77    7.80   0
  -9  -3  -4   17.49    9.95   0
   9   3   4   25.56    5.38   0
  10   3   4    8.88   10.49   0
 -10  -3  -4   20.18   11.57   0
  11   3   4   86.36   15.87   0
 -11  -3  -4  109.49   16.95   0
  12   3   4   47.08   15.87   0
 -12  -4   4   68.06   12.64   0
  12   4  -4   57.03   11.57   0
 -11  -4   4   16.41    9.95   0
  11   4  -4   11.84    9.95   0
  10   4  -4   22.60    8.61   0
 -10  -4   4   13.72    6.99   0
  -9  -4   4  116.49    8.07   0
   9   4  -4   85.28    8.34   0
  -8  -4   4  342.74   13.45   0
   8   4  -4  323.91   12.11   0
  -7  -4   4   35.51    5.92   0
   7   4  -4   43.58    5.92   0
   6   4  -4  234.59    9.42   0
  -6  -4   4  223.29    6.19   0
  -5  -4   4   11.03    2.42   0
   5   4  -4   11.84    4.04   0
  -4  -4   4   61.61    2.96   0
   4   4  -4   55.69    2.96   0
  -3  -4   4    3.50    1.61   0
   3   4  -4    0.81    1.35   0
  -2  -4   4  111.38    2.69   0
   2   4  -4  114.61    2.69   0
  -1  -4   4   20.45    1.08   0
   1   4  -4   22.06    1.08   0
   0  -4  -4  852.81   14.53   0
   0   4   4  878.37   15.07   0
  -1  -4  -4   64.57    1.88   0
   1   4   4   59.45    1.88   0
  -2  -4  -4   12.11    1.08   0
   2   4   4    8.34    1.08   0
  -3  -4  -4  277.10    5.38   0
   3   4   4  274.68    5.11   0
  -4  -4  -4  245.08    5.65   0
   4   4   4  240.78    5.65   0
  -5  -4  -4  107.88    3.77   0
   5   4   4  103.04    3.77   0
  -6  -4  -4  180.79    5.11   0
   6   4   4  171.10    5.11   0
  -7  -4  -4    1.88    3.23   0
   7   4   4    2.96    4.57   0
   8   4   4    1.88    4.30   0
  -8  -4  -4   12.38   10.22   0
   9   4   4  401.39   13.99   0
  -9  -4  -4  359.15   20.18   0
 -10  -4  -4   16.41   11.03   0
  10   4   4    0.54   11.57   0
 -11  -4  -4   31.48   13.72   0
  11   4   4   36.59   14.80   0
 -12  -5   4   59.99   12.64   0
  12   5  -4   86.90   12.38   0
 -11  -5   4   74.52   11.30   0
  11   5  -4   62.41   10.49   0
  10   5  -4   19.91    8.07   0
 -10  -5   4   26.63    8.88   0
  -9  -5   4  163.84    9.68   0
   9   5  -4  189.13   11.03   0
  -8  -5   4    2.42    6.19   0
   8   5  -4   -8.34    8.61   0
   7   5  -4    0.81    5.11   0
  -7  -5   4   13.99    5.38   0
  -6  -5   4   80.98    3.50   0
   6   5  -4   80.98    4.57   0
  -5  -5   4  330.63    8.34   0
   5   5  -4  317.72   10.49   0
  -4  -5   4  442.28   10.22   0
   4   5  -4  419.95    9.68   0
  -3  -5   4   54.07    3.23   0
   3   5  -4   56.76    2.96   0
  -2  -5   4  539.40   11.84   0
   2   5  -4  503.08    9.42   0
  -1  -5   4  161.15    3.23   0
   1   5  -4  149.85    2.96   0
   0  -5  -4  444.97    8.34   0
   0   5   4  444.16    7.26   0
  -1  -5  -4   54.88    1.88   0
   1   5   4   58.11    1.88   0
  -2  -5  -4  899.09   14.53   0
   2   5   4  852.81   15.60   0
  -3  -5  -4  292.97    5.38   0
   3   5   4  282.48    5.92   0
  -4  -5  -4   14.53    1.88   0
   4   5   4   20.98    2.15   0
  -5  -5  -4  576.79   10.76   0
   5   5   4  578.14   11.30   0
  -6  -5  -4    0.81    2.69   0
   6   5   4    4.84    3.77   0
  -7  -5  -4   31.75    3.23   0
   7   5   4   27.44    5.11   0
  -8  -5  -4   24.48    8.88   0
   8   5   4   30.67    8.34   0
   9   5   4   34.17    5.65   0
  -9  -5  -4   51.65   10.76   0
  10   5   4    9.95   11.30   0
 -10  -5  -4    5.38   10.76   0
  11   5   4   -8.34   12.64   0
 -11  -5  -4   14.53   14.53   0
 -12  -6   4   -5.92   11.84   0
  12   6  -4   -1.08   10.49   0
 -11  -6   4   -1.88   10.49   0
  11   6  -4    8.07    9.42   0
  10   6  -4   -1.88    7.80   0
 -10  -6   4    7.53    8.61   0
   9   6  -4   37.13    6.19   0
  -9  -6   4   48.42    8.07   0
   8   6  -4  237.28   10.49   0
  -8  -6   4  239.16   10.76   0
  -7  -6   4    2.69    7.80   0
   7   6  -4    2.15    5.11   0
  -6  -6   4    2.96    2.15   0
   6   6  -4   -5.11    2.69   0
  -5  -6   4   40.89    2.69   0
   5   6  -4   40.89    4.04   0
  -4  -6   4  318.80    7.80   0
   4   6  -4  326.06    7.80   0
  -3  -6   4  284.36    6.99   0
   3   6  -4  296.20    6.99   0
  -2  -6   4   21.25    1.61   0
   2   6  -4   20.72    1.35   0
  -1  -6   4    6.99    1.08   0
   1   6  -4    6.73    1.08   0
   0  -6  -4  585.94   10.76   0
   0   6   4  638.13   12.91   0
  -1  -6  -4  579.75    9.68   0
   1   6   4  568.18   10.49   0
   2   6   4 1059.43   21.25   0
  -2  -6  -4 1214.66   18.83   0
  -3  -6  -4   72.10    2.42   0
   3   6   4   56.76    2.69   0
  -4  -6  -4  389.55    8.07   0
   4   6   4  372.87    7.80   0
  -5  -6  -4   74.52    3.50   0
   5   6   4   78.29    4.04   0
  -6  -6  -4  145.81    4.84   0
   6   6   4  146.89    6.99   0
  -7  -6  -4   99.27    4.30   0
   7   6   4   79.36    6.46   0
   8   6   4   66.72    9.42   0
  -8  -6  -4   52.73    9.42   0
  -9  -6  -4   -4.84    9.42   0
   9   6   4   -2.15    9.15   0
  10   6   4   31.48   11.57   0
 -10  -6  -4   30.13   12.11   0
 -11  -6  -4   51.38   15.60   0
  11   6   4   43.85   16.95   0
  12   7  -4   -4.84   11.03   0
  11   7  -4    4.84    9.42   0
 -11  -7   4   -7.53   14.80   0
 -10  -7   4   11.57    8.88   0
  10   7  -4   21.52    8.61   0
  -9  -7   4   17.76   10.76   0
   9   7  -4   35.78    7.26   0
   8   7  -4   40.35    6.99   0
  -8  -7   4   37.66    6.99   0
  -7  -7   4  480.75   15.33   0
   7   7  -4  459.23   14.53   0
   6   7  -4   10.49    4.30   0
  -6  -7   4    2.96    2.15   0
   5   7  -4  326.06    7.80   0
  -5  -7   4  336.01    8.34   0
  -4  -7   4  119.45    4.04   0
   4   7  -4  118.10    4.04   0
   3   7  -4  201.50    5.11   0
  -3  -7   4  216.03    7.26   0
  -2  -7   4  722.61   13.45   0
   2   7  -4  751.66   15.33   0
  -1  -7   4  698.12   11.57   0
   1   7  -4  720.72   12.91   0
   0  -7  -4 3695.08   60.26   0
   0   7   4 3737.05   59.99   0
  -1  -7  -4   64.84    1.88   0
   1   7   4   65.64    1.88   0
   2   7   4   81.25    2.15   0
  -2  -7  -4   88.78    2.42   0
  -3  -7  -4  176.75    4.30   0
   3   7   4  164.38    4.04   0
  -4  -7  -4   36.05    2.42   0
   4   7   4   36.86    2.42   0
  -5  -7  -4   27.44    2.69   0
   5   7   4   25.56    3.50   0
  -6  -7  -4   62.68    3.50   0
   6   7   4   68.33    4.30   0
   7   7   4   96.04    6.46   0
  -7  -7  -4   91.47    5.38   0
   8   7   4  144.74   11.30   0
  -8  -7  -4  139.09   12.11   0
   9   7   4   19.91    9.95   0
  -9  -7  -4   20.18   10.76   0
 -10  -7  -4    1.61   11.30   0
  10   7   4   11.84   11.30   0
  11   7   4    0.81   13.45   0
 -11  -7  -4   -5.38   13.99   0
 -12  -8   4   80.17   18.29   0
  12   8  -4   96.85   12.91   0
 -11  -8   4    5.92    8.61   0
  11   8  -4   13.99   13.99   0
  10   8  -4   -2.42    7.80   0
 -10  -8   4   -4.30    9.68   0
   9   8  -4   39.82    7.53   0
  -9  -8   4   26.63    7.53   0
  -8  -8   4   31.21    6.73   0
   8   8  -4   51.92    6.99   0
  -7  -8   4   37.66    5.92   0
   7   8  -4   20.72    4.84   0
  -6  -8   4   50.85    3.50   0
   6   8  -4   39.01    5.11   0
  -5  -8   4  200.69    5.92   0
   5   8  -4  201.50    5.92   0
  -4  -8   4   63.76    3.23   0
   4   8  -4   67.79    3.23   0
  -3  -8   4   76.13    3.23   0
   3   8  -4   78.56    2.96   0
   2   8  -4    0.27    1.35   0
  -2  -8   4    1.08    1.61   0
  -1  -8   4 2320.09   45.73   0
   1   8  -4 2252.02   42.24   0
   0  -8  -4  962.85   15.60   0
   0   8   4  927.60   18.56   0
  -1  -8  -4  357.81    6.46   0
   1   8   4  372.87    8.34   0
   2   8   4    8.34    1.35   0
  -2  -8  -4    8.07    1.35   0
  -3  -8  -4  693.01   12.64   0
   3   8   4  721.53   19.64   0
  -4  -8  -4  298.62    6.19   0
   4   8   4  298.08    9.15   0
   5   8   4   58.92    4.30   0
  -5  -8  -4   72.10    3.23   0
  -6  -8  -4   95.77    3.77   0
   6   8   4   87.97    5.65   0
  -7  -8  -4   97.93    5.65   0
   7   8   4   97.66    9.15   0
   8   8   4  107.88    9.95   0
  -8  -8  -4  103.31   10.76   0
   9   8   4   24.21    9.42   0
  -9  -8  -4   15.60    9.95   0
  10   8   4    3.77   11.03   0
 -10  -8  -4   -4.04   11.84   0
 -11  -8  -4   33.36   15.07   0
  11   8   4  -13.72   13.18   0
 -12  -9   4  -11.57   16.14   0
  12   9  -4    0.54   11.84   0
  11   9  -4   29.32    9.68   0
 -11  -9   4   43.31   11.03   0
  10   9  -4   73.18    9.42   0
 -10  -9   4   75.06    8.88   0
  -9  -9   4   80.44    8.88   0
   9   9  -4   71.56    8.07   0
  -8  -9   4   10.76    5.11   0
   8   9  -4    3.50    5.92   0
  -7  -9   4  142.05    8.07   0
   7   9  -4  150.39    8.07   0
  -6  -9   4  539.67   12.64   0
   6   9  -4  466.76   13.99   0
  -5  -9   4  143.93    4.84   0
   5   9  -4  138.82    4.84   0
  -4  -9   4   16.14    2.42   0
   4   9  -4   12.11    2.15   0
  -3  -9   4  185.36    5.11   0
   3   9  -4  186.44    5.38   0
  -2  -9   4    6.73    1.61   0
   2   9  -4    5.92    1.88   0
  -1  -9   4  533.48   10.22   0
   1   9  -4  538.59   11.30   0
   0   9   4 1910.36   38.20   0
   0  -9  -4 1859.78   31.75   0
   1   9   4  811.12   20.18   0
  -1  -9  -4  846.90   13.45   0
   2   9   4   48.42    2.69   0
  -2  -9  -4   45.47    1.88   0
   3   9   4    1.88    1.88   0
  -3  -9  -4    5.11    1.61   0
   4   9   4  121.33    4.84   0
  -4  -9  -4  130.75    3.77   0
  -5  -9  -4   11.84    2.15   0
   5   9   4    7.53    3.23   0
   6   9   4   10.22    4.04   0
  -6  -9  -4    5.65    2.96   0
  -7  -9  -4    2.96    4.30   0
   7   9   4    3.50    6.73   0
  -8  -9  -4  130.48   12.91   0
   8   9   4  149.04   11.57   0
   9   9   4   94.16   11.57   0
  -9  -9  -4   75.06   11.84   0
  10   9   4  210.92   16.68   0
 -10  -9  -4  149.85   16.41   0
  11   9   4   -8.88   13.18   0
 -11  -9  -4   19.10   15.33   0
  12  10  -4   42.24   11.30   0
 -12 -10   4   80.98   14.53   0
  11  10  -4   -5.65    9.42   0
 -11 -10   4   24.48   10.49   0
  10  10  -4   73.71    9.68   0
 -10 -10   4   70.48    9.95   0
  -9 -10   4   72.37    8.61   0
   9  10  -4   47.62    7.80   0
  -8 -10   4   15.87    9.42   0
   8  10  -4   20.45    9.15   0
  -7 -10   4   84.47    6.99   0
   7  10  -4   90.12    6.73   0
   6  10  -4   -2.69    2.96   0
  -6 -10   4    5.11    2.96   0
  -5 -10   4   60.53    3.50   0
   5  10  -4   54.07    3.23   0
   4  10  -4   35.24    2.69   0
  -4 -10   4   34.17    2.69   0
  -3 -10   4   37.13    2.42   0
   3  10  -4   33.36    2.42   0
  -2 -10   4  189.66    6.46   0
   2  10  -4  169.22    4.57   0
  -1 -10   4 2613.33   44.66   0
   1  10  -4 2698.34   64.57   0
   0 -10  -4  179.71    4.30   0
   0  10   4  189.93    4.57   0
  -1 -10  -4  186.70    4.57   0
   1  10   4  180.25    5.92   0
  -2 -10  -4 1682.22   27.17   0
   2  10   4 1579.46   37.93   0
   3  10   4   80.44    3.23   0
  -3 -10  -4   75.06    2.69   0
   4  10   4   59.19    3.77   0
  -4 -10  -4   58.38    2.69   0
  -5 -10  -4   19.37    2.42   0
   5  10   4   20.18    6.19   0
  -6 -10  -4  408.11    9.68   0
   6  10   4  425.60   13.45   0
  -7 -10  -4   11.30    4.30   0
   7  10   4    9.95    6.46   0
  -8 -10  -4    8.34   10.76   0
   8  10   4   15.07    8.34   0
  -9 -10  -4   51.92   11.57   0
   9  10   4   33.63   10.22   0
  10  10   4   16.14   11.30   0
 -10 -10  -4   21.52   12.64   0
 -11 -10  -4   34.70   14.80   0
  11  10   4   41.97   14.26   0
 -12 -11   4   14.26    9.95   0
  12  11  -4   22.33   11.57   0
 -11 -11   4    6.99   10.22   0
  11  11  -4    6.73    9.95   0
  10  11  -4   21.52    8.88   0
 -10 -11   4   14.26    8.88   0
   9  11  -4  145.27    8.07   0
  -9 -11   4  117.03    9.15   0
   8  11  -4   -5.38    5.92   0
  -8 -11   4   -2.15    6.46   0
   7  11  -4  175.14    8.88   0
  -7 -11   4  139.89   11.84   0
   6  11  -4  121.33    6.99   0
  -6 -11   4  131.55    5.11   0
  -5 -11   4   27.98    2.96   0
   5  11  -4   25.83    2.42   0
   4  11  -4   37.93    2.69   0
  -4 -11   4   33.90    2.69   0
  -3 -11   4    7.26    1.88   0
   3  11  -4    4.57    1.88   0
   2  11  -4   66.18    2.69   0
  -2 -11   4   57.30    2.69   0
  -1 -11   4  228.40    5.65   0
   1  11  -4  253.42    6.19   0
   0 -11  -4  592.13   11.84   0
   0  11   4  568.45   12.64   0
  -1 -11  -4 2853.30   55.42   0
   1  11   4 3063.94   72.91   0
   2  11   4  117.56    3.50   0
  -2 -11  -4  112.72    3.23   0
   3  11   4   85.58    3.50   0
  -3 -11  -4   84.07    2.42   0
  -4 -11  -4  200.16    4.84   0
   4  11   4  192.89    6.99   0
  -5 -11  -4  271.99    6.19   0
   5  11   4  299.16   10.22   0
  -6 -11  -4    3.77    3.77   0
   6  11   4   -2.42    4.04   0
   7  11   4    2.69    6.19   0
  -7 -11  -4   -1.08    4.30   0
  -8 -11  -4    7.80    8.88   0
   8  11   4    1.35    7.53   0
  -9 -11  -4   91.20   12.11   0
   9  11   4   84.74   11.30   0
  10  11   4    5.38   11.03   0
 -10 -11  -4    4.84   12.11   0
 -11 -11  -4    0.00   15.07   0
  11  11   4   -1.88   16.68   0
 -12 -12   4   30.67   18.83   0
  12  12  -4   47.35   13.18   0
 -11 -12   4   50.58   15.87   0
  11  12  -4   53.27    8.61   0
 -10 -12   4    6.19    8.88   0
  10  12  -4   -6.46    8.88   0
   9  12  -4  162.22    9.95   0
  -9 -12   4  139.89    9.42   0
  -8 -12   4   -2.96    6.46   0
   8  12  -4   13.18    6.19   0
  -7 -12   4   23.41    5.11   0
   7  12  -4   22.87    4.84   0
  -6 -12   4   -1.88    4.04   0
   6  12  -4   -5.65    4.30   0
  -5 -12   4  292.70    7.53   0
   5  12  -4  306.96    8.07   0
  -4 -12   4  403.81    9.68   0
   4  12  -4  413.76    9.68   0
   3  12  -4   -0.27    1.88   0
  -3 -12   4    3.23    2.15   0
  -2 -12   4   75.06    3.23   0
   2  12  -4   74.79    3.50   0
  -1 -12   4  122.95    3.77   0
   1  12  -4  131.82    4.04   0
   0 -12  -4  191.28    5.38   0
   0  12   4  188.59    5.11   0
   1  12   4  627.37   16.14   0
  -1 -12  -4  590.51   16.14   0
   2  12   4  207.15    5.38   0
  -2 -12  -4  209.57    5.92   0
   3  12   4    0.27    2.15   0
  -3 -12  -4    1.08    1.61   0
  -4 -12  -4    5.38    1.88   0
   4  12   4    4.57    2.69   0
  -5 -12  -4  292.16    7.53   0
   5  12   4  275.21    9.42   0
  -6 -12  -4  133.44    5.92   0
   6  12   4  143.66    6.99   0
  -7 -12  -4  550.16   13.99   0
   7  12   4  583.52   26.63   0
   8  12   4   57.84    9.95   0
  -8 -12  -4   62.15   10.76   0
  -9 -12  -4  145.81   13.72   0
   9  12   4  104.11   13.18   0
  10  12   4   79.90   13.45   0
 -10 -12  -4   81.78   14.26   0
  11  12   4   76.94   15.60   0
 -11 -12  -4   65.91   15.60   0
  11  13  -4    6.46   13.72   0
 -11 -13   4   -7.80   10.49   0
 -10 -13   4   -5.38   10.22   0
  10  13  -4   -4.84    5.65   0
   9  13  -4  177.83   11.03   0
  -9 -13   4  168.68   11.03   0
   8  13  -4    2.96    5.92   0
  -8 -13   4   16.68    6.99   0
   7  13  -4   -8.34    5.38   0
  -7 -13   4    5.92    4.84   0
  -6 -13   4   -0.54    4.04   0
   6  13  -4   10.22    4.57   0
  -5 -13   4   30.67    2.96   0
   5  13  -4   22.33    2.96   0
  -4 -13   4   28.79    2.96   0
   4  13  -4   26.63    2.69   0
  -3 -13   4   72.91    3.23   0
   3  13  -4   76.40    3.23   0
  -2 -13   4   55.69    2.69   0
   2  13  -4   69.95    2.96   0
   1  13  -4   47.08    2.15   0
  -1 -13   4   48.16    2.42   0
   0  13   4  957.73   19.37   0
   0 -13  -4  943.75   23.94   0
  -1 -13  -4  165.18    5.92   0
   1  13   4  155.23    6.19   0
  -2 -13  -4  439.59   10.49   0
   2  13   4  441.20    9.68   0
  -3 -13  -4   12.11    2.42   0
   3  13   4   15.33    2.69   0
  -4 -13  -4  431.25    8.88   0
   4  13   4  435.82   12.64   0
  -5 -13  -4  106.27    3.77   0
   5  13   4  111.11    5.65   0
  -6 -13  -4   21.79    5.11   0
   6  13   4   16.95    4.84   0
  -7 -13  -4  344.35   10.22   0
   7  13   4  410.53   19.64   0
  -8 -13  -4  456.00   23.14   0
   8  13   4  510.07   24.21   0
   9  13   4   15.60    8.88   0
  -9 -13  -4    6.73   11.84   0
  10  13   4   93.08   13.18   0
 -10 -13  -4  104.38   15.60   0
 -11 -13  -4    2.15   15.33   0
  11  13   4   -8.34   13.72   0
  11  14  -4   -8.34    9.95   0
 -11 -14   4   15.07   10.49   0
 -10 -14   4   -3.77   13.99   0
  10  14  -4    3.50    6.73   0
  -9 -14   4   14.53    8.07   0
   9  14  -4   11.30   10.49   0
   8  14  -4   78.29    7.26   0
  -8 -14   4   73.71    7.26   0
   7  14  -4  118.37    7.53   0
  -7 -14   4  132.63   11.84   0
   6  14  -4   -1.08    3.23   0
  -6 -14   4    2.42    3.23   0
  -5 -14   4  223.56    8.07   0
   5  14  -4  219.79    6.46   0
  -4 -14   4  514.92   11.84   0
   4  14  -4  509.54   11.30   0
   3  14  -4  107.07    3.77   0
  -3 -14   4  107.07    4.04   0
  -2 -14   4   34.70    2.42   0
   2  14  -4   38.74    2.96   0
  -1 -14   4    4.84    1.88   0
   1  14  -4    5.65    1.61   0
   0 -14  -4   46.00    3.23   0
   0  14   4   36.59    2.69   0
  -1 -14  -4 1446.56   36.59   0
   1  14   4 1488.79   36.32   0
  -2 -14  -4  312.07    8.07   0
   2  14   4  319.60    8.07   0
  -3 -14  -4 1835.30   37.39   0
   3  14   4 1833.15   46.54   0
   4  14   4  166.26    6.73   0
  -4 -14  -4  150.92    5.38   0
  -5 -14  -4    8.61    3.50   0
   5  14   4    0.81    3.50   0
  -6 -14  -4  232.71    7.80   0
   6  14   4  203.12    8.61   0
   7  14   4   -2.42    7.26   0
  -7 -14  -4   -0.81    5.38   0
  -8 -14  -4    2.42    8.88   0
   8  14   4   -1.88    7.80   0
   9  14   4  123.48   12.91   0
  -9 -14  -4  100.08   13.72   0
  10  14   4   38.74   12.38   0
 -10 -14  -4   55.69   14.80   0
  11  14   4   92.55   15.87   0
 -11 -14  -4   70.48   17.49   0
  11  15  -4   46.81   11.30   0
 -11 -15   4   65.91   11.84   0
 -10 -15   4   13.18    9.42   0
  10  15  -4    9.68    6.99   0
  -9 -15   4   61.07    8.88   0
   9  15  -4   52.19    6.99   0
   8  15  -4    8.07    6.19   0
  -8 -15   4   -6.73    6.73   0
   7  15  -4   70.22    6.46   0
  -7 -15   4   67.79    7.26   0
  -6 -15   4  733.10   16.68   0
   6  15  -4  661.81   25.83   0
  -5 -15   4   16.14    3.23   0
   5  15  -4   18.83    2.42   0
  -4 -15   4  820.80   22.87   0
   4  15  -4  762.69   16.41   0
  -3 -15   4   14.26    3.23   0
   3  15  -4    6.99    2.15   0
  -2 -15   4    3.77    2.42   0
   2  15  -4    3.77    1.88   0
  -1 -15   4    3.23    1.61   0
   1  15  -4    8.34    1.61   0
   0 -15  -4   11.84    2.42   0
   0  15   4   13.45    2.42   0
  -1 -15  -4   72.37    4.04   0
   1  15   4   76.13    3.77   0
  -2 -15  -4   53.27    2.96   0
   2  15   4   63.76    3.50   0
  -3 -15  -4  838.83   18.29   0
   3  15   4  877.83   22.87   0
   4  15   4   -0.81    2.96   0
  -4 -15  -4    1.35    2.96   0
  -5 -15  -4  430.98   11.03   0
   5  15   4  479.67   14.80   0
  -6 -15  -4  219.53    7.26   0
   6  15   4  203.38    8.61   0
  -7 -15  -4  358.88   13.72   0
   7  15   4  317.72   15.60   0
  -8 -15  -4   10.49    9.15   0
   8  15   4   20.72    8.61   0
   9  15   4  -16.14    9.95   0
  -9 -15  -4    8.34   11.57   0
 -10 -15  -4    7.80   13.45   0
  10  15   4   -9.15   11.84   0
 -11 -15  -4   50.85   16.41   0
  11  15   4   33.63   13.99   0
  11  16  -4  128.59   17.76   0
 -11 -16   4  108.15   12.91   0
 -10 -16   4   55.96   10.76   0
  10  16  -4   81.25   10.49   0
  -9 -16   4   11.30    6.73   0
   9  16  -4    0.27    9.95   0
   8  16  -4   13.45    9.42   0
  -8 -16   4   18.56    7.26   0
  -7 -16   4  112.72    8.34   0
   7  16  -4   99.81    6.99   0
  -6 -16   4  313.95    8.88   0
   6  16  -4  295.12   14.53   0
  -5 -16   4   14.26    4.30   0
   5  16  -4   16.41    2.42   0
  -4 -16   4   16.95    4.04   0
   4  16  -4   16.41    2.69   0
  -3 -16   4   16.41    3.50   0
   3  16  -4   11.30    2.42   0
   2  16  -4   28.25    2.42   0
  -2 -16   4   28.79    3.23   0
   1  16  -4   14.53    1.88   0
  -1 -16   4   22.06    2.96   0
   0 -16  -4  579.21   15.87   0
   0  16   4  560.92   15.33   0
   1  16   4    3.50    2.15   0
  -1 -16  -4    1.88    2.42   0
  -2 -16  -4   69.19    3.23   0
   2  16   4   76.76    3.50   0
  -3 -16  -4    2.42    2.42   0
   3  16   4   -2.42    3.50   0
   4  16   4  237.01    8.61   0
  -4 -16  -4  218.72    6.73   0
  -5 -16  -4  537.25   13.45   0
   5  16   4  531.60   16.41   0
  -6 -16  -4    0.54    4.04   0
   6  16   4    8.07    6.46   0
   7  16   4   47.08    8.07   0
  -7 -16  -4   59.19    6.99   0
   8  16   4   14.80    8.34   0
  -8 -16  -4   12.11   10.22   0
   9  16   4    3.50   11.30   0
  -9 -16  -4    2.96   11.30   0
  10  16   4   -8.34   11.57   0
 -10 -16  -4   18.56   13.72   0
  11  16   4   19.37   14.53   0
 -11 -16  -4   33.90   15.60   0
  11  17  -4  -16.41    9.68   0
 -11 -17   4   -5.65   12.38   0
  10  17  -4   22.60    7.80   0
 -10 -17   4   17.76   10.22   0
   9  17  -4   20.18    8.07   0
  -9 -17   4    7.26    8.07   0
  -8 -17   4   62.95    6.99   0
   8  17  -4   53.00    7.26   0
   7  17  -4   72.91    6.19   0
  -7 -17   4   77.75    7.53   0
   6  17  -4    8.88    4.30   0
  -6 -17   4    7.26    3.50   0
  -5 -17   4   53.00    5.38   0
   5  17  -4   49.23    4.57   0
  -4 -17   4    3.23    3.77   0
   4  17  -4    4.30    2.42   0
  -3 -17   4   78.02    4.57   0
   3  17  -4   89.59    3.77   0
  -2 -17   4  539.40   15.07   0
   2  17  -4  540.74   11.84   0
  -1 -17   4    2.69    3.50   0
   1  17  -4    0.81    2.15   0
   0  17   4   54.88    3.23   0
  -1 -17  -4  210.38    7.80   0
   1  17   4  237.82    7.80   0
   2  17   4   58.92    3.77   0
  -2 -17  -4   62.68    3.23   0
  -3 -17  -4  121.60    4.57   0
   3  17   4  129.94    5.65   0
  -4 -17  -4   15.60    3.50   0
   4  17   4   22.33    3.50   0
  -5 -17  -4 1051.63   22.60   0
   5  17   4 1105.16   27.44   0
  -6 -17  -4  202.85    7.53   0
   6  17   4  221.95   13.18   0
  -7 -17  -4   83.94    7.26   0
   7  17   4   74.52    8.88   0
  -8 -17  -4   11.57    9.95   0
   8  17   4    0.00    8.61   0
  -9 -17  -4   92.81   14.53   0
   9  17   4   85.82   12.38   0
  10  17   4  115.14   15.33   0
 -10 -17  -4  130.75   16.95   0
  11  17   4   -0.54   13.18   0
  11  18  -4   -4.57    8.07   0
 -10 -18   4    1.61    9.68   0
  10  18  -4   27.44    9.42   0
   9  18  -4    2.15    7.26   0
  -9 -18   4    3.77   11.84   0
   8  18  -4   42.51    7.53   0
  -8 -18   4   45.73    7.80   0
  -7 -18   4    1.61    8.61   0
   7  18  -4    4.84    5.65   0
  -6 -18   4   65.37    6.46   0
   6  18  -4   69.41    6.46   0
  -5 -18   4    1.35    6.19   0
   5  18  -4    1.35    4.04   0
  -4 -18   4  110.57    6.19   0
   4  18  -4  119.18    4.57   0
  -3 -18   4   30.94    4.04   0
   3  18  -4   29.32    2.69   0
  -2 -18   4  250.73    8.61   0
   2  18  -4  252.35    6.73   0
  -1 -18   4  150.39    8.07   0
   1  18  -4  163.84    5.92   0
   0  18   4  245.89   10.76   0
   0 -18  -4  257.19   13.18   0
  -1 -18  -4  612.84   25.29   0
   1  18   4  559.84   12.38   0
   2  18   4   12.38    2.69   0
  -2 -18  -4   13.45    2.42   0
  -3 -18  -4  200.16    6.19   0
   3  18   4  209.30    7.53   0
  -4 -18  -4  301.58    8.34   0
   4  18   4  299.70   10.22   0
  -5 -18  -4   11.03    3.77   0
   5  18   4    8.61    4.57   0
  -6 -18  -4  214.95    8.07   0
   6  18   4  202.04   11.84   0
  -7 -18  -4  112.18    8.34   0
   7  18   4   90.93    9.95   0
  -8 -18  -4   -6.99   10.22   0
   8  18   4    0.27    9.42   0
  -9 -18  -4   32.55   12.64   0
   9  18   4   18.56   10.76   0
  10  18   4   22.33   12.38   0
 -10 -18  -4   30.94   14.53   0
 -11 -19   4   98.73   16.68   0
  11  19  -4   69.14   12.64   0
 -10 -19   4   39.01   10.49   0
  10  19  -4   34.97    9.95   0
  -9 -19   4   -5.38    8.88   0
   9  19  -4    0.00    7.53   0
  -8 -19   4   10.22    6.19   0
   8  19  -4    9.68    5.65   0
  -7 -19   4  613.38   19.64   0
   7  19  -4  620.38   19.10   0
  -6 -19   4   66.18    6.73   0
   6  19  -4   64.57    5.92   0
  -5 -19   4   32.28    5.38   0
   5  19  -4   33.90    4.84   0
  -4 -19   4  459.23   14.26   0
   4  19  -4  469.72   11.30   0
  -3 -19   4  140.70    6.46   0
   3  19  -4  156.84    5.11   0
  -2 -19   4   48.16    4.04   0
   2  19  -4   44.66    2.96   0
  -1 -19   4  192.89    9.68   0
   1  19  -4  224.10    6.19   0
   0 -19  -4    2.69    3.77   0
   0  19   4    5.65    3.77   0
  -1 -19  -4    9.68    3.77   0
   1  19   4    5.38    2.15   0
  -2 -19  -4   26.63    3.50   0
   2  19   4   26.63    3.23   0
  -3 -19  -4  200.96    6.46   0
   3  19   4  189.93    6.99   0
  -4 -19  -4  161.69    6.46   0
   4  19   4  156.84    6.73   0
   5  19   4   17.22    4.30   0
  -5 -19  -4   20.18    4.04   0
   6  19   4   46.00    8.07   0
  -6 -19  -4   54.88    5.11   0
  -7 -19  -4    2.42    5.92   0
   7  19   4   10.76    8.07   0
  -8 -19  -4  305.08   19.37   0
   8  19   4  297.81   17.76   0
  -9 -19  -4   93.62   13.99   0
   9  19   4   80.17   12.38   0
  10  19   4   10.22   12.38   0
 -10 -19  -4    1.61   14.53   0
 -11 -20   4  122.95   13.72   0
  11  20  -4   94.70   12.11   0
 -10 -20   4  159.80   13.18   0
  10  20  -4  172.18   12.91   0
   9  20  -4   -7.80    6.99   0
  -9 -20   4  -12.38    9.42   0
  -8 -20   4    6.46    7.53   0
   8  20  -4   -1.61    6.19   0
   7  20  -4    1.61    5.65   0
  -7 -20   4   13.72    6.73   0
  -6 -20   4    2.69    5.38   0
   6  20  -4    1.08    4.84   0
  -5 -20   4  161.15   11.57   0
   5  20  -4  192.89    8.07   0
  -4 -20   4  145.27    6.99   0
   4  20  -4  166.26    5.65   0
  -3 -20   4  107.34    5.92   0
   3  20  -4  125.90    4.57   0
  -2 -20   4  313.15    9.68   0
   2  20  -4  312.07    8.07   0
  -1 -20   4   17.49    4.84   0
   1  20  -4   17.76    2.42   0
   0  20   4   25.56    4.57   0
  -1 -20  -4   24.21    2.96   0
   1  20   4   16.14    3.77   0
  -2 -20  -4  575.72   13.45   0
   2  20   4  499.31   19.10   0
  -3 -20  -4   34.44    3.23   0
   3  20   4   34.44    3.77   0
  -4 -20  -4    2.15    2.69   0
   4  20   4    6.19    3.77   0
  -5 -20  -4   30.94    4.30   0
   5  20   4   28.79    6.46   0
  -6 -20  -4    6.73    4.30   0
   6  20   4    6.73    6.73   0
  -7 -20  -4  339.51   13.18   0
   7  20   4  343.28   17.76   0
  -8 -20  -4   41.43   13.99   0
   8  20   4   34.44    9.95   0
  -9 -20  -4   15.87   12.38   0
   9  20   4    9.95   11.57   0
  10  20   4   25.02   13.18   0
 -10 -20  -4   10.76   15.07   0
  10  21  -4   18.02    9.68   0
 -10 -21   4   20.98   10.76   0
   9  21  -4    4.57    8.34   0
  -9 -21   4    3.77    7.26   0
  -8 -21   4    7.80    6.19   0
   8  21  -4    1.61    6.99   0
  -7 -21   4  388.21   21.79   0
   7  21  -4  317.72   11.84   0
  -6 -21   4   10.76    5.11   0
   6  21  -4    8.34    5.38   0
  -5 -21   4   15.60    5.11   0
   5  21  -4   18.83    4.84   0
   4  21  -4   68.06    3.77   0
  -4 -21   4   69.95    5.65   0
  -3 -21   4  122.41    6.19   0
   3  21  -4  118.64    4.57   0
  -2 -21   4  379.60   11.30   0
   2  21  -4  394.93    9.95   0
   1  21  -4   19.91    4.30   0
  -1 -21   4   29.59    5.38   0
   0  21   4    2.42    2.42   0
  -1 -21  -4    2.42    3.77   0
   1  21   4   -1.35    3.50   0
   2  21   4  366.41   11.57   0
  -2 -21  -4  337.63   11.30   0
  -3 -21  -4  690.86   15.33   0
   3  21   4  744.67   20.98   0
  -4 -21  -4  917.65   19.91   0
   4  21   4  954.78   25.02   0
  -5 -21  -4   36.05    4.30   0
   5  21   4   37.93    6.99   0
  -6 -21  -4   11.84    4.57   0
   6  21   4   10.76    6.99   0
  -7 -21  -4  203.92   10.49   0
   7  21   4  243.47   15.07   0
   8  21   4   30.94   10.49   0
  -8 -21  -4   23.67   11.57   0
  -9 -21  -4  155.50   17.49   0
   9  21   4  157.65   15.33   0
 -10 -21  -4   -8.07   14.26   0
  10  21   4    6.99   12.91   0
 -10 -22   4   98.73   13.72   0
  10  22  -4   79.09   11.30   0
  -9 -22   4   -0.27    9.68   0
   9  22  -4   -4.30   11.57   0
  -8 -22   4   73.44    9.15   0
   8  22  -4   66.72    6.99   0
  -7 -22   4  157.11    9.68   0
   7  22  -4  178.10    9.68   0
   6  22  -4    4.57    5.11   0
  -6 -22   4    7.26    5.92   0
  -5 -22   4  184.55    8.61   0
   5  22  -4  205.81    8.61   0
  -4 -22   4  393.05   13.18   0
   4  22  -4  368.84   11.84   0
  -3 -22   4  108.69    5.65   0
   3  22  -4  103.84    4.30   0
   2  22  -4   79.36    3.77   0
  -2 -22   4   81.78    5.38   0
  -1 -22   4  520.84   23.41   0
   1  22  -4  499.58   14.80   0
   0  22   4  481.29   18.02   0
  -1 -22  -4   75.87    6.19   0
   1  22   4   77.21    4.30   0
  -2 -22  -4    1.35    2.96   0
   2  22   4   -3.77    2.96   0
  -3 -22  -4  405.69   10.22   0
   3  22   4  418.61   13.18   0
  -4 -22  -4    6.46    3.77   0
   4  22   4   18.56    4.04   0
  -5 -22  -4   23.41    4.30   0
   5  22   4   31.48    6.46   0
  -6 -22  -4   82.86    5.92   0
   6  22   4   74.52    9.15   0
   7  22   4   33.09    8.61   0
  -7 -22  -4   15.87    6.73   0
  -8 -22  -4  129.13   15.07   0
   8  22   4  122.68   12.91   0
   9  22   4  -11.30   11.30   0
  -9 -22  -4   -0.81   13.45   0
  10  22   4   35.78   13.72   0
 -10 -22  -4    7.26   15.60   0
 -10 -23   4   27.71   11.84   0
  10  23  -4   31.75   10.49   0
   9  23  -4   28.52    8.61   0
  -9 -23   4   39.28    9.68   0
  -8 -23   4  157.38   11.03   0
   8  23  -4  151.46    9.95   0
  -7 -23   4    2.42    6.73   0
   7  23  -4   14.53    6.19   0
  -6 -23   4    1.61    4.04   0
   6  23  -4   -0.54    5.38   0
  -5 -23   4   11.57    5.38   0
   5  23  -4    6.46    4.57   0
  -4 -23   4   13.45    4.84   0
   4  23  -4   16.68    3.50   0
  -3 -23   4  528.91   14.80   0
   3  23  -4  547.20   15.60   0
   2  23  -4  101.96    4.30   0
  -2 -23   4   85.01    5.38   0
  -1 -23   4   41.97    3.77   0
   1  23  -4   46.81    4.04   0
   0 -23  -4   10.49    5.11   0
   0  23   4    5.65    4.30   0
  -1 -23  -4  113.80    8.07   0
   1  23   4  120.52    5.38   0
   2  23   4   58.38    6.46   0
  -3 -23  -4   71.02    4.04   0
   3  23   4   72.64    5.11   0
   4  23   4   80.98    5.65   0
  -4 -23  -4   71.83    4.57   0
  -5 -23  -4   42.78    4.57   0
   5  23   4   32.82    6.99   0
   6  23   4  128.06   11.03   0
  -6 -23  -4  138.82    8.61   0
  -7 -23  -4   12.11    6.99   0
   7  23   4   11.03    8.61   0
  -8 -23  -4   37.13   12.11   0
   8  23   4    8.88    9.42   0
  -9 -23  -4   24.75   13.72   0
   9  23   4   26.90   11.57   0
  10  23   4   45.20   14.53   0
 -10 -23  -4   51.65   16.41   0
  10  24  -4  202.85   20.18   0
 -10 -24   4  208.76   15.33   0
  -9 -24   4   19.91   10.22   0
   9  24  -4   31.21    9.15   0
  -8 -24   4   40.35    7.26   0
   8  24  -4   49.50    6.73   0
  -7 -24   4   -0.81    7.53   0
   7  24  -4    9.95    6.46   0
  -6 -24   4   13.18    5.92   0
   6  24  -4    5.11    5.38   0
  -5 -24   4   60.53    6.73   0
   5  24  -4   63.49    5.92   0
  -4 -24   4   22.60    5.11   0
   4  24  -4   19.64    4.57   0
  -3 -24   4  419.14   13.45   0
   3  24  -4  390.09    9.68   0
  -2 -24   4  219.26    8.07   0
   2  24  -4  261.22    8.88   0
  -1 -24   4  419.68   19.10   0
   0  24   4   30.67    2.96   0
   1  24   4  135.59    6.19   0
   2  24   4  347.04   10.76   0
  -2 -24  -4  414.57   19.10   0
  -3 -24  -4   -3.77    3.50   0
   3  24   4    4.04    3.77   0
   4  24   4  406.23   18.83   0
  -4 -24  -4  348.93    9.68   0
  -5 -24  -4    5.11    4.30   0
   5  24   4   -0.54    6.46   0
  -6 -24  -4  198.54   10.22   0
   6  24   4  245.35   16.14   0
  -7 -24  -4    5.92    6.46   0
   7  24   4   12.64    8.61   0
  -8 -24  -4    0.54   11.57   0
   8  24   4   -0.27    9.95   0
  -9 -24  -4   49.50   14.53   0
   9  24   4   47.62   12.64   0
  10  25  -4   14.26   13.99   0
 -10 -25   4    4.57   11.30   0
  -9 -25   4    1.35    7.53   0
   9  25  -4    0.00    8.61   0
   8  25  -4   27.71    7.80   0
  -8 -25   4   15.07    8.07   0
  -7 -25   4   28.25    7.80   0
   7  25  -4   23.14    6.73   0
  -6 -25   4  178.63    9.42   0
   6  25  -4  204.19    9.95   0
  -5 -25   4  226.25    9.95   0
   5  25  -4  248.04    9.95   0
  -4 -25   4   15.60    4.30   0
   4  25  -4   19.10    4.84   0
  -3 -25   4  440.67   13.99   0
   3  25  -4  474.29   11.57   0
  -2 -25   4 1032.52   28.52   0
   2  25  -4 1022.57   26.63   0
  -1 -25   4  119.72    9.15   0
   1  25  -4  120.52    8.07   0
   0  25   4   49.23    5.38   0
   1  25   4   36.86    5.92   0
   2  25   4  150.39    9.42   0
  -2 -25  -4  206.07   12.11   0
  -3 -25  -4   63.76    4.57   0
   3  25   4   66.18    5.65   0
  -4 -25  -4  356.46    9.95   0
   4  25   4  389.82   19.64   0
  -5 -25  -4   15.87    4.57   0
   5  25   4   20.45    5.38   0
  -6 -25  -4  104.11    8.34   0
   6  25   4  100.35    9.95   0
   7  25   4   77.75   11.03   0
  -7 -25  -4   64.30    8.61   0
   8  25   4   29.86   11.03   0
  -8 -25  -4    3.50   11.84   0
  -9 -25  -4  138.55   19.37   0
   9  25   4  135.05   15.87   0
   9  26  -4   23.41    9.42   0
  -9 -26   4   -1.61    9.42   0
  -8 -26   4   27.17    9.15   0
   8  26  -4   28.79    8.34   0
  -7 -26   4   13.18    7.53   0
   7  26  -4   21.25    6.99   0
  -6 -26   4  182.40    8.61   0
   6  26  -4  195.85    9.68   0
  -5 -26   4    1.35    5.65   0
   5  26  -4    2.42    4.84   0
  -4 -26   4   51.65    5.38   0
   4  26  -4   60.26    5.65   0
  -3 -26   4   42.51    4.84   0
   3  26  -4   43.31    4.57   0
  -2 -26   4   71.29    5.65   0
   2  26  -4   58.65    4.04   0
  -1 -26   4  518.95   21.52   0
   1  26  -4  554.73   21.79   0
   0 -26  -4   31.21    6.73   0
   0  26   4   39.55    5.38   0
  -2 -26  -4    3.50    5.92   0
   2  26   4   -6.19    5.11   0
  -3 -26  -4  110.84    5.11   0
  -4 -26  -4  304.27    9.42   0
   4  26   4  332.52   16.95   0
  -5 -26  -4   41.43    5.11   0
   5  26   4   37.39    6.46   0
  -6 -26  -4   31.21    6.99   0
   6  26   4   49.23    9.15   0
   7  26   4   13.18    9.42   0
  -7 -26  -4   10.22    7.26   0
  -8 -26  -4    0.54   12.91   0
   8  26   4   24.21   10.76   0
   9  26   4   -6.46   11.30   0
  -9 -26  -4   10.49   14.26   0
  -9 -27   4   77.75   11.30   0
   9  27  -4   81.25   15.60   0
  -8 -27   4   10.76    8.88   0
   8  27  -4   10.49    8.07   0
  -7 -27   4   43.31    6.99   0
   7  27  -4   46.54    6.19   0
  -6 -27   4    5.11    6.99   0
   6  27  -4   -1.08    5.65   0
  -5 -27   4   50.04    6.73   0
   5  27  -4   55.15    5.92   0
  -4 -27   4    0.00    5.65   0
   4  27  -4    1.88    4.57   0
   3  27  -4   14.80    3.77   0
  -3 -27   4   19.10    5.11   0
  -2 -27   4    2.69    3.50   0
   2  27  -4   -1.61    4.04   0
   1  27  -4    2.15    5.11   0
  -1 -27   4    1.08    3.50   0
   0  27   4  285.17   13.72   0
  -2 -27  -4 1157.35   29.59   0
   2  27   4 1277.88   46.00   0
  -3 -27  -4   13.99    4.30   0
   4  27   4   51.38    8.34   0
  -4 -27  -4   45.47    4.84   0
  -5 -27  -4   13.45    5.11   0
   5  27   4   15.87    5.65   0
  -6 -27  -4    9.95    6.46   0
   6  27   4    8.61    8.07   0
   7  27   4    2.96    8.88   0
  -7 -27  -4    3.23    7.53   0
   8  27   4   -1.61   10.49   0
  -8 -27  -4    1.61   13.45   0
  -9 -27  -4    2.15   15.87   0
   9  27   4   25.29   13.45   0
  -9 -28   4    2.69   10.49   0
   9  28  -4   -5.38   14.26   0
  -8 -28   4   48.69    9.68   0
   8  28  -4   35.24   12.11   0
   7  28  -4   51.38    8.07   0
  -7 -28   4   34.17    7.26   0
   6  28  -4   21.25    6.46   0
  -6 -28   4   33.63    7.80   0
  -5 -28   4   -4.04    6.19   0
   5  28  -4    5.11    5.38   0
  -4 -28   4   21.79    5.65   0
   4  28  -4   22.87    5.38   0
  -3 -28   4  211.72    8.88   0
   3  28  -4  218.99    8.88   0
  -2 -28   4   68.60    6.19   0
   2  28  -4   60.80    4.30   0
  -1 -28   4   48.16    8.07   0
   1  28  -4   37.39    4.57   0
   0 -28  -4    0.81    6.19   0
   0  28   4   -1.08    4.84   0
  -1 -28  -4   17.22    6.19   0
   1  28   4    7.80    4.04   0
  -2 -28  -4   29.86    6.99   0
   2  28   4    9.42    6.46   0
  -3 -28  -4   -0.54    6.46   0
   3  28   4    2.15    6.19   0
  -4 -28  -4   -0.81    4.57   0
  -5 -28  -4   82.32    7.80   0
   5  28   4  102.77   10.49   0
  -6 -28  -4   26.10    7.53   0
   6  28   4   42.51    9.42   0
  -7 -28  -4    7.53   11.30   0
   7  28   4   14.53   10.22   0
  -8 -28  -4   20.98   13.18   0
   8  28   4   40.62   11.84   0
  -9 -28  -4   -1.08   14.53   0
   9  28   4   -1.61   12.38   0
  -9 -29   4   18.56   11.03   0
   9  29  -4   17.22   10.22   0
  -8 -29   4   20.72    8.07   0
   8  29  -4    1.08   11.84   0
   7  29  -4    1.61    7.26   0
  -7 -29   4  -12.91    8.61   0
  -6 -29   4  106.80    9.42   0
   6  29  -4   97.93    7.26   0
  -5 -29   4  298.89   12.91   0
   5  29  -4  310.73   16.68   0
  -4 -29   4   59.19    5.65   0
   4  29  -4   65.64    6.46   0
  -3 -29   4   -1.08    5.65   0
   3  29  -4    5.11    4.57   0
  -2 -29   4   -0.54    4.84   0
   2  29  -4   -8.07    4.30   0
  -1 -29   4   34.97    7.53   0
   1  29  -4   41.97    4.57   0
   0  29   4    8.34    4.04   0
   0 -29  -4    9.95    6.99   0
  -1 -29  -4    3.77    4.84   0
   1  29   4    5.92    4.04   0
  -2 -29  -4  142.85   11.30   0
  -3 -29  -4  129.40    7.53   0
  -4 -29  -4   57.57    5.65   0
  -5 -29  -4   48.96    7.26   0
   5  29   4   39.01    8.88   0
   6  29   4   15.87    9.15   0
  -6 -29  -4    9.95    7.26   0
  -7 -29  -4  211.19   19.64   0
   7  29   4  277.90   19.64   0
   8  29   4   75.06   13.18   0
  -8 -29  -4   76.67   15.07   0
  -9 -30   4   44.39   11.30   0
   9  30  -4   30.13   15.33   0
   8  30  -4   18.02   12.38   0
  -8 -30   4    4.84    7.80   0
  -7 -30   4   12.38    8.88   0
   7  30  -4   19.37    7.53   0
  -6 -30   4   33.63    7.80   0
   6  30  -4   41.43    7.53   0
  -5 -30   4   -2.96    6.73   0
   5  30  -4    1.61    5.92   0
  -4 -30   4   14.80    5.38   0
   4  30  -4    6.73    7.53   0
  -3 -30   4  122.41   12.11   0
   3  30  -4  115.14    6.46   0
  -2 -30   4   54.61    8.88   0
   2  30  -4   49.77    6.46   0
   1  30  -4  125.90    6.73   0
   0  30   4 1288.37   34.17   0
   1  30   4  117.30    6.46   0
  -2 -30  -4    9.68    4.30   0
   2  30   4    9.42    4.84   0
   3  30   4   11.03    6.99   0
  -3 -30  -4   24.75    8.34   0
  -4 -30  -4  228.94    8.88   0
   4  30   4  261.76   15.60   0
  -5 -30  -4   -9.42    6.46   0
   5  30   4    7.26    7.80   0
   6  30   4    6.99    8.88   0
  -6 -30  -4    2.69    7.53   0
   7  30   4   31.75   11.30   0
  -7 -30  -4   33.90   12.64   0
   8  30   4   32.82   12.38   0
  -8 -30  -4   14.53   14.80   0
   8  31  -4   14.53   13.72   0
  -8 -31   4   20.72    8.34   0
  -7 -31   4   69.14    9.68   0
   7  31  -4   69.41   12.38   0
  -6 -31   4   28.79    8.07   0
   6  31  -4   28.25    5.92   0
   5  31  -4  295.12   11.03   0
  -5 -31   4  335.21   13.72   0
  -4 -31   4   19.10    6.46   0
   4  31  -4   22.06    5.92   0
  -3 -31   4  103.04    6.99   0
   3  31  -4  101.96    6.19   0
  -2 -31   4   75.06    6.46   0
   2  31  -4   75.87    5.38   0
   1  31  -4  327.67   11.30   0
   0 -31  -4   10.76    5.65   0
   0  31   4    2.69    5.92   0
   1  31   4   95.24    9.15   0
  -2 -31  -4   22.06    8.07   0
  -3 -31  -4   23.41    8.88   0
  -4 -31  -4    7.26    6.19   0
  -5 -31  -4  124.29    9.68   0
   5  31   4  141.78   12.11   0
  -6 -31  -4   17.76    7.80   0
   6  31   4   37.93   10.22   0
  -7 -31  -4  172.72   18.02   0
   7  31   4  206.34   16.95   0
   8  31   4   37.39   12.91   0
  -8 -31  -4   24.75   15.60   0
  -8 -32   4    1.08    7.80   0
   8  32  -4   -1.08   13.18   0
  -7 -32   4    8.34    9.42   0
   7  32  -4    8.61    7.80   0
  -6 -32   4  -12.38    8.34   0
   6  32  -4  -10.76    9.68   0
  -5 -32   4   42.78    8.07   0
   5  32  -4   37.13    6.99   0
   4  32  -4   34.44    6.46   0
  -4 -32   4   34.97    6.73   0
   3  32  -4  168.14    8.61   0
  -3 -32   4  178.63    9.68   0
  -2 -32   4   18.02    6.73   0
   2  32  -4    5.65    6.73   0
  -1 -32   4  218.72   14.26   0
   1  32  -4  224.91    7.53   0
   0 -32  -4  370.99   20.18   0
   0  32   4  357.00   17.22   0
  -1 -32  -4    8.88    7.26   0
   1  32   4    4.57    6.19   0
  -2 -32  -4   -4.30    7.53   0
  -3 -32  -4   81.52   11.30   0
  -4 -32  -4    6.19    6.73   0
  -5 -32  -4  161.15    9.95   0
  -6 -32  -4   27.71    8.34   0
   6  32   4   14.80   10.22   0
  -7 -32  -4    5.65   12.91   0
   7  32   4   20.98   11.57   0
  -8 -33   4   34.17    9.15   0
   8  33  -4   34.44   15.07   0
  -7 -33   4   11.03    9.68   0
   7  33  -4    8.34   11.84   0
  -6 -33   4    6.46    8.07   0
   6  33  -4   -1.61    7.53   0
  -5 -33   4   62.95   11.57   0
   5  33  -4   76.13   11.30   0
  -4 -33   4   57.30    6.99   0
   4  33  -4   50.31    9.68   0
   3  33  -4    1.61    5.65   0
  -3 -33   4    6.73    9.68   0
  -2 -33   4   31.48    9.42   0
   2  33  -4   10.76    7.26   0
   1  33  -4   11.57    4.04   0
  -1 -33   4   13.72    4.84   0
   0 -33  -4    2.69    8.07   0
   0  33   4   14.26    4.84   0
   1  33   4   -2.42    6.73   0
  -2 -33  -4   87.16   10.49   0
  -3 -33  -4   32.55    6.99   0
  -4 -33  -4    1.88    6.46   0
   4  33   4    2.15    8.34   0
  -5 -33  -4   86.36    9.42   0
   6  33   4   36.86    8.88   0
  -6 -33  -4   27.17    8.34   0
   7  33   4    4.84    8.34   0
  -7 -33  -4    5.38   10.22   0
   7  34  -4   15.33    9.15   0
  -7 -34   4   17.49    9.95   0
  -6 -34   4   39.01    9.15   0
   6  34  -4   36.86   11.57   0
  -5 -34   4   41.70    8.61   0
   5  34  -4   44.12   11.30   0
  -4 -34   4  210.65   10.76   0
   4  34  -4  251.27   15.60   0
  -3 -34   4  106.80    9.15   0
   3  34  -4  100.62    8.61   0
  -2 -34   4   13.45    5.38   0
   2  34  -4    9.95    7.53   0
  -1 -34   4  255.04   15.87   0
   1  34  -4  323.64   18.02   0
   0 -34  -4   12.91    8.34   0
   0  34   4    2.15    4.84   0
  -1 -34  -4  313.15   12.38   0
   1  34   4  328.21   17.49   0
  -2 -34  -4   29.05    9.42   0
   2  34   4   28.25    6.46   0
  -3 -34  -4   11.03    9.68   0
  -4 -34  -4   11.57    7.53   0
   4  34   4    7.26    6.73   0
  -5 -34  -4    6.99    7.80   0
   5  34   4   -1.88    9.42   0
  -6 -34  -4  121.60   11.30   0
   6  34   4  121.06   15.33   0
   7  34   4   87.43   13.72   0
  -7 -34  -4  110.30   16.95   0
  -7 -35   4   24.75   10.76   0
   7  35  -4   17.22   12.11   0
  -6 -35   4   21.52    9.68   0
   6  35  -4   30.94   12.38   0
  -5 -35   4   49.77   12.91   0
   5  35  -4   42.24    9.15   0
  -4 -35   4   -0.81    7.80   0
   4  35  -4    7.26    9.15   0
  -3 -35   4   47.62    8.88   0
   3  35  -4   26.10    9.68   0
  -2 -35   4   18.56    9.95   0
   2  35  -4   15.60    8.34   0
  -1 -35   4  103.31   12.38   0
   1  35  -4  124.29   10.49   0
   0 -35  -4   34.17    5.92   0
   0  35   4   33.63    5.11   0
  -1 -35  -4   24.48    9.68   0
   1  35   4   21.52    5.38   0
  -2 -35  -4  433.13   14.80   0
  -3 -35  -4   38.74   10.49   0
  -4 -35  -4  108.69    9.42   0
   4  35   4  135.32   13.45   0
  -5 -35  -4    0.54    8.34   0
   6  35   4  140.16   15.60   0
  -6 -35  -4  112.72   11.30   0
   6  36  -4   19.64   11.84   0
  -6 -36   4    3.77    7.53   0
  -5 -36   4   21.52    8.88   0
   5  36  -4   26.10   11.30   0
  -4 -36   4   -3.23    8.07   0
   4  36  -4   -7.80    9.42   0
  -3 -36   4   11.84   10.76   0
   3  36  -4  -11.57    8.88   0
  -2 -36   4   -0.27   11.03   0
   2  36  -4    9.68    8.07   0
  -1 -36   4   54.61   11.03   0
   1  36  -4   61.88    9.68   0
   0  36   4  189.66    9.15   0
   0 -36  -4  184.55   10.22   0
  -1 -36  -4    4.04    9.68   0
   1  36   4   29.86    5.92   0
  -2 -36  -4   66.45   11.30   0
  -3 -36  -4   17.49   11.30   0
   3  36   4   31.48    7.53   0
  -4 -36  -4   38.20    8.88   0
   4  36   4   46.27    8.07   0
  -5 -36  -4   -4.57    8.61   0
  -6 -36  -4    3.23    9.15   0
   6  36   4    7.26   11.30   0
  -6 -37   4   20.98    9.95   0
   6  37  -4  119.18   23.14   0
   5  37  -4   22.06   11.57   0
  -5 -37   4   28.79    9.68   0
  -4 -37   4    2.15    5.65   0
   4  37  -4    9.68   10.22   0
  -3 -37   4  167.07   16.41   0
   3  37  -4  209.57   17.22   0
  -2 -37   4    8.34    5.92   0
   2  37  -4   -3.50    6.19   0
  -1 -37   4  101.69    8.07   0
   1  37  -4  107.07   12.11   0
   0  37   4   19.64    5.92   0
   0 -37  -4    6.99    6.73   0
  -1 -37  -4    4.30    7.26   0
   1  37   4    4.57    5.65   0
  -2 -37  -4   30.13   10.76   0
  -3 -37  -4    9.95   10.76   0
  -4 -37  -4  527.29   21.79   0
   4  37   4  608.81   33.90   0
  -5 -37  -4    5.11    9.42   0
   5  37   4   -7.26   10.76   0
  -6 -37  -4    8.88   13.18   0
   6  37   4    5.65    8.34   0
  -5 -38   4   41.43   10.22   0
   5  38  -4   54.61   12.38   0
  -4 -38   4   13.99    8.88   0
   4  38  -4    6.46   10.76   0
  -3 -38   4    6.73    8.07   0
  -2 -38   4   -3.77   11.03   0
   2  38  -4   -4.04    9.68   0
  -1 -38   4   82.86    9.42   0
   1  38  -4   77.48   11.57   0
   0 -38  -4   -0.27    6.46   0
   0  38   4   -5.38    8.34   0
  -1 -38  -4   96.04   12.38   0
   1  38   4   99.27    8.61   0
  -2 -38  -4   19.64   10.76   0
   2  38   4    8.88    6.46   0
  -3 -38  -4    9.68   12.38   0
  -4 -38  -4   72.91    9.15   0
   4  38   4   76.94   10.49   0
  -5 -38  -4   10.49    9.15   0
   5  38   4   28.25    9.68   0
  -5 -39   4   23.94    8.61   0
   5  39  -4  163.30   32.28   0
  -4 -39   4  140.70   16.41   0
   4  39  -4  223.29   19.37   0
   3  39  -4   31.21   12.11   0
  -3 -39   4   21.25   13.45   0
  -2 -39   4   -5.92   11.30   0
   2  39  -4   -1.88    9.95   0
  -1 -39   4    0.54    7.53   0
   1  39  -4    8.61    9.15   0
   0  39   4    5.11    9.42   0
  -1 -39  -4   13.72   10.49   0
   1  39   4   23.67    6.73   0
   2  39   4   52.73    6.73   0
  -2 -39  -4   69.14   12.11   0
  -3 -39  -4    0.00   12.38   0
   3  39   4    9.68    8.07   0
  -4 -39  -4    0.27    9.15   0
  -4 -40   4   19.10    9.68   0
   4  40  -4   30.67   12.91   0
   3  40  -4   49.23   12.38   0
  -3 -40   4   43.31    9.42   0
  -2 -40   4   68.87   10.49   0
   2  40  -4  113.26   13.45   0
  -1 -40   4   30.40   11.57   0
   1  40  -4   22.06   11.30   0
   0  40   4   79.63   12.11   0
  -1 -40  -4   -5.11   11.57   0
   1  40   4    2.42    5.38   0
  -2 -40  -4   36.59   12.11   0
   2  40   4   22.87    6.46   0
  -3 -40  -4   20.18   13.72   0
  -4 -40  -4   51.12   10.49   0
  -3 -41   4   -5.11    8.61   0
   2  41  -4   15.87   11.03   0
  -1 -41   4   15.60   11.84   0
   1  41  -4   -0.27   10.49   0
   0 -41  -4   38.74   12.64   0
   0  41   4   43.58    9.68   0
  -1 -41  -4    0.81   11.84   0
   1  41   4   -9.95   10.22   0
  -2 -41  -4    0.00    8.34   0
   2  41   4   -1.35    7.53   0
  -3 -41  -4  147.70   17.49   0
  -2 -42   4  166.26   16.14   0
   2  42  -4  158.99   17.22   0
  -1 -42   4   36.59   10.22   0
   1  42  -4   42.78   12.38   0
   0 -42  -4  181.59   17.76   0
  -1 -42  -4    8.34   12.38   0
   1  42   4   -2.96   10.76   0
  -2 -42  -4   42.51   13.18   0
   2  42   4   35.78    8.34   0
  12   1  -5   14.80   11.30   0
 -11  -1   5    6.19    8.07   0
  11   1  -5    2.96    9.68   0
 -10  -1   5   16.41    8.34   0
  10   1  -5   13.99    8.88   0
  -9  -1   5   27.71    7.26   0
   9   1  -5   31.48    7.53   0
   8   1  -5   91.20    7.80   0
  -8  -1   5   98.19    7.80   0
  -7  -1   5   32.01    5.65   0
   7   1  -5   36.32    5.65   0
   6   1  -5  168.68   11.03   0
  -6  -1   5  158.73    5.11   0
  -5  -1   5   -2.42    2.96   0
   5   1  -5    1.35    2.15   0
  -4  -1   5  168.68    4.84   0
   4   1  -5  172.18    5.11   0
  -3  -1   5  600.47   10.22   0
   3   1  -5  621.45   11.57   0
  -2  -1   5  723.41   11.84   0
   2   1  -5  691.40   11.03   0
   1   1  -5  720.18   12.38   0
  -1  -1   5  679.56   13.18   0
   0  -1  -5  100.08    4.57   0
   0   1   5  111.11    4.57   0
   1   1   5 1189.90   23.14   0
  -1  -1  -5 1208.20   23.41   0
  -2  -1  -5   52.73    1.88   0
   2   1   5   49.23    1.88   0
   3   1   5   11.30    1.35   0
  -3  -1  -5   12.64    1.61   0
  -4  -1  -5  458.15    9.15   0
   4   1   5  462.99    9.15   0
  -5  -1  -5    7.26    2.69   0
   5   1   5    2.69    2.42   0
  -6  -1  -5    2.69    2.96   0
   6   1   5   -1.88    2.96   0
   7   1   5  123.21    5.65   0
  -7  -1  -5  125.90    5.65   0
  -8  -1  -5  374.22   12.91   0
   8   1   5  378.25   12.91   0
  -9  -1  -5   41.70   10.49   0
   9   1   5   42.24   10.49   0
 -10  -1  -5  114.87   16.14   0
  10   1   5  135.86   14.26   0
  11   1   5  192.09   19.37   0
 -11  -1  -5  209.57   19.37   0
  12   2  -5   -3.23   15.33   0
  11   2  -5  200.96   19.64   0
 -11  -2   5  204.46   14.26   0
 -10  -2   5  459.23   18.29   0
  10   2  -5  503.89   19.37   0
  -9  -2   5   61.61   11.57   0
   9   2  -5   54.88    8.07   0
  -8  -2   5  295.39   12.11   0
   8   2  -5  293.78   12.11   0
  -7  -2   5  365.88   13.18   0
   7   2  -5  350.54   12.38   0
  -6  -2   5   27.71    2.69   0
   6   2  -5   30.40    4.84   0
  -5  -2   5   35.51    2.69   0
   5   2  -5   28.79    5.38   0
   4   2  -5  101.69    3.23   0
  -4  -2   5  112.72    4.04   0
  -3  -2   5   19.64    1.88   0
   3   2  -5   16.68    1.88   0
  -2  -2   5   12.91    1.35   0
   2   2  -5   12.38    1.35   0
  -1  -2   5   10.49    1.08   0
   1   2  -5   11.84    1.08   0
   0  -2  -5   15.07    1.08   0
   0   2   5   15.07    0.81   0
  -1  -2  -5   67.53    1.35   0
   1   2   5   68.06    1.61   0
  -2  -2  -5  247.77    5.11   0
   2   2   5  253.96    5.38   0
  -3  -2  -5  195.04    4.04   0
   3   2   5  195.31    4.84   0
  -4  -2  -5   68.60    2.96   0
   4   2   5   73.18    3.77   0
  -5  -2  -5    6.73    2.42   0
   5   2   5   -0.54    2.15   0
  -6  -2  -5   35.24    3.50   0
   6   2   5   24.75    3.23   0
   7   2   5   29.32    4.30   0
  -7  -2  -5   36.86    4.30   0
   8   2   5  309.38   11.30   0
  -8  -2  -5  331.44   18.29   0
   9   2   5   37.39    9.95   0
  -9  -2  -5   41.70    9.95   0
  10   2   5   -1.35   11.30   0
 -10  -2  -5   11.57   11.30   0
 -11  -2  -5  104.38   16.95   0
  11   2   5  127.79   16.68   0
  12   3  -5    2.69   15.07   0
 -11  -3   5   43.04   10.76   0
  11   3  -5   47.62   13.72   0
  10   3  -5    9.15    8.61   0
 -10  -3   5    5.38   11.84   0
  -9  -3   5   47.62   11.57   0
   9   3  -5   64.30    8.07   0
  -8  -3   5   49.50    6.99   0
   8   3  -5   53.54    6.46   0
  -7  -3   5  123.75    7.53   0
   7   3  -5  115.41    7.53   0
  -6  -3   5    7.26    2.69   0
   6   3  -5    7.80    5.11   0
  -5  -3   5   43.85    2.96   0
   5   3  -5   46.00    4.30   0
   4   3  -5  711.84   11.57   0
  -4  -3   5  680.10   14.80   0
   3   3  -5    2.96    1.61   0
  -3  -3   5    4.04    2.15   0
  -2  -3   5   59.45    1.88   0
   2   3  -5   58.92    1.88   0
  -1  -3   5  963.92   16.41   0
   1   3  -5  946.97   16.14   0
   0  -3  -5   82.59    2.69   0
   0   3   5   82.05    1.88   0
  -1  -3  -5  372.87    5.92   0
   1   3   5  360.76    6.73   0
  -2  -3  -5   36.32    1.61   0
   2   3   5   32.28    1.35   0
  -3  -3  -5  350.00    7.26   0
   3   3   5  341.39    6.19   0
   4   3   5   11.30    2.15   0
  -4  -3  -5   13.99    2.15   0
  -5  -3  -5    2.69    2.15   0
   5   3   5    6.99    2.69   0
  -6  -3  -5   32.82    3.50   0
   6   3   5   25.29    3.23   0
  -7  -3  -5  157.92    6.19   0
   7   3   5  145.01    5.92   0
  -8  -3  -5   82.59   11.03   0
   8   3   5   83.13    6.46   0
   9   3   5   -5.92    9.42   0
  -9  -3  -5   -8.88   11.30   0
  10   3   5   32.82   11.57   0
 -10  -3  -5   20.18   12.38   0
  11   3   5   -6.46   12.91   0
 -11  -3  -5   11.84   14.26   0
 -12  -4   5   15.33   15.87   0
  12   4  -5   18.29   15.87   0
 -11  -4   5    9.95    9.95   0
  11   4  -5  -15.07   13.45   0
 -10  -4   5   56.23    9.42   0
  10   4  -5   50.85    7.80   0
   9   4  -5   96.85    8.88   0
  -9  -4   5  100.62    9.15   0
  -8  -4   5   18.29    5.65   0
   8   4  -5   11.84    6.46   0
  -7  -4   5   82.86    6.73   0
   7   4  -5  103.84    7.80   0
   6   4  -5   63.22    5.65   0
  -6  -4   5   72.64    4.30   0
  -5  -4   5  125.37    4.57   0
   5   4  -5  139.62    4.30   0
  -4  -4   5  405.96    9.68   0
   4   4  -5  421.56    9.68   0
  -3  -4   5  764.04   16.14   0
   3   4  -5  729.33   13.18   0
  -2  -4   5  383.09    6.73   0
   2   4  -5  374.22    6.46   0
  -1  -4   5  692.74   12.38   0
   1   4  -5  648.89   11.57   0
   0  -4  -5   63.22    1.35   0
   0   4   5   62.41    1.61   0
  -1  -4  -5  115.41    2.42   0
   1   4   5  112.18    3.50   0
  -2  -4  -5   50.31    1.88   0
   2   4   5   46.27    1.61   0
  -3  -4  -5  108.69    2.96   0
   3   4   5  108.15    2.96   0
  -4  -4  -5  103.04    3.50   0
   4   4   5   89.05    3.50   0
  -5  -4  -5   62.95    3.77   0
   5   4   5   55.15    3.23   0
   6   4   5   10.22    3.23   0
  -6  -4  -5   15.07    3.23   0
   7   4   5   55.69    4.30   0
  -7  -4  -5   50.85    4.57   0
  -8  -4  -5   10.49    9.42   0
   8   4   5    8.07    4.84   0
  -9  -4  -5   62.68   10.76   0
   9   4   5   58.65    6.73   0
  10   4   5   15.87   11.03   0
 -10  -4  -5   -4.30   14.26   0
 -11  -4  -5  -17.22   13.72   0
  11   4   5   -1.61   13.18   0
 -12  -5   5   17.22   16.14   0
  12   5  -5   18.29   15.87   0
 -11  -5   5   20.72   10.22   0
  11   5  -5   20.45   13.45   0
  10   5  -5   18.56    8.61   0
 -10  -5   5   22.60    9.15   0
   9   5  -5    2.96    9.95   0
  -9  -5   5    0.81    7.26   0
  -8  -5   5  706.20   32.28   0
   8   5  -5  641.09   19.91   0
  -7  -5   5   33.36    5.65   0
   7   5  -5   22.06    5.65   0
  -6  -5   5    3.77    2.69   0
   6   5  -5    2.69    4.57   0
  -5  -5   5    6.46    2.69   0
   5   5  -5    0.54    2.42   0
  -4  -5   5  714.27   15.60   0
   4   5  -5  755.16   15.60   0
  -3  -5   5  102.50    3.77   0
   3   5  -5   92.01    2.96   0
  -2  -5   5  409.73    6.99   0
   2   5  -5  389.55    7.26   0
  -1  -5   5  346.24    8.07   0
   1   5  -5  359.69    6.99   0
   0  -5  -5  716.42   11.30   0
   0   5   5  736.86   12.91   0
  -1  -5  -5  223.02    4.84   0
   1   5   5  218.99    4.57   0
  -2  -5  -5    1.08    1.08   0
   2   5   5    0.54    1.35   0
  -3  -5  -5    5.38    1.61   0
   3   5   5    4.99    1.61   0
  -4  -5  -5   47.62    2.69   0
   4   5   5   46.81    2.69   0
  -5  -5  -5  490.70   10.22   0
   5   5   5  492.86   10.49   0
  -6  -5  -5   89.05    4.57   0
   6   5   5   92.01    4.84   0
   7   5   5   10.22    3.77   0
  -7  -5  -5   14.53    3.77   0
   8   5   5   -6.46    5.11   0
  -8  -5  -5    7.80    9.68   0
   9   5   5   23.41    6.19   0
  -9  -5  -5   24.48   12.38   0
  10   5   5   17.22   11.30   0
 -10  -5  -5   15.33   11.30   0
  11   5   5  175.94   16.95   0
 -11  -5  -5  213.07   20.18   0
 -11  -6   5   22.06   10.22   0
 -10  -6   5  110.84    8.88   0
  10   6  -5  110.03    9.95   0
   9   6  -5    9.42    7.26   0
  -9  -6   5   -5.11    7.80   0
   8   6  -5    0.81    6.19   0
  -7  -6   5  454.66   14.53   0
   7   6  -5  491.78   16.14   0
  -6  -6   5   65.37    3.77   0
   6   6  -5   71.56    5.92   0
  -5  -6   5  256.65    6.99   0
   5   6  -5  240.51    6.73   0
  -4  -6   5 1091.98   29.32   0
   4   6  -5 1015.58   24.48   0
  -3  -6   5  275.48    6.99   0
   3   6  -5  269.56    6.99   0
   2   6  -5  546.66    9.15   0
  -2  -6   5  549.62    9.15   0
  -1  -6   5 2031.96   30.67   0
   1   6  -5 2032.50   33.09   0
   0  -6  -5 2295.07   37.66   0
   0   6   5 2176.43   31.75   0
  -1  -6  -5   77.21    2.42   0
   1   6   5   78.56    2.42   0
  -2  -6  -5   -0.81    1.08   0
   2   6   5    1.88    1.08   0
  -3  -6  -5   96.85    2.96   0
   3   6   5   92.55    3.23   0
  -4  -6  -5    8.61    2.15   0
   4   6   5    8.34    1.88   0
  -5  -6  -5  112.99    4.04   0
   5   6   5   99.54    4.04   0
  -6  -6  -5   88.78    4.57   0
   6   6   5   78.82    4.57   0
  -7  -6  -5    1.08    4.84   0
   7   6   5    6.19    4.04   0
  -8  -6  -5   18.29    8.61   0
   8   6   5    9.95    4.84   0
  -9  -6  -5    8.07    9.95   0
   9   6   5    8.88    5.38   0
  10   6   5   -0.27   11.30   0
 -10  -6  -5   -6.46   11.03   0
 -11  -6  -5    5.92   14.53   0
  11   6   5   21.52   13.99   0
  12   7  -5   44.12   16.41   0
 -11  -7   5   75.60    9.68   0
 -10  -7   5  158.46   11.84   0
  10   7  -5  133.17   10.76   0
   9   7  -5   53.81    7.80   0
  -9  -7   5   46.27    8.07   0
   8   7  -5  118.37    8.34   0
  -8  -7   5  100.08    8.34   0
  -7  -7   5    0.00    7.80   0
   7   7  -5    6.73    4.30   0
  -6  -7   5   26.90    3.77   0
   6   7  -5   23.41    5.11   0
  -5  -7   5   30.40    2.96   0
   5   7  -5   27.44    2.69   0
  -4  -7   5  111.38    4.30   0
   4   7  -5  107.61    4.04   0
  -3  -7   5    2.15    2.42   0
   3   7  -5   -1.08    2.15   0
  -2  -7   5    0.27    1.35   0
   2   7  -5    1.88    1.35   0
  -1  -7   5   67.26    2.15   0
   1   7  -5   70.75    2.15   0
   0  -7  -5 3797.58   61.88   0
   0   7   5 3766.64   60.80   0
  -1  -7  -5   14.80    1.08   0
   1   7   5   15.33    1.08   0
   2   7   5  235.94    5.11   0
  -2  -7  -5  250.73    4.84   0
  -3  -7  -5  428.56    7.53   0
   3   7   5  421.83    7.80   0
   4   7   5   17.76    2.15   0
  -4  -7  -5   16.14    2.69   0
  -5  -7  -5   72.10    3.50   0
   5   7   5   75.06    4.04   0
  -6  -7  -5    5.65    2.96   0
   6   7   5    3.50    3.50   0
  -7  -7  -5    0.00    4.57   0
   7   7   5   10.49    6.73   0
  -8  -7  -5   86.09   10.49   0
   8   7   5   85.01    6.73   0
   9   7   5    3.77    5.65   0
  -9  -7  -5    2.69   12.38   0
 -10  -7  -5   67.53   13.72   0
  10   7   5   56.23   12.64   0
  11   7   5   22.60   15.07   0
 -11  -7  -5   31.75   15.33   0
  12   8  -5   62.41   17.22   0
 -11  -8   5   -4.30   13.99   0
  11   8  -5   46.81   14.53   0
  10   8  -5   10.76    8.61   0
 -10  -8   5   20.18   13.99   0
  -9  -8   5   26.36   11.30   0
   9   8  -5   26.10    6.46   0
  -8  -8   5  197.73    9.68   0
   8   8  -5  202.85   10.22   0
  -7  -8   5    9.68    5.65   0
   7   8  -5   14.26    4.57   0
  -6  -8   5  145.81    5.38   0
   6   8  -5  149.31    7.26   0
  -5  -8   5  792.28   21.25   0
   5   8  -5  815.69   17.76   0
  -4  -8   5   47.62    2.96   0
   4   8  -5   46.00    2.96   0
  -3  -8   5   -0.54    2.42   0
   3   8  -5   -1.61    1.88   0
  -2  -8   5    0.54    1.35   0
   2   8  -5    0.27    1.35   0
  -1  -8   5  163.57    3.50   0
   1   8  -5  163.57    3.77   0
   0  -8  -5  397.35    6.99   0
   0   8   5  404.62    7.80   0
  -1  -8  -5    0.30    1.08   0
   1   8   5    0.25    1.08   0
  -2  -8  -5   54.74    1.61   0
   2   8   5   54.97    1.61   0
  -3  -8  -5  456.00    8.34   0
   3   8   5  442.01    8.88   0
  -4  -8  -5  355.65    7.53   0
   4   8   5  344.62    7.53   0
  -5  -8  -5  133.98    4.30   0
   5   8   5  114.61    5.92   0
  -6  -8  -5  313.42    8.61   0
   6   8   5  299.96    9.95   0
  -7  -8  -5   74.79    6.99   0
   7   8   5   70.75    5.65   0
   8   8   5  279.79   11.03   0
  -8  -8  -5  252.89   15.87   0
  -9  -8  -5   68.60   11.84   0
   9   8   5   76.94    7.80   0
 -10  -8  -5   44.93   13.99   0
  10   8   5   53.81   12.91   0
  11   8   5    7.53   13.99   0
 -11  -8  -5    9.95   14.53   0
  12   9  -5    4.30   16.68   0
 -11  -9   5   13.72   14.53   0
  11   9  -5   30.13   14.53   0
  10   9  -5   23.41    8.88   0
 -10  -9   5   41.97    9.42   0
   9   9  -5   40.62   11.30   0
  -9  -9   5   34.97    8.07   0
  -8  -9   5  301.04   12.64   0
   8   9  -5  257.19    8.88   0
  -7  -9   5   37.93    6.19   0
   7   9  -5   44.66    6.19   0
  -6  -9   5   82.59    4.30   0
   6   9  -5   79.36    5.92   0
  -5  -9   5   58.92    4.57   0
   5   9  -5   68.87    3.50   0
  -4  -9   5    3.23    2.69   0
   4   9  -5    1.61    2.42   0
  -3  -9   5   29.59    2.42   0
   3   9  -5   21.52    2.15   0
  -2  -9   5    4.04    1.35   0
   2   9  -5    1.61    1.35   0
  -1  -9   5   68.06    2.42   0
   1   9  -5   65.64    2.15   0
   0  -9  -5  109.49    2.69   0
   0   9   5  110.03    2.96   0
  -1  -9  -5  806.81   13.18   0
   1   9   5  784.21   19.37   0
  -2  -9  -5  157.65    3.50   0
   2   9   5  167.87    3.77   0
  -3  -9  -5   32.28    1.88   0
   3   9   5   28.79    2.15   0
  -4  -9  -5  397.62    8.34   0
   4   9   5  400.58    9.68   0
  -5  -9  -5   37.39    2.69   0
   5   9   5   37.13    3.77   0
  -6  -9  -5  852.55   19.37   0
   6   9   5  776.41   21.52   0
  -7  -9  -5  328.21   11.84   0
   7   9   5  312.88   11.03   0
   8   9   5    7.53    5.11   0
  -8  -9  -5   13.45    8.61   0
  -9  -9  -5  285.44   17.76   0
   9   9   5  305.35   12.64   0
 -10  -9  -5   17.22   14.80   0
  10   9   5    0.27    6.99   0
  11   9   5   45.20   14.53   0
 -11  -9  -5   49.77   15.60   0
  11  10  -5   18.02   14.80   0
 -11 -10   5   15.07   14.53   0
 -10 -10   5  130.21   11.03   0
  10  10  -5  121.87   10.76   0
  -9 -10   5    8.61    7.26   0
   9  10  -5   19.10    7.80   0
   8  10  -5  114.87    8.07   0
  -8 -10   5  101.69    8.34   0
  -7 -10   5   42.51    6.46   0
   7  10  -5   25.02    5.65   0
  -6 -10   5   38.20    4.04   0
   6  10  -5   43.31    3.50   0
  -5 -10   5   13.45    3.23   0
   5  10  -5   16.14    2.69   0
  -4 -10   5   11.84    2.69   0
   4  10  -5    6.99    2.69   0
  -3 -10   5   18.02    2.42   0
   3  10  -5   16.41    2.15   0
   2  10  -5 1208.20   24.48   0
  -2 -10   5 1167.84   23.94   0
  -1 -10   5  436.36    8.88   0
   1  10  -5  414.84    8.07   0
   0 -10  -5  376.91    6.73   0
   0  10   5  380.13    7.80   0
  -1 -10  -5  146.08    3.77   0
   1  10   5  141.51    5.11   0
  -2 -10  -5   95.24    2.69   0
   2  10   5   95.50    3.50   0
  -3 -10  -5    8.34    1.88   0
   3  10   5    4.57    1.61   0
  -4 -10  -5  377.18    9.15   0
   4  10   5  376.10    9.15   0
  -5 -10  -5   87.70    4.04   0
   5  10   5   75.60    4.84   0
  -6 -10  -5   66.99    5.92   0
   6  10   5   67.53    5.38   0
  -7 -10  -5   50.85    6.19   0
   7  10   5   42.51    4.57   0
  -8 -10  -5  202.58   14.80   0
   8  10   5  195.31    9.15   0
   9  10   5    2.69    6.19   0
  -9 -10  -5   15.33   13.45   0
 -10 -10  -5  101.96   17.76   0
  10  10   5  114.07    9.42   0
  11  10   5    6.19   12.64   0
 -11 -10  -5   16.95   15.33   0
 -11 -11   5   63.76   16.14   0
 -10 -11   5   20.98    7.53   0
   9  11  -5    3.50    7.53   0
  -9 -11   5   22.87    8.07   0
  -8 -11   5  369.37   13.72   0
   8  11  -5  371.53   13.45   0
  -7 -11   5  555.81   16.95   0
   7  11  -5  593.47   18.29   0
  -6 -11   5   66.99    4.30   0
   6  11  -5   75.06    4.04   0
  -5 -11   5   66.18    4.04   0
   5  11  -5   68.06    3.77   0
  -4 -11   5  100.35    4.04   0
   4  11  -5   97.39    5.11   0
  -3 -11   5  688.71   18.02   0
   3  11  -5  751.39   15.60   0
  -2 -11   5  531.87   12.11   0
   2  11  -5  577.06   15.60   0
  -1 -11   5    1.08    1.35   0
   1  11  -5    2.42    2.15   0
   0 -11  -5  146.35    3.77   0
   0  11   5  143.66    3.77   0
  -1 -11  -5    3.50    1.35   0
   1  11   5    2.69    2.15   0
  -2 -11  -5  530.52    9.42   0
   2  11   5  490.17   10.49   0
   3  11   5  642.44   18.29   0
  -3 -11  -5  631.14   12.64   0
  -4 -11  -5   25.02    2.69   0
   4  11   5   22.87    2.69   0
  -5 -11  -5   88.24    3.77   0
   5  11   5   85.01    4.84   0
  -6 -11  -5  206.61    9.15   0
   6  11   5  201.23    8.34   0
  -7 -11  -5  197.73    9.95   0
   7  11   5  188.86    8.34   0
   8  11   5  246.97   10.22   0
  -8 -11  -5  226.25   15.33   0
   9  11   5   27.98    6.46   0
  -9 -11  -5   19.10   11.30   0
 -10 -11  -5   -1.35   15.60   0
  10  11   5    6.46    7.26   0
 -11 -11  -5   39.55   15.87   0
  11  11   5    9.95   13.45   0
 -11 -12   5   32.55   10.49   0
  11  12  -5    6.19   13.99   0
 -10 -12   5    1.35    8.88   0
  10  12  -5   10.22   12.38   0
   9  12  -5   68.60    6.46   0
  -9 -12   5   61.88    8.61   0
   8  12  -5   -1.08    5.92   0
  -8 -12   5   -9.15    6.19   0
  -7 -12   5    4.30    5.92   0
   7  12  -5    8.88    4.57   0
  -6 -12   5  104.11    5.11   0
   6  12  -5   93.62    4.30   0
  -5 -12   5  106.80    4.57   0
   5  12  -5   89.85    4.04   0
  -4 -12   5  800.35   17.49   0
   4  12  -5  823.22   17.76   0
  -3 -12   5  259.07    6.73   0
   3  12  -5  277.10    7.26   0
   2  12  -5   10.22    1.88   0
  -2 -12   5    8.34    1.88   0
  -1 -12   5  386.86   11.84   0
   1  12  -5  389.28   11.03   0
   0 -12  -5  669.34   13.45   0
   0  12   5  694.09   18.56   0
   1  12   5  155.77    5.65   0
  -1 -12  -5  154.15    3.77   0
   2  12   5   58.65    2.96   0
  -2 -12  -5   59.99    2.69   0
  -3 -12  -5   10.49    1.88   0
   3  12   5    5.11    1.88   0
  -4 -12  -5  140.97    4.30   0
   4  12   5  140.70    4.84   0
  -5 -12  -5   12.91    3.23   0
   5  12   5   11.03    3.77   0
  -6 -12  -5    2.69    5.11   0
   6  12   5   -1.08    4.04   0
  -7 -12  -5   41.97    6.46   0
   7  12   5   39.55    4.57   0
   8  12   5   -1.08    5.65   0
  -8 -12  -5    3.23    9.15   0
   9  12   5   11.84    6.46   0
  -9 -12  -5    2.69   11.30   0
  10  12   5   17.76    6.46   0
 -10 -12  -5   23.94   14.26   0
  11  12   5   13.72   13.18   0
 -11 -12  -5   12.11   16.14   0
 -11 -13   5   59.72   16.41   0
  11  13  -5   67.26   16.41   0
 -10 -13   5   24.75    9.95   0
  10  13  -5   23.94   12.11   0
   9  13  -5    8.34    7.26   0
  -9 -13   5    5.92   13.18   0
  -8 -13   5   48.69    7.53   0
   8  13  -5   54.88    6.99   0
  -7 -13   5   -2.69    6.46   0
   7  13  -5    4.57    5.38   0
  -6 -13   5  794.17   17.49   0
   6  13  -5  819.46   18.56   0
  -5 -13   5  131.82    5.38   0
   5  13  -5  137.74    4.84   0
  -4 -13   5    5.92    2.69   0
   4  13  -5    5.38    2.42   0
  -3 -13   5  241.05    6.73   0
   3  13  -5  254.23    8.34   0
  -2 -13   5  122.41    4.30   0
   2  13  -5  124.56    4.30   0
  -1 -13   5   11.03    2.69   0
   1  13  -5   13.72    2.42   0
   0 -13  -5    4.04    1.61   0
   0  13   5    8.34    1.61   0
  -1 -13  -5  739.55   16.41   0
   1  13   5  723.41   18.83   0
  -2 -13  -5    3.77    1.61   0
   2  13   5    0.54    1.61   0
  -3 -13  -5   16.95    2.15   0
   3  13   5   21.52    2.42   0
  -4 -13  -5   -4.57    2.15   0
   4  13   5    3.77    3.23   0
  -5 -13  -5   52.19    3.77   0
   5  13   5   44.66    4.30   0
  -6 -13  -5   -7.26    4.57   0
   6  13   5    2.15    5.65   0
  -7 -13  -5   16.68    5.92   0
   7  13   5   12.38    7.26   0
  -8 -13  -5   81.52   11.57   0
   8  13   5   56.76   10.76   0
  -9 -13  -5   52.19   13.18   0
   9  13   5   46.81    6.99   0
 -10 -13  -5  132.90   17.49   0
  10  13   5  134.51   10.49   0
  11  13   5    3.23   12.91   0
 -11 -13  -5   -8.34   15.33   0
  11  14  -5   12.11   10.49   0
 -11 -14   5   25.83   15.87   0
 -10 -14   5   26.10    8.34   0
  10  14  -5   28.25   12.91   0
   9  14  -5    2.96    7.26   0
  -9 -14   5    9.95   11.84   0
  -8 -14   5   12.91    6.99   0
   8  14  -5    6.99    6.46   0
  -7 -14   5  476.18   16.14   0
   7  14  -5  496.89   16.68   0
  -6 -14   5  182.94    7.80   0
   6  14  -5  178.36    8.07   0
  -5 -14   5  312.07    8.88   0
   5  14  -5  297.54    7.80   0
  -4 -14   5  361.30    8.88   0
   4  14  -5  368.30    9.15   0
  -3 -14   5   68.33    4.57   0
   3  14  -5   60.80    3.23   0
  -2 -14   5   39.01    2.69   0
   2  14  -5   54.88    3.50   0
  -1 -14   5   53.27    2.69   0
   1  14  -5   56.23    3.23   0
   0 -14  -5  124.56    5.38   0
   0  14   5  105.19    3.50   0
   1  14   5 1200.40   29.86   0
  -1 -14  -5 1219.23   31.48   0
  -2 -14  -5   53.81    2.96   0
   2  14   5   66.18    3.23   0
  -3 -14  -5   47.89    3.23   0
   3  14   5   47.89    2.96   0
   4  14   5   51.12    4.04   0
  -4 -14  -5   50.58    2.96   0
  -5 -14  -5   42.51    5.38   0
   5  14   5   43.31    3.77   0
  -6 -14  -5   -4.57    4.57   0
   6  14   5   -6.73    5.92   0
  -7 -14  -5   39.01    6.73   0
   7  14   5   41.70    8.34   0
  -8 -14  -5   67.26   11.30   0
   8  14   5   85.01   10.22   0
   9  14   5   32.55   10.49   0
  -9 -14  -5   50.31   12.38   0
  10  14   5   37.66    8.34   0
 -10 -14  -5   35.78   14.26   0
 -11 -14  -5   18.83   15.87   0
  11  14   5   37.93   13.72   0
  11  15  -5   14.53   13.99   0
 -11 -15   5    7.26   15.33   0
 -10 -15   5   32.82   13.99   0
  10  15  -5    5.92    8.88   0
  -9 -15   5    9.95   12.64   0
   9  15  -5    2.15    7.53   0
  -8 -15   5   91.20    8.34   0
   8  15  -5  116.22    8.61   0
  -7 -15   5  338.70   12.91   0
   7  15  -5  323.10   12.38   0
  -6 -15   5   17.49    3.50   0
   6  15  -5   17.49    6.99   0
  -5 -15   5   10.22    3.50   0
   5  15  -5    7.26    2.69   0
   4  15  -5   15.33    2.96   0
  -4 -15   5   12.91    2.96   0
   3  15  -5   24.48    2.69   0
  -3 -15   5   24.21    2.96   0
   2  15  -5  132.36    5.38   0
  -2 -15   5  134.24    4.57   0
  -1 -15   5 1125.07   24.21   0
   1  15  -5 1142.56   23.94   0
   0 -15  -5   65.10    4.30   0
   0  15   5   62.68    2.96   0
  -1 -15  -5  142.32    5.65   0
   1  15   5  172.18    6.19   0
  -2 -15  -5  844.21   23.67   0
   2  15   5  833.71   18.02   0
  -3 -15  -5  376.91    9.95   0
   3  15   5  353.77    8.88   0
   4  15   5  279.79    9.68   0
  -4 -15  -5  268.76    7.80   0
  -5 -15  -5   -4.57    5.11   0
   5  15   5    4.84    6.19   0
  -6 -15  -5  209.03    9.15   0
   6  15   5  222.49   12.91   0
   7  15   5   61.07    8.88   0
  -7 -15  -5   59.99    7.26   0
  -8 -15  -5   61.88   11.30   0
   8  15   5   48.16    9.95   0
  -9 -15  -5  355.65   21.52   0
   9  15   5  330.90   19.91   0
 -10 -15  -5   33.36   14.80   0
  10  15   5   26.36    8.34   0
  11  16  -5  115.14   13.72   0
 -11 -16   5  107.34   18.29   0
  10  16  -5   43.31   14.53   0
 -10 -16   5   58.38   10.76   0
  -9 -16   5   51.38    9.15   0
  -8 -16   5    2.96    7.26   0
   8  16  -5   12.38    6.73   0
  -7 -16   5  231.63   10.76   0
   7  16  -5  215.49    9.68   0
  -6 -16   5  454.92   11.57   0
   6  16  -5  440.93   19.91   0
  -5 -16   5  198.54    6.99   0
   5  16  -5  202.85    6.46   0
   4  16  -5  519.76   11.84   0
  -4 -16   5  528.10   15.60   0
   3  16  -5  398.97    9.42   0
  -3 -16   5  392.51    9.95   0
  -2 -16   5   89.05    4.04   0
   2  16  -5   73.98    3.23   0
  -1 -16   5   34.44    3.50   0
   1  16  -5   35.24    2.96   0
   0 -16  -5   80.17    3.50   0
   0  16   5   92.55    3.50   0
   1  16   5  168.95    6.19   0
  -1 -16  -5  156.04    6.46   0
  -2 -16  -5  423.18   10.22   0
   2  16   5  435.82   12.38   0
  -3 -16  -5  181.32    5.92   0
   3  16   5  197.47    5.65   0
  -4 -16  -5   97.39    4.57   0
   4  16   5   98.73    5.38   0
  -5 -16  -5  468.64   15.60   0
   5  16   5  506.04   20.45   0
  -6 -16  -5  118.91    7.26   0
   6  16   5  125.90    9.68   0
  -7 -16  -5  130.75    9.15   0
   7  16   5  150.12   11.30   0
   8  16   5    4.30    8.61   0
  -8 -16  -5   -9.15    9.42   0
   9  16   5   -4.30   10.49   0
  -9 -16  -5    9.15   11.57   0
 -10 -16  -5    9.42   13.45   0
  10  16   5    1.88    7.80   0
 -11 -17   5   -1.61   13.99   0
  11  17  -5    1.08   14.53   0
  10  17  -5   81.52   15.60   0
 -10 -17   5   68.33    9.42   0
  -9 -17   5   23.41    8.61   0
   9  17  -5   30.13   11.03   0
  -8 -17   5    2.15    7.26   0
   8  17  -5   -6.46    9.68   0
   7  17  -5   20.72    5.11   0
  -7 -17   5   12.91    5.11   0
  -6 -17   5    5.11    4.84   0
   6  17  -5   10.22    5.11   0
  -5 -17   5  619.03   13.99   0
   5  17  -5  650.51   14.80   0
  -4 -17   5 1161.93   25.29   0
   4  17  -5 1146.32   23.41   0
  -3 -17   5  167.33    5.65   0
   3  17  -5  156.57    5.11   0
  -2 -17   5  315.03    8.34   0
   2  17  -5  298.62    7.53   0
   1  17  -5   98.73    4.84   0
  -1 -17   5   87.16    3.77   0
   0 -17  -5   36.32    5.92   0
   0  17   5   37.93    2.69   0
  -1 -17  -5  429.64   13.18   0
   1  17   5  449.27   12.38   0
   2  17   5    2.69    2.96   0
  -2 -17  -5   -0.27    2.15   0
  -3 -17  -5  633.02   14.26   0
   3  17   5  650.24   17.76   0
   4  17   5  314.49   10.22   0
  -4 -17  -5  312.88    8.61   0
  -5 -17  -5  335.48   12.11   0
   5  17   5  406.77   19.10   0
  -6 -17  -5    1.35    5.65   0
   6  17   5    5.11    5.92   0
   7  17   5   -1.88    7.53   0
  -7 -17  -5   -6.73    5.92   0
  -8 -17  -5  371.53   21.52   0
   8  17   5  326.87   18.29   0
   9  17   5   64.03   12.38   0
  -9 -17  -5   78.56   16.41   0
  10  17   5  109.49   15.07   0
 -10 -17  -5  124.29   17.22   0
 -11 -18   5    5.92   10.76   0
  11  18  -5   -4.04   14.53   0
 -10 -18   5   13.99   11.03   0
  10  18  -5   -2.42   12.64   0
   9  18  -5  147.43   15.60   0
  -9 -18   5  146.89   11.57   0
  -8 -18   5   19.10   12.38   0
   8  18  -5   32.28    7.26   0
   7  18  -5   86.36    7.80   0
  -7 -18   5  109.76    8.61   0
  -6 -18   5   17.76    4.30   0
   6  18  -5   20.98    5.11   0
  -5 -18   5  855.50   19.10   0
   5  18  -5  818.92   21.25   0
  -4 -18   5  466.22   11.30   0
   4  18  -5  480.48   11.03   0
  -3 -18   5  197.20    6.19   0
   3  18  -5  196.93    5.65   0
  -2 -18   5  650.78   14.26   0
   2  18  -5  731.21   16.14   0
  -1 -18   5  342.47   11.30   0
   1  18  -5  320.41    9.42   0
   0  18   5  487.75   11.57   0
   0 -18  -5  477.79   13.72   0
  -1 -18  -5   13.18    2.42   0
   1  18   5   11.30    2.42   0
  -2 -18  -5    6.46    3.23   0
   2  18   5   -1.08    2.42   0
  -3 -18  -5   64.03    3.77   0
   3  18   5   72.64    4.84   0
  -4 -18  -5   17.49    3.77   0
   4  18   5   14.26    4.57   0
  -5 -18  -5  794.70   22.33   0
   5  18   5  771.84   29.86   0
  -6 -18  -5  168.14    9.15   0
   6  18   5  170.29   11.57   0
  -7 -18  -5   84.21    8.34   0
   7  18   5   96.04    9.95   0
   8  18   5   10.22    9.68   0
  -8 -18  -5   12.91   11.03   0
  -9 -18  -5   16.68   12.38   0
   9  18   5    6.19   10.22   0
  10  18   5   54.34   13.99   0
 -10 -18  -5   50.58   15.07   0
 -10 -19   5   11.57   14.26   0
  10  19  -5    7.80   13.18   0
  -9 -19   5   20.45   12.11   0
   9  19  -5    0.54   11.30   0
  -8 -19   5   62.41    8.34   0
   8  19  -5   52.73   11.03   0
  -7 -19   5    7.53    6.46   0
   7  19  -5    0.27    5.65   0
  -6 -19   5  235.67    8.34   0
   6  19  -5  249.66   10.22   0
  -5 -19   5   77.48    4.57   0
   5  19  -5   72.91    5.92   0
  -4 -19   5   39.01    3.77   0
   4  19  -5   38.47    3.23   0
  -3 -19   5    1.61    2.96   0
   3  19  -5    1.08    2.69   0
  -2 -19   5  260.96    7.26   0
   2  19  -5  276.29    7.53   0
  -1 -19   5    8.61    5.38   0
   1  19  -5   12.64    2.96   0
   0 -19  -5   -1.88    3.50   0
   0  19   5    7.26    4.30   0
  -1 -19  -5   47.89    3.23   0
   1  19   5   41.70    3.50   0
  -2 -19  -5   55.69    3.50   0
   2  19   5   47.35    4.04   0
  -3 -19  -5  434.48   11.03   0
   3  19   5  443.89   13.45   0
  -4 -19  -5  461.38   14.26   0
   4  19   5  459.50   19.64   0
  -5 -19  -5   14.26    5.65   0
   5  19   5   17.22    5.65   0
  -6 -19  -5  213.88   10.22   0
   6  19   5  208.76   13.45   0
  -7 -19  -5   25.02    6.99   0
   7  19   5   13.99    8.34   0
   8  19   5    0.81    9.68   0
  -8 -19  -5   -3.50   10.76   0
  -9 -19  -5   74.52   15.07   0
   9  19   5   62.68   12.38   0
 -10 -19  -5    4.30   15.60   0
  10  19   5   14.53   13.18   0
 -10 -20   5   60.26   15.60   0
  10  20  -5   48.16   14.53   0
  -9 -20   5   73.18   15.60   0
  -8 -20   5   26.63    8.07   0
   8  20  -5   25.29   10.22   0
  -7 -20   5  146.62    9.42   0
   7  20  -5  150.65    8.88   0
  -6 -20   5  188.59    7.53   0
   6  20  -5  189.66    8.88   0
  -5 -20   5   93.35    5.11   0
   5  20  -5   93.08    6.19   0
  -4 -20   5   15.87    3.50   0
   4  20  -5   16.41    3.50   0
  -3 -20   5    6.73    3.23   0
   3  20  -5   13.45    2.96   0
  -2 -20   5  149.31    5.38   0
   2  20  -5  154.69    5.38   0
  -1 -20   5   -1.35    2.96   0
   1  20  -5    0.81    2.96   0
   0 -20  -5   37.13    3.77   0
   0  20   5   34.44    5.38   0
  -1 -20  -5   30.94    2.96   0
   1  20   5   33.36    3.50   0
  -2 -20  -5  904.47   23.41   0
   2  20   5  935.41   32.82   0
  -3 -20  -5  620.64   13.99   0
   3  20   5  684.40   19.64   0
  -4 -20  -5  455.73   14.80   0
   4  20   5  401.66   17.49   0
  -5 -20  -5  190.74    8.88   0
   5  20   5  165.18   10.76   0
  -6 -20  -5  327.67   12.64   0
   6  20   5  326.06   15.60   0
  -7 -20  -5  103.84    9.42   0
   7  20   5  138.28   11.03   0
   8  20   5   90.12   12.11   0
  -8 -20  -5   97.39   15.87   0
  -9 -20  -5   36.86   13.72   0
   9  20   5   41.70   14.26   0
  10  20   5    4.84   13.18   0
 -10 -20  -5    3.77   15.60   0
  10  21  -5   -1.35   13.45   0
   9  21  -5   -3.77   11.57   0
  -9 -21   5   -2.15   10.49   0
  -8 -21   5   -2.69    8.34   0
   7  21  -5   -2.96    8.34   0
  -7 -21   5   -6.19    7.26   0
  -6 -21   5   34.70    4.84   0
   6  21  -5   12.11    5.38   0
  -5 -21   5   -3.23    4.30   0
   5  21  -5    1.35    4.57   0
  -4 -21   5    2.96    3.23   0
   4  21  -5    5.38    2.96   0
  -3 -21   5  538.05   12.38   0
   3  21  -5  562.00   12.64   0
  -2 -21   5   52.19    4.84   0
   2  21  -5   51.65    3.50   0
  -1 -21   5   63.22    4.57   0
   1  21  -5   81.78    4.84   0
   0 -21  -5  231.90    8.88   0
   0  21   5  245.62    8.88   0
  -1 -21  -5  124.29    9.68   0
   1  21   5  112.18    5.11   0
  -2 -21  -5   23.14    4.04   0
   2  21   5    7.80    5.38   0
  -3 -21  -5  212.80    8.88   0
   3  21   5  194.78    7.53   0
   4  21   5   79.09    7.26   0
  -4 -21  -5   75.60    5.92   0
  -5 -21  -5   74.79    6.46   0
   5  21   5   61.34    7.26   0
  -6 -21  -5   10.22    6.19   0
   6  21   5   -1.35    6.99   0
  -7 -21  -5  185.36   10.22   0
   7  21   5  196.39   13.45   0
  -8 -21  -5    0.00   11.03   0
   8  21   5   -1.08    8.88   0
  -9 -21  -5   14.53   12.91   0
   9  21   5   17.49   12.64   0
  10  21   5    7.53   13.18   0
 -10 -21  -5   15.87   15.60   0
  10  22  -5   -5.92   13.45   0
 -10 -22   5   -9.42   10.76   0
  -9 -22   5  -12.38   10.22   0
   9  22  -5    0.27   11.30   0
  -8 -22   5   -1.88    8.88   0
   8  22  -5  -13.72    9.95   0
  -7 -22   5    8.34    6.99   0
   7  22  -5    2.15    8.88   0
   6  22  -5  157.65    8.61   0
  -6 -22   5  151.73    6.99   0
  -5 -22   5   50.58    4.57   0
   5  22  -5   57.57    5.11   0
   4  22  -5  604.23   13.99   0
  -4 -22   5  542.09   13.45   0
  -3 -22   5  139.89    9.42   0
   3  22  -5  142.05    5.11   0
  -2 -22   5  122.41    4.84   0
   2  22  -5  139.89    6.46   0
  -1 -22   5  278.17    9.68   0
   1  22  -5  301.31    9.95   0
   0 -22  -5  187.24    7.80   0
   0  22   5  203.92   11.03   0
  -1 -22  -5  429.10   12.64   0
   1  22   5  446.85   18.29   0
  -2 -22  -5  258.53    9.95   0
   2  22   5  225.18    8.07   0
   3  22   5   93.62    5.11   0
  -3 -22  -5   94.16    4.84   0
   4  22   5   32.01    6.19   0
  -4 -22  -5   32.82    5.65   0
  -5 -22  -5   18.83    5.65   0
   5  22   5    9.15    6.19   0
  -6 -22  -5   20.98    6.19   0
   6  22   5   22.87    7.53   0
  -7 -22  -5   12.11    7.26   0
   7  22   5   16.68   10.49   0
  -8 -22  -5   12.38   14.26   0
   8  22   5    7.80    9.15   0
  -9 -22  -5  -15.07   12.91   0
   9  22   5   -2.69   11.84   0
 -10 -23   5   33.63   15.33   0
  10  23  -5   27.17   14.26   0
  -9 -23   5   40.35   10.49   0
   9  23  -5   53.00   12.64   0
  -8 -23   5   -2.42    8.61   0
   8  23  -5    8.07   10.49   0
   7  23  -5   42.51    9.95   0
  -7 -23   5   43.85    7.53   0
  -6 -23   5   98.46    6.19   0
   6  23  -5   81.25    9.95   0
  -5 -23   5    4.84    4.04   0
   5  23  -5    0.27    4.57   0
  -4 -23   5    5.65    4.57   0
   4  23  -5   -2.96    4.30   0
  -3 -23   5   53.81    5.11   0
   3  23  -5   63.49    3.77   0
  -2 -23   5  106.27    5.92   0
   2  23  -5  106.53    4.84   0
  -1 -23   5   -0.81    3.50   0
   1  23  -5    1.61    3.77   0
   0 -23  -5  244.55   12.64   0
  -1 -23  -5  207.42    8.07   0
   1  23   5  196.93   10.76   0
  -2 -23  -5   73.44    5.38   0
   2  23   5   58.92    5.92   0
  -3 -23  -5   73.44    5.92   0
   3  23   5   75.60    5.38   0
  -4 -23  -5   -2.42    4.57   0
   4  23   5   -0.27    5.65   0
  -5 -23  -5   21.52    5.92   0
   5  23   5   23.41    6.99   0
  -6 -23  -5    2.42    5.92   0
   6  23   5   -1.08    6.73   0
   7  23   5   36.59    9.68   0
  -7 -23  -5   16.41    7.53   0
   8  23   5    6.73    9.95   0
  -8 -23  -5   12.91   11.57   0
  -9 -23  -5    3.77   14.26   0
   9  23   5    7.26   11.30   0
 -10 -24   5   20.72   15.87   0
  10  24  -5  -16.95   14.26   0
   9  24  -5  109.76   13.18   0
   8  24  -5   18.02   10.49   0
  -8 -24   5    8.07    8.34   0
  -7 -24   5   14.53    7.26   0
   7  24  -5   15.33    7.26   0
  -6 -24   5  109.76    6.46   0
   6  24  -5  105.46   10.22   0
  -5 -24   5   -4.57    4.57   0
   5  24  -5    1.35    6.99   0
  -4 -24   5   46.00    5.92   0
   4  24  -5   47.35    5.11   0
  -3 -24   5   -0.54    4.57   0
   3  24  -5   -2.96    3.23   0
   2  24  -5  684.13   15.60   0
  -2 -24   5  595.36   16.68   0
  -1 -24   5    2.42    5.11   0
   1  24  -5    4.04    2.42   0
   0 -24  -5    3.50    4.30   0
   0  24   5    4.30    3.50   0
  -1 -24  -5   21.52    6.99   0
   1  24   5   12.64    5.38   0
  -2 -24  -5    3.50    4.04   0
   2  24   5   -0.81    5.11   0
  -3 -24  -5   62.95    5.65   0
   3  24   5   65.64    5.38   0
   4  24   5    2.15    5.38   0
  -4 -24  -5   -1.35    4.84   0
  -5 -24  -5   34.17    6.73   0
   5  24   5   40.35    8.07   0
  -6 -24  -5   22.60    6.73   0
   6  24   5   34.97    7.80   0
  -7 -24  -5   -2.96    7.53   0
   7  24   5    3.23    8.61   0
  -8 -24  -5   44.12   12.91   0
   8  24   5   16.14   10.22   0
   9  24   5   47.62   13.18   0
  -9 -24  -5   75.06   16.41   0
   9  25  -5    7.80    9.15   0
  -9 -25   5    4.30    9.42   0
  -8 -25   5    4.57    8.88   0
   8  25  -5   -9.42   10.49   0
   7  25  -5   13.18    6.73   0
  -7 -25   5   15.07   11.30   0
   6  25  -5   -5.11    7.53   0
  -6 -25   5   16.41    5.38   0
  -5 -25   5  432.33   14.80   0
   5  25  -5  432.06   19.91   0
   4  25  -5   -0.27    6.19   0
  -4 -25   5    3.77    5.11   0
  -3 -25   5  186.17    8.61   0
   3  25  -5  224.10    8.34   0
  -2 -25   5  323.10   11.03   0
   2  25  -5  314.22   10.49   0
  -1 -25   5  139.62    5.65   0
   1  25  -5  168.68    7.26   0
   0 -25  -5  466.49   14.26   0
   0  25   5  505.50   15.07   0
  -1 -25  -5  252.89    7.80   0
   1  25   5  242.12   12.38   0
  -2 -25  -5  347.85   12.64   0
   2  25   5  326.33   10.76   0
  -3 -25  -5   58.92    5.92   0
   3  25   5   50.85    4.30   0
  -4 -25  -5  352.69   12.91   0
   4  25   5  308.04   15.33   0
  -5 -25  -5    3.77    5.92   0
   5  25   5    2.42    6.46   0
  -6 -25  -5   10.49    6.73   0
   6  25   5    9.42    7.80   0
   7  25   5   91.47   11.30   0
  -7 -25  -5   60.53    8.88   0
   8  25   5   -7.53   10.76   0
  -8 -25  -5   16.41   13.18   0
   9  25   5    6.73   12.64   0
  -9 -25  -5    1.08   15.33   0
  -9 -26   5   13.18   14.53   0
   9  26  -5   -5.65    8.88   0
   8  26  -5    6.46   11.30   0
  -8 -26   5   -1.88    8.88   0
  -7 -26   5    6.19    7.53   0
   7  26  -5    9.95    6.99   0
  -6 -26   5    9.42    5.11   0
   6  26  -5   17.49    8.61   0
  -5 -26   5   66.45    6.46   0
   5  26  -5   83.67    8.07   0
  -4 -26   5   35.51    5.65   0
   4  26  -5   56.50    8.07   0
  -3 -26   5   -1.08    6.73   0
   3  26  -5   -2.15    5.65   0
  -2 -26   5   28.52    5.11   0
   2  26  -5   33.63    4.30   0
  -1 -26   5   36.32    6.99   0
   1  26  -5   43.58    4.57   0
   0 -26  -5   54.88    5.38   0
   0  26   5   48.16    6.99   0
  -1 -26  -5   30.13    4.30   0
   1  26   5   27.98    5.11   0
  -2 -26  -5   47.08    5.11   0
   2  26   5   64.84    7.80   0
  -3 -26  -5   -4.57    4.30   0
   3  26   5    1.08    3.50   0
  -4 -26  -5   27.98    5.92   0
  -5 -26  -5   92.55    8.07   0
   5  26   5   91.20    9.42   0
  -6 -26  -5   45.20    7.53   0
   6  26   5   42.51    9.68   0
  -7 -26  -5   -4.57    7.80   0
   7  26   5   -9.42    8.34   0
   8  26   5   32.82   11.03   0
  -8 -26  -5   14.53   15.87   0
   9  26   5  -19.10   12.11   0
  -9 -26  -5   -3.77   15.07   0
  -9 -27   5   16.41   14.53   0
   9  27  -5   19.37    9.68   0
   8  27  -5    9.15   12.11   0
  -7 -27   5   -3.23    7.80   0
   7  27  -5    6.99    7.26   0
  -6 -27   5    9.95    5.38   0
   6  27  -5    5.92    8.88   0
  -5 -27   5    8.88    6.19   0
   5  27  -5    5.38    8.07   0
  -4 -27   5   27.71    5.11   0
   4  27  -5   26.10    7.53   0
  -3 -27   5  117.56    7.26   0
   3  27  -5  117.03    9.95   0
  -2 -27   5   81.52    9.42   0
   2  27  -5  105.19    6.19   0
  -1 -27   5    6.19    6.73   0
   1  27  -5    4.30    5.65   0
   0  27   5 1063.73   40.62   0
  -1 -27  -5   25.83    5.11   0
   1  27   5   37.13    5.38   0
  -2 -27  -5   -2.42    4.30   0
   2  27   5    1.61    5.92   0
  -3 -27  -5  365.34   12.91   0
   3  27   5  320.68   15.07   0
   4  27   5   10.22    6.46   0
  -4 -27  -5    8.88    5.65   0
  -5 -27  -5    1.61    6.19   0
   5  27   5   -6.99    6.99   0
  -6 -27  -5   25.29    7.53   0
   6  27   5   26.90    9.15   0
  -7 -27  -5   -2.42    7.80   0
   7  27   5   16.14    9.68   0
   8  27   5   15.33   10.76   0
  -8 -27  -5    8.34   13.18   0
  -9 -28   5   80.17   16.95   0
   9  28  -5   81.25   14.80   0
   8  28  -5   36.59   13.18   0
  -8 -28   5   15.87    9.68   0
  -7 -28   5    2.96    7.53   0
   7  28  -5    9.42   10.49   0
  -6 -28   5  196.66   10.76   0
   6  28  -5  242.39   16.41   0
  -5 -28   5  100.88    8.61   0
   5  28  -5  107.61   11.30   0
  -4 -28   5  120.25    8.34   0
  -3 -28   5    9.15    5.38   0
   3  28  -5    2.96    6.19   0
  -2 -28   5   75.60    6.19   0
   2  28  -5   80.44    5.92   0
  -1 -28   5  357.00   18.29   0
   1  28  -5  322.83   15.60   0
   0  28   5   12.91    6.19   0
  -1 -28  -5  189.66   12.38   0
   1  28   5  222.22   12.91   0
  -2 -28  -5  240.24    9.95   0
   2  28   5  262.30   14.80   0
   3  28   5  467.03   20.72   0
  -3 -28  -5  456.00   15.87   0
  -4 -28  -5   50.85    6.73   0
   4  28   5   59.45    8.61   0
  -5 -28  -5   36.05    6.99   0
   5  28   5   43.85    7.53   0
  -6 -28  -5   -0.54    6.73   0
   6  28   5    5.38    8.34   0
   7  28   5  150.12   15.60   0
  -7 -28  -5  112.45   10.49   0
  -8 -28  -5   37.13   14.53   0
   8  28   5   42.24   12.91   0
  -8 -29   5   -6.46    9.68   0
   8  29  -5   -2.96   11.57   0
   7  29  -5   -5.65    9.95   0
  -7 -29   5  -12.11   10.49   0
  -6 -29   5  136.13    9.42   0
  -5 -29   5    6.73    6.99   0
  -4 -29   5   50.04    6.99   0
   4  29  -5   56.50    8.61   0
  -3 -29   5  480.48   15.60   0
   3  29  -5  520.03   25.29   0
  -2 -29   5   36.32    5.11   0
   2  29  -5   43.58    5.11   0
  -1 -29   5   58.38    8.88   0
   1  29  -5   48.16    4.84   0
   0 -29  -5  433.13   19.91   0
   0  29   5  471.07   20.45   0
  -1 -29  -5    6.46    7.80   0
   1  29   5    1.61    4.30   0
  -2 -29  -5  224.91    9.95   0
   2  29   5  245.89   13.72   0
  -3 -29  -5   -0.54    5.11   0
   3  29   5   -1.88    2.96   0
  -4 -29  -5    9.42    6.19   0
   4  29   5    3.50    4.84   0
  -5 -29  -5    5.11    7.26   0
   5  29   5    9.68    8.61   0
  -6 -29  -5    4.30    7.53   0
   6  29   5   -5.92    8.88   0
  -7 -29  -5   31.21    9.42   0
   7  29   5   34.97   11.57   0
   8  29   5    5.11   11.57   0
  -8 -29  -5   22.60   17.22   0
  -8 -30   5   15.87   12.11   0
  -7 -30   5   -8.88   11.57   0
   7  30  -5   -1.61   10.22   0
  -6 -30   5   55.15    6.99   0
   6  30  -5   61.61   11.03   0
  -5 -30   5  135.05    9.42   0
   5  30  -5  170.83   13.45   0
  -4 -30   5  222.49   10.76   0
   4  30  -5  230.29   13.99   0
  -3 -30   5  347.58   12.11   0
   3  30  -5  413.22   20.18   0
  -2 -30   5  428.83   21.52   0
   2  30  -5  502.81   16.14   0
   0 -30  -5  180.25   12.64   0
   0  30   5  195.04   11.84   0
  -1 -30  -5  -12.64    8.07   0
   1  30   5   12.38    6.99   0
  -2 -30  -5    2.69    5.11   0
   2  30   5    4.57    3.77   0
  -3 -30  -5   80.44    7.53   0
   3  30   5   82.59    9.68   0
  -4 -30  -5   53.54    7.53   0
   4  30   5   60.26    8.88   0
  -5 -30  -5  119.18    9.68   0
   5  30   5  139.36   12.11   0
  -6 -30  -5  161.95   11.84   0
   6  30   5  195.31   16.14   0
  -7 -30  -5  115.41   16.41   0
   7  30   5  116.49   13.72   0
  -8 -30  -5   99.81   16.41   0
   8  30   5   82.86   14.53   0
  -8 -31   5    4.84   13.99   0
   8  31  -5    7.80   12.91   0
  -7 -31   5   25.29   12.38   0
   7  31  -5   -3.77   10.76   0
  -6 -31   5    8.34    7.53   0
   6  31  -5   15.87   10.22   0
  -5 -31   5   20.45    8.07   0
   5  31  -5   21.79    6.73   0
   4  31  -5   36.32    8.88   0
  -4 -31   5   33.09    6.99   0
  -3 -31   5    0.27    5.11   0
   3  31  -5   -5.65    7.53   0
  -2 -31   5   13.72    9.42   0
   2  31  -5   25.83    7.80   0
   1  31  -5    6.73    4.57   0
   0  31   5   36.86    7.53   0
  -1 -31  -5  478.60   21.52   0
   1  31   5  439.32   20.45   0
  -2 -31  -5    8.88    5.65   0
   2  31   5    9.95    6.99   0
  -3 -31  -5  142.05    8.34   0
   3  31   5  154.96   11.84   0
  -4 -31  -5    8.61    6.73   0
  -5 -31  -5  143.39   10.22   0
   5  31   5  137.74   12.38   0
  -6 -31  -5   -7.26    8.07   0
   6  31   5    4.30    9.68   0
  -7 -31  -5   15.87   13.99   0
   7  31   5   18.56   11.57   0
   8  32  -5   -2.42   12.11   0
  -7 -32   5   19.10   12.91   0
   7  32  -5   -9.42   10.76   0
  -6 -32   5   -1.88    7.26   0
   6  32  -5   -0.27   10.22   0
   5  32  -5   11.57    9.42   0
  -4 -32   5   14.80   10.22   0
   4  32  -5   18.56    8.88   0
   3  32  -5    0.81    7.80   0
   2  32  -5   34.17    8.07   0
  -1 -32   5    2.42    4.84   0
   1  32  -5   17.49    5.11   0
   0  32   5    0.54    4.57   0
  -1 -32  -5   -2.42    7.80   0
   1  32   5   -0.81    6.73   0
  -2 -32  -5   76.67    6.99   0
   2  32   5   74.25    7.80   0
  -3 -32  -5    0.27    6.19   0
   3  32   5    2.15    5.11   0
  -4 -32  -5    0.27    6.73   0
  -5 -32  -5   64.84    8.88   0
   5  32   5   68.33    8.61   0
  -6 -32  -5   89.32   10.49   0
   6  32   5  117.56   11.03   0
  -7 -32  -5   30.40   16.14   0
   7  32   5   -6.99    8.34   0
  -7 -33   5   48.69   13.72   0
   7  33  -5   24.75    9.68   0
  -6 -33   5    9.95   11.30   0
   6  33  -5   -4.84   10.22   0
  -5 -33   5   76.13   12.38   0
   5  33  -5   81.52   12.11   0
  -4 -33   5   12.38    6.73   0
   4  33  -5   23.94    8.88   0
   3  33  -5   50.04    9.68   0
   2  33  -5   21.25    8.07   0
  -1 -33   5  124.29    9.95   0
   1  33  -5  149.04    7.80   0
   0 -33  -5   41.43    6.73   0
   0  33   5   39.28    8.07   0
   1  33   5   11.57    6.99   0
  -2 -33  -5   96.58    8.07   0
   2  33   5  103.58   10.49   0
   3  33   5   98.19   11.30   0
  -3 -33  -5  100.08    8.61   0
  -4 -33  -5  231.63   11.57   0
  -5 -33  -5   81.25    9.95   0
   5  33   5   97.66   12.64   0
   6  33   5   30.67   11.30   0
  -6 -33  -5   24.75    9.42   0
   7  33   5   29.32   11.84   0
  -7 -33  -5   32.55   14.53   0
  -7 -34   5   46.54   14.26   0
   7  34  -5   54.88   13.18   0
  -6 -34   5   14.80   12.11   0
   6  34  -5   25.83   12.11   0
  -5 -34   5   10.49   10.76   0
   5  34  -5   12.11    6.99   0
  -4 -34   5    6.99    9.42   0
   4  34  -5    0.54    9.15   0
   3  34  -5    6.99    9.15   0
  -2 -34   5   16.14    6.46   0
   2  34  -5   14.80    8.07   0
   1  34  -5  194.78    8.88   0
   0  34   5    4.84    7.53   0
   0 -34  -5   -4.30    8.07   0
   1  34   5   -5.11    7.53   0
  -2 -34  -5   44.66    7.26   0
   2  34   5   38.20    8.88   0
  -3 -34  -5   74.25    7.80   0
   3  34   5   91.47   10.76   0
  -4 -34  -5    8.61    7.80   0
  -5 -34  -5   -2.96    8.07   0
   6  34   5   -9.95   10.76   0
  -6 -34  -5  -10.76   11.03   0
  -6 -35   5   45.47   14.26   0
   6  35  -5   44.39   12.38   0
  -5 -35   5   22.87   12.38   0
   5  35  -5   -2.15   10.76   0
  -4 -35   5  107.34   12.64   0
   4  35  -5  110.84   12.64   0
   3  35  -5   -0.54    8.07   0
  -3 -35   5   -2.15    6.73   0
   2  35  -5   63.76   10.76   0
   1  35  -5  107.88   10.76   0
   0 -35  -5   39.55    9.68   0
   0  35   5   40.62    5.11   0
  -1 -35  -5   17.76    9.68   0
   1  35   5   14.26    4.30   0
  -2 -35  -5   -5.11    6.46   0
   2  35   5    1.35    5.65   0
  -3 -35  -5  129.94   10.49   0
   3  35   5  103.58   10.49   0
  -4 -35  -5  121.33   10.49   0
  -5 -35  -5   54.07    9.95   0
  -6 -35  -5  -12.64    9.15   0
  -6 -36   5   29.59   14.26   0
  -5 -36   5   48.42   13.45   0
   5  36  -5   72.10   12.64   0
  -4 -36   5   16.41    8.88   0
   4  36  -5   11.30   10.22   0
   3  36  -5   35.78   10.22   0
   2  36  -5   62.68   10.49   0
  -1 -36   5    6.19    8.88   0
   1  36  -5    3.23    5.92   0
   0 -36  -5    6.46    9.42   0
   0  36   5    5.65    5.92   0
  -1 -36  -5   90.66   10.49   0
   1  36   5  128.59    8.07   0
  -2 -36  -5   18.56    7.26   0
   2  36   5   13.99    5.38   0
  -3 -36  -5   56.50    9.15   0
   3  36   5   62.41   11.03   0
  -4 -36  -5   19.37    8.61   0
   4  36   5   25.83   10.49   0
  -5 -36  -5   36.32    9.15   0
   5  36   5   47.35   12.11   0
  -5 -37   5   23.94    9.42   0
   5  37  -5   51.12   12.38   0
  -4 -37   5   16.14   11.57   0
   4  37  -5   14.26   11.03   0
   3  37  -5   28.25    9.95   0
   2  37  -5   13.18    9.42   0
   1  37  -5   33.09    9.15   0
   0 -37  -5    5.38    9.42   0
   0  37   5    9.68    4.84   0
  -1 -37  -5    2.96    9.68   0
   1  37   5    5.92    5.11   0
  -2 -37  -5   23.41    8.34   0
   2  37   5   11.30    5.65   0
  -3 -37  -5  122.41   11.57   0
   3  37   5   88.78    9.68   0
  -4 -37  -5    1.08    8.88   0
   4  37   5   -1.08    4.84   0
  -5 -37  -5   64.57    9.95   0
   5  37   5   57.03    9.95   0
  -5 -38   5   76.67   14.80   0
   5  38  -5   75.60   13.18   0
   4  38  -5   14.26   10.76   0
   3  38  -5   23.41   11.03   0
  -2 -38   5    4.57    7.53   0
   2  38  -5    6.99    9.68   0
   1  38  -5  -11.03    9.15   0
   0 -38  -5   24.48   10.76   0
   0  38   5   22.33    9.42   0
  -1 -38  -5   -5.65   10.49   0
   1  38   5    4.84    8.61   0
  -2 -38  -5   44.12    9.15   0
   2  38   5   54.61   11.03   0
  -3 -38  -5    0.00    7.80   0
   3  38   5   -4.84    5.11   0
  -4 -38  -5    6.46    9.15   0
   4  38   5    3.77   10.49   0
  -4 -39   5   25.83   13.99   0
   4  39  -5   40.89   12.11   0
   3  39  -5   20.72   10.22   0
  -2 -39   5   43.85   12.38   0
  -1 -39   5    5.38   10.22   0
   1  39  -5   34.44   10.49   0
   0  39   5    4.30    9.68   0
   0 -39  -5    6.73    8.34   0
  -1 -39  -5    2.15   11.30   0
   1  39   5   27.44    7.53   0
  -2 -39  -5   28.52    9.42   0
   2  39   5   26.36   10.49   0
  -3 -39  -5   32.01    9.42   0
   3  39   5   33.09    8.34   0
  -4 -39  -5   43.31   10.22   0
   4  39   5   39.55   11.84   0
   3  40  -5   65.91   12.38   0
   2  40  -5    2.69   10.76   0
  -1 -40   5   10.22   11.57   0
   1  40  -5   15.07   11.30   0
   0  40   5    8.07   10.76   0
   0 -40  -5    2.69   10.76   0
  -1 -40  -5   30.13   11.84   0
   1  40   5   29.59    7.26   0
  -2 -40  -5   16.68    9.42   0
   2  40   5    5.38    7.53   0
   3  40   5   71.02   13.18   0
  -3 -40  -5   71.02   10.49   0
   2  41  -5   -3.23   10.76   0
  -1 -41   5   -4.84   11.57   0
   1  41  -5    6.46    8.07   0
   0 -41  -5   40.08   13.18   0
   0  41   5   30.40   11.57   0
  -1 -41  -5    5.11    7.80   0
   1  41   5   -2.42    7.53   0
  -2 -41  -5   40.62   13.45   0
   2  41   5   35.51    6.99   0
  11   0  -6   29.32   14.26   0
  10   0  -6   15.87   11.57   0
   9   0  -6   -4.04    9.42   0
   8   0  -6  114.61   11.30   0
   7   0  -6  601.27   18.56   0
   6   0  -6  120.25    4.84   0
   5   0  -6  275.48    7.80   0
   4   0  -6  171.37    5.11   0
   3   0  -6  549.35    9.15   0
   2   0  -6   53.27    1.88   0
   1   0  -6  127.52    2.42   0
   0   0   6  667.46   17.49   0
   1   0   6  205.54    8.07   0
   2   0   6  288.67    4.84   0
   3   0   6   -1.61    1.35   0
   4   0   6 1099.78   22.60   0
   5   0   6  104.65    4.84   0
   6   0   6  189.93    6.73   0
   7   0   6   78.56    5.11   0
   8   0   6  153.61    9.15   0
   9   0   6   31.75    9.95   0
  10   0   6  123.75   15.33   0
  11   0   6  218.45   20.45   0
 -11  -1   6  110.84   16.41   0
  11   1  -6   93.89   15.33   0
 -10  -1   6    0.00    7.80   0
  10   1  -6   -8.88   11.57   0
   9   1  -6   78.29   11.84   0
  -9  -1   6   64.30   11.57   0
  -8  -1   6    3.77    8.34   0
  -7  -1   6  156.57    8.61   0
   7   1  -6  196.93    9.15   0
  -6  -1   6   -2.42    4.57   0
   6   1  -6    0.00    4.30   0
  -5  -1   6  292.43    9.68   0
   5   1  -6  302.65    7.80   0
  -4  -1   6    2.69    2.42   0
   4   1  -6    2.96    2.15   0
  -3  -1   6   16.14    1.88   0
   3   1  -6   15.60    1.61   0
  -2  -1   6  229.48    4.57   0
   2   1  -6  230.29    4.84   0
  -1  -1   6    3.23    0.54   0
   1   1  -6    2.69    0.81   0
   0  -1  -6  220.60    7.53   0
   0   1   6  196.93    6.73   0
  -1  -1  -6   96.31    4.84   0
   1   1   6   98.73    5.38   0
  -2  -1  -6    8.61    1.08   0
   2   1   6    7.26    1.08   0
  -3  -1  -6    2.96    1.61   0
   3   1   6    2.96    1.61   0
  -4  -1  -6    2.96    2.69   0
   4   1   6    5.65    2.69   0
  -5  -1  -6   28.52    3.50   0
   5   1   6   23.94    3.23   0
  -6  -1  -6    7.80    3.77   0
   6   1   6   15.33    3.77   0
  -7  -1  -6   20.45    4.04   0
   7   1   6   20.18    4.30   0
  -8  -1  -6   17.49    8.61   0
   8   1   6   22.60    5.65   0
   9   1   6   -4.84    9.15   0
  -9  -1  -6   -2.42    9.42   0
  10   1   6   81.25   14.53   0
 -10  -1  -6   57.57   15.33   0
  11   1   6   26.10   16.95   0
 -11  -1  -6    3.77   12.91   0
 -11  -2   6   34.17   13.99   0
  11   2  -6   39.28   13.99   0
 -10  -2   6   -4.84   11.57   0
  10   2  -6    4.30   11.57   0
  -9  -2   6   10.49   10.49   0
   9   2  -6    4.57    9.68   0
  -8  -2   6  171.64   12.91   0
   8   2  -6  152.81   11.84   0
  -7  -2   6   40.62    5.92   0
   7   2  -6   21.52    8.07   0
  -6  -2   6    1.61    2.96   0
   6   2  -6    0.81    4.57   0
  -5  -2   6   78.02    4.04   0
   5   2  -6   84.47    3.50   0
   4   2  -6   30.13    2.96   0
  -4  -2   6   30.13    2.69   0
  -3  -2   6  175.67    4.04   0
   3   2  -6  174.87    4.04   0
  -2  -2   6  714.80   11.30   0
   2   2  -6  725.83   11.30   0
   1   2  -6  724.49   11.03   0
  -1  -2   6  729.33   12.64   0
   0  -2  -6  967.69   23.94   0
   0   2   6 1081.76   28.52   0
  -1  -2  -6   71.56    4.30   0
   1   2   6   72.91    4.57   0
  -2  -2  -6   33.36    1.35   0
   2   2   6   34.97    1.61   0
  -3  -2  -6   54.61    2.42   0
   3   2   6   48.42    2.42   0
  -4  -2  -6   34.17    2.96   0
   4   2   6   35.78    2.96   0
  -5  -2  -6   78.02    4.30   0
   5   2   6   61.61    4.04   0
  -6  -2  -6    9.15    3.50   0
   6   2   6    2.42    3.50   0
   7   2   6  138.01    6.19   0
  -7  -2  -6  131.02    6.46   0
   8   2   6   22.06    5.65   0
  -8  -2  -6   41.97    8.61   0
  -9  -2  -6   -7.53   11.84   0
   9   2   6   12.91    9.95   0
 -10  -2  -6   13.18   12.11   0
  10   2   6   -7.26   11.57   0
  11   2   6   53.54   15.07   0
 -11  -2  -6   54.61   15.60   0
  11   3  -6   17.49   13.99   0
  10   3  -6   16.14    8.88   0
 -10  -3   6    5.65   10.76   0
  -9  -3   6  248.04   17.49   0
   9   3  -6  310.46   18.02   0
  -8  -3   6   67.26    9.95   0
   8   3  -6   70.22    9.95   0
  -7  -3   6  207.96   13.45   0
   7   3  -6  173.52    9.15   0
  -6  -3   6  413.49   10.49   0
   6   3  -6  387.13   12.64   0
  -5  -3   6  224.64    8.07   0
   5   3  -6  218.99    6.46   0
  -4  -3   6   84.21    4.04   0
   4   3  -6   71.83    3.50   0
  -3  -3   6  742.78   13.72   0
   3   3  -6  733.90   12.11   0
  -2  -3   6  295.39    5.38   0
   2   3  -6  281.67    5.11   0
  -1  -3   6  709.69   12.38   0
   1   3  -6  697.32   12.11   0
   0  -3  -6 1153.59   22.06   0
   0   3   6 1097.09   27.98   0
  -1  -3  -6  899.36   17.76   0
   1   3   6  908.77   18.29   0
  -2  -3  -6   73.98    1.88   0
   2   3   6   61.61    2.15   0
  -3  -3  -6  163.30    4.30   0
   3   3   6  161.95    4.30   0
  -4  -3  -6   32.82    3.23   0
   4   3   6   37.13    3.23   0
  -5  -3  -6   91.20    4.57   0
   5   3   6   97.66    4.57   0
  -6  -3  -6    5.65    3.50   0
   6   3   6    2.42    3.23   0
  -7  -3  -6   17.22    4.30   0
   7   3   6   14.80    4.04   0
  -8  -3  -6   87.97   10.22   0
   8   3   6   65.91    6.46   0
   9   3   6   16.68    9.68   0
  -9  -3  -6   33.09   10.49   0
  10   3   6  137.47   15.60   0
 -10  -3  -6  109.22   14.26   0
 -11  -3  -6   15.07   14.53   0
  11   3   6   13.72   13.72   0
 -11  -4   6   26.90   10.76   0
  11   4  -6   51.65   15.07   0
  10   4  -6    0.27   11.57   0
 -10  -4   6   11.84   12.38   0
   9   4  -6   34.17   10.76   0
  -9  -4   6   71.56   11.84   0
  -8  -4   6  362.92   18.56   0
   8   4  -6  361.03   18.83   0
  -7  -4   6   17.22    5.38   0
   7   4  -6    6.19    7.80   0
  -6  -4   6  444.70   10.49   0
   6   4  -6  435.55   13.18   0
  -5  -4   6   22.33    2.96   0
   5   4  -6   16.95    2.96   0
  -4  -4   6  167.07    6.73   0
   4   4  -6  169.49    4.57   0
  -3  -4   6   -0.27    1.88   0
   3   4  -6    4.57    1.61   0
  -2  -4   6   42.51    2.15   0
   2   4  -6   42.51    1.88   0
  -1  -4   6  341.39    6.73   0
   1   4  -6  340.59    6.46   0
   0  -4  -6    5.11    1.35   0
   0   4   6    6.46    0.81   0
  -1  -4  -6  259.88    6.19   0
   1   4   6  265.80    5.38   0
  -2  -4  -6  302.12    6.19   0
   2   4   6  318.53    6.46   0
  -3  -4  -6   17.22    1.88   0
   3   4   6   17.76    1.88   0
  -4  -4  -6  680.10   15.07   0
   4   4   6  657.50   14.53   0
  -5  -4  -6  261.49    7.53   0
   5   4   6  278.17    8.07   0
  -6  -4  -6   44.93    4.04   0
   6   4   6   43.85    4.30   0
  -7  -4  -6   38.47    4.30   0
   7   4   6   30.40    4.57   0
  -8  -4  -6  156.04   12.38   0
   8   4   6  164.91    8.34   0
   9   4   6   -2.42    9.42   0
  -9  -4  -6   18.02   10.22   0
 -10  -4  -6   50.85   15.33   0
  10   4   6   63.76   13.45   0
  11   4   6   15.33   13.45   0
 -11  -4  -6    6.19   14.53   0
  11   5  -6   13.72   13.45   0
 -11  -5   6    7.80   15.07   0
 -10  -5   6   -3.23   11.30   0
  10   5  -6  -16.14   11.30   0
  -9  -5   6  185.63   15.33   0
  -8  -5   6   27.44    9.68   0
  -7  -5   6    7.80    7.80   0
  -6  -5   6   23.94    3.50   0
   6   5  -6   20.72    4.84   0
  -5  -5   6    8.34    2.96   0
   5   5  -6   15.33    2.69   0
  -4  -5   6   71.83    3.77   0
   4   5  -6   66.72    3.50   0
  -3  -5   6   10.49    2.15   0
   3   5  -6    8.07    1.88   0
   2   5  -6   -0.27    1.08   0
  -2  -5   6    1.88    1.35   0
  -1  -5   6  128.06    3.23   0
   1   5  -6  125.64    2.96   0
   0  -5  -6    9.15    0.54   0
   0   5   6    9.15    0.81   0
  -1  -5  -6   75.06    1.88   0
   1   5   6   70.48    2.69   0
  -2  -5  -6   29.32    1.61   0
   2   5   6   26.90    1.35   0
  -3  -5  -6   29.32    2.15   0
   3   5   6   26.90    2.15   0
  -4  -5  -6   43.85    3.50   0
   4   5   6   43.04    3.23   0
  -5  -5  -6   22.87    3.50   0
   5   5   6   26.63    3.50   0
  -6  -5  -6    1.88    4.04   0
   6   5   6   -2.96    2.96   0
  -7  -5  -6   51.12    5.92   0
   7   5   6   51.65    4.84   0
  -8  -5  -6    8.88    8.07   0
   8   5   6    6.19    5.11   0
  -9  -5  -6  329.29   18.56   0
   9   5   6  327.94   13.72   0
  10   5   6   60.53   13.18   0
 -10  -5  -6   63.49   13.72   0
 -11  -5  -6   -2.42   14.26   0
  11   5   6   -8.61   13.72   0
 -11  -6   6  136.93   16.95   0
  11   6  -6  133.44   17.49   0
  10   6  -6   64.30   13.99   0
 -10  -6   6   52.19   12.91   0
  -9  -6   6   41.70   11.57   0
   9   6  -6   47.62   11.57   0
  -8  -6   6  103.04   11.84   0
   8   6  -6  118.37   12.11   0
  -7  -6   6    0.54    7.26   0
   7   6  -6   -8.07    7.53   0
  -6  -6   6   69.68    4.30   0
   6   6  -6   67.53    5.92   0
  -5  -6   6  470.26   13.99   0
   5   6  -6  468.38   11.03   0
  -4  -6   6   11.30    2.69   0
   4   6  -6   13.72    2.69   0
  -3  -6   6   39.82    2.69   0
   3   6  -6   45.47    2.42   0
  -2  -6   6   73.98    2.96   0
   2   6  -6   62.15    2.15   0
  -1  -6   6   -1.08    0.81   0
   1   6  -6    0.81    0.81   0
   0  -6  -6  187.24    3.50   0
   0   6   6  179.71    4.04   0
  -1  -6  -6   83.94    1.88   0
   1   6   6   82.86    3.23   0
  -2  -6  -6  558.50   10.49   0
   2   6   6  548.28   10.49   0
  -3  -6  -6   53.27    2.69   0
   3   6   6   47.35    2.69   0
   4   6   6   10.22    2.96   0
  -4  -6  -6   11.57    2.96   0
  -5  -6  -6   23.14    3.77   0
   5   6   6   29.05    3.50   0
  -6  -6  -6    0.00    3.50   0
   6   6   6    4.84    2.96   0
  -7  -6  -6    7.53    6.19   0
   7   6   6   -8.88    3.77   0
   8   6   6  143.39    8.07   0
  -8  -6  -6  117.56   12.91   0
   9   6   6   21.52    6.99   0
  -9  -6  -6   19.91   10.22   0
 -10  -6  -6   32.55   12.91   0
  10   6   6   13.99   12.11   0
 -11  -6  -6   16.95   15.33   0
  11   6   6   33.90   14.26   0
 -11  -7   6    4.84   15.07   0
  11   7  -6   -2.15   13.72   0
 -10  -7   6   22.33   12.64   0
  10   7  -6   33.09   12.11   0
   9   7  -6   33.63   10.76   0
  -9  -7   6   30.94   11.30   0
  -7  -7   6   20.18    5.92   0
   7   7  -6   18.83    7.80   0
  -6  -7   6   12.64    4.30   0
   6   7  -6   13.99    3.77   0
  -5  -7   6    0.27    2.69   0
   5   7  -6    1.35    2.96   0
  -4  -7   6  663.15   18.29   0
   4   7  -6  645.39   14.26   0
  -3  -7   6    9.42    3.23   0
   3   7  -6   11.30    2.96   0
  -2  -7   6  926.26   14.53   0
   2   7  -6  934.87   15.07   0
  -1  -7   6  829.68   14.53   0
   1   7  -6  829.41   14.80   0
   0  -7  -6  992.44   17.22   0
   0   7   6 1017.46   17.76   0
  -1  -7  -6 3796.77   62.15   0
   1   7   6 3709.34   59.72   0
  -2  -7  -6  647.28   11.84   0
   2   7   6  619.30   11.57   0
  -3  -7  -6   26.90    2.15   0
   3   7   6   29.32    2.42   0
  -4  -7  -6  165.72    5.65   0
   4   7   6  178.90    5.92   0
  -5  -7  -6   92.01    4.84   0
   5   7   6   98.19    4.57   0
  -6  -7  -6   28.79    4.04   0
   6   7   6   30.67    3.77   0
  -7  -7  -6   33.90    6.19   0
   7   7   6   40.62    5.38   0
   8   7   6   58.11    6.73   0
  -8  -7  -6   52.46   11.30   0
   9   7   6   -5.92    7.26   0
  -9  -7  -6    8.34   10.49   0
  10   7   6    2.42   13.99   0
 -10  -7  -6  -15.60   11.84   0
  11   7   6    4.30   16.95   0
 -11  -7  -6  -13.72   14.53   0
 -11  -8   6   15.60   15.60   0
  11   8  -6    3.50   14.26   0
  10   8  -6   71.83   14.53   0
 -10  -8   6   66.18   15.07   0
   9   8  -6    9.15   10.49   0
  -8  -8   6  175.41   13.72   0
   8   8  -6  206.07   13.99   0
  -7  -8   6   65.10    6.73   0
   7   8  -6   67.26    6.46   0
  -6  -8   6   22.60    3.77   0
   6   8  -6   11.84    3.23   0
  -5  -8   6   34.97    3.50   0
   5   8  -6   38.20    3.50   0
  -4  -8   6   95.77    4.30   0
   4   8  -6   93.89    4.04   0
  -3  -8   6   12.91    2.69   0
   3   8  -6   14.53    2.15   0
  -2  -8   6   -0.27    1.35   0
   2   8  -6    3.50    1.35   0
  -1  -8   6   19.91    1.35   0
   1   8  -6   18.56    1.35   0
   0   8   6   43.04    1.88   0
   0  -8  -6   38.74    1.88   0
  -1  -8  -6   92.55    2.96   0
   1   8   6   94.43    2.42   0
  -2  -8  -6  133.98    3.23   0
   2   8   6  140.97    4.04   0
  -3  -8  -6   61.34    2.96   0
   3   8   6   65.10    3.23   0
  -4  -8  -6    3.50    2.96   0
   4   8   6    5.38    2.69   0
  -5  -8  -6  127.79    5.38   0
   5   8   6  142.85    5.38   0
  -6  -8  -6  464.07   11.84   0
   6   8   6  477.52   15.07   0
  -7  -8  -6  150.12    8.88   0
   7   8   6  164.91    8.07   0
  -8  -8  -6  -18.02    8.07   0
   8   8   6    1.35    5.65   0
  -9  -8  -6   62.68   12.38   0
   9   8   6   57.84    6.99   0
  10   8   6  -12.91   10.49   0
 -10  -8  -6    3.77   15.07   0
 -11  -8  -6   63.76   15.87   0
  11   8   6   66.45   15.33   0
  10   9  -6   23.94   12.64   0
  -9  -9   6  298.62   19.37   0
   8   9  -6   14.26    6.99   0
  -8  -9   6   20.18    9.42   0
  -7  -9   6   32.55    6.19   0
   7   9  -6   23.41    5.92   0
  -6  -9   6   44.39    4.30   0
   6   9  -6   52.46    4.84   0
  -5  -9   6    8.61    3.50   0
   5   9  -6    0.00    3.23   0
  -4  -9   6   14.26    4.04   0
   4   9  -6    9.95    2.69   0
  -3  -9   6    0.54    2.69   0
   3   9  -6    4.04    2.42   0
  -2  -9   6    3.50    1.61   0
   2   9  -6    6.99    1.61   0
  -1  -9   6    4.04    1.08   0
   1   9  -6    4.30    1.35   0
   0  -9  -6   17.76    1.35   0
   0   9   6   23.14    1.35   0
  -1  -9  -6   49.23    2.15   0
   1   9   6   44.93    2.15   0
  -2  -9  -6   60.26    2.15   0
   2   9   6   59.99    3.50   0
  -3  -9  -6  106.53    4.30   0
   3   9   6   97.66    4.04   0
  -4  -9  -6  396.28    9.95   0
   4   9   6  396.28    9.95   0
  -5  -9  -6    4.30    2.96   0
   5   9   6   -1.35    3.77   0
  -6  -9  -6   75.87    6.73   0
   6   9   6   68.33    4.57   0
  -7  -9  -6   40.89    6.19   0
   7   9   6   34.70    5.38   0
  -8  -9  -6   -3.23    8.61   0
   8   9   6    0.54    5.38   0
   9   9   6   59.99    7.53   0
  -9  -9  -6   57.03   11.57   0
 -10  -9  -6  -11.57   15.60   0
  10   9   6   -5.92   11.30   0
  11   9   6  -14.53   13.18   0
 -11  -9  -6   22.33   14.26   0
 -11 -10   6   -0.27   14.53   0
  11  10  -6   10.22   13.72   0
  10  10  -6   -8.34   12.38   0
 -10 -10   6   12.91   12.64   0
  -9 -10   6  127.25   11.30   0
   9  10  -6  142.05   14.53   0
  -8 -10   6  223.56   15.07   0
   8  10  -6  198.27    9.68   0
   7  10  -6  175.41   12.11   0
  -6 -10   6   12.64    3.77   0
   6  10  -6   13.99    4.04   0
  -5 -10   6    1.88    4.30   0
   5  10  -6    2.96    2.96   0
  -4 -10   6  163.03    5.92   0
   4  10  -6  163.03    5.38   0
  -3 -10   6   10.49    2.69   0
   3  10  -6    9.15    2.15   0
  -2 -10   6  345.70    7.80   0
   2  10  -6  341.93    8.07   0
  -1 -10   6   66.18    2.69   0
   1  10  -6   64.30    2.42   0
   0 -10  -6  207.69    4.30   0
   0  10   6  209.84    4.84   0
  -1 -10  -6   41.16    1.88   0
   1  10   6   37.66    1.88   0
  -2 -10  -6   19.37    1.61   0
   2  10   6   17.49    3.23   0
  -3 -10  -6   47.35    3.23   0
   3  10   6   44.39    3.23   0
  -4 -10  -6   12.38    3.23   0
   4  10   6    7.80    2.96   0
  -5 -10  -6   49.23    4.04   0
   5  10   6   52.46    4.57   0
  -6 -10  -6   87.16    6.73   0
   6  10   6   88.24    5.92   0
  -7 -10  -6   86.90    7.80   0
   7  10   6   79.36    6.46   0
  -8 -10  -6   15.33   11.30   0
   8  10   6    5.65    5.38   0
  -9 -10  -6    9.15   13.18   0
   9  10   6   10.76    6.46   0
 -10 -10  -6    1.88   12.91   0
  10  10   6    8.61    7.26   0
  11  11  -6  -21.52   14.53   0
 -11 -11   6   10.49   14.80   0
  10  11  -6   52.46   13.99   0
 -10 -11   6   65.37   13.99   0
  -9 -11   6   12.11   10.76   0
   9  11  -6  -21.52   10.22   0
  -8 -11   6   -5.38    8.88   0
   8  11  -6    5.65    8.88   0
  -7 -11   6   18.56    9.68   0
   7  11  -6   32.01    6.46   0
  -6 -11   6    4.84    4.30   0
   6  11  -6   -3.77    4.57   0
  -5 -11   6  173.79    5.92   0
   5  11  -6  173.52    5.92   0
  -4 -11   6   -2.42    3.23   0
   4  11  -6    2.15    2.69   0
  -3 -11   6  506.04   11.84   0
   3  11  -6  521.64   12.11   0
  -2 -11   6   23.41    2.42   0
   2  11  -6   22.60    2.15   0
  -1 -11   6   48.42    2.69   0
   1  11  -6   56.50    2.69   0
   0 -11  -6  552.31    9.95   0
   0  11   6  531.60   10.49   0
  -1 -11  -6   42.78    2.15   0
   1  11   6   38.20    2.42   0
  -2 -11  -6  467.84    9.68   0
   2  11   6  385.52   15.87   0
  -3 -11  -6   -1.88    1.88   0
   3  11   6    1.35    2.42   0
  -4 -11  -6   25.02    3.23   0
   4  11   6   22.60    3.23   0
  -5 -11  -6   64.30    4.57   0
   5  11   6   64.57    4.84   0
  -6 -11  -6   24.75    5.38   0
   6  11   6   40.08    4.84   0
  -7 -11  -6    8.34    5.92   0
   7  11   6   -4.30    4.57   0
  -8 -11  -6   31.75    9.68   0
   8  11   6   31.48    5.92   0
   9  11   6   12.11    6.46   0
  -9 -11  -6    9.15   10.76   0
  10  11   6    0.81    7.53   0
 -10 -11  -6    4.84   12.91   0
 -11 -12   6   -1.61   14.80   0
  11  12  -6   -4.84   14.26   0
 -10 -12   6   73.98   11.30   0
   9  12  -6   97.12   13.18   0
  -9 -12   6   90.93   12.91   0
  -8 -12   6   35.51   10.22   0
   8  12  -6   42.24   10.76   0
   7  12  -6  532.67   23.94   0
  -6 -12   6   79.63    4.84   0
   6  12  -6   77.48    5.11   0
  -5 -12   6   37.13    3.77   0
   5  12  -6   34.44    4.04   0
  -4 -12   6   38.74    3.50   0
   4  12  -6   39.55    4.04   0
  -3 -12   6   15.60    2.69   0
   3  12  -6   17.49    2.69   0
  -2 -12   6  196.39    5.65   0
   2  12  -6  198.81    5.65   0
  -1 -12   6   50.31    2.96   0
   1  12  -6   54.34    2.69   0
   0 -12  -6   11.57    1.61   0
   0  12   6   14.26    1.88   0
  -1 -12  -6   -0.54    1.08   0
   1  12   6    1.35    2.15   0
  -2 -12  -6   97.12    4.04   0
   2  12   6   86.09    7.53   0
  -3 -12  -6  250.19    7.26   0
   3  12   6  223.02    7.80   0
  -4 -12  -6  331.44    8.88   0
   4  12   6  318.80   10.49   0
  -5 -12  -6   38.47    3.77   0
   5  12   6   37.13    3.77   0
  -6 -12  -6  182.94    8.61   0
   6  12   6  210.92    9.15   0
  -7 -12  -6  361.03   13.99   0
   7  12   6  408.92   13.72   0
  -8 -12  -6   65.10   10.76   0
   8  12   6   77.48    7.26   0
  -9 -12  -6   19.10   11.57   0
   9  12   6   11.57    6.99   0
  10  12   6   -8.34    8.07   0
 -10 -12  -6    4.04   13.18   0
 -11 -13   6   55.15   15.87   0
  11  13  -6   46.27   15.87   0
 -10 -13   6   85.01   16.41   0
  10  13  -6   65.37   13.72   0
  -9 -13   6    4.30   10.76   0
   9  13  -6   19.10   11.03   0
  -8 -13   6   87.70   12.11   0
   8  13  -6  103.58   11.57   0
   7  13  -6  299.43   16.68   0
  -6 -13   6    1.35    3.50   0
   6  13  -6    1.35    3.77   0
  -5 -13   6    2.69    3.50   0
   5  13  -6    3.50    3.50   0
  -4 -13   6   93.35    4.30   0
   4  13  -6   84.74    4.04   0
  -3 -13   6   93.08    4.04   0
   3  13  -6   87.43    3.77   0
  -2 -13   6   -1.35    1.88   0
   2  13  -6    0.81    1.88   0
  -1 -13   6  872.72   22.87   0
   1  13  -6  833.18   20.45   0
   0 -13  -6  336.01    8.61   0
   0  13   6  327.14    9.42   0
  -1 -13  -6    7.26    1.88   0
   1  13   6    5.65    2.15   0
  -2 -13  -6   10.22    2.42   0
   2  13   6    8.88    5.11   0
  -3 -13  -6  325.79    8.34   0
   3  13   6  322.02   10.22   0
  -4 -13  -6   38.20    3.50   0
   4  13   6   36.05    3.77   0
  -5 -13  -6   47.35    4.04   0
   5  13   6   38.74    4.30   0
  -6 -13  -6    6.46    5.38   0
   6  13   6    9.68    4.30   0
  -7 -13  -6  192.89    9.95   0
   7  13   6  184.01    8.88   0
  -8 -13  -6  205.81   15.60   0
   8  13   6  221.41   11.03   0
   9  13   6   30.94    7.53   0
  -9 -13  -6   43.04   11.84   0
 -10 -13  -6    8.34   13.72   0
  10  13   6   15.87    8.88   0
  11  14  -6   19.10   15.07   0
 -11 -14   6    1.35   15.60   0
  10  14  -6   22.06   12.91   0
 -10 -14   6    6.46   13.18   0
  -9 -14   6    5.38   11.30   0
   9  14  -6    9.42   11.03   0
  -8 -14   6   65.10   11.03   0
   8  14  -6   75.87   10.76   0
  -7 -14   6   97.12   10.22   0
   7  14  -6   86.63   10.49   0
  -6 -14   6  355.65   12.11   0
   6  14  -6  363.72   11.57   0
  -5 -14   6   15.07    5.11   0
   5  14  -6   16.95    4.04   0
  -4 -14   6    1.88    3.50   0
   4  14  -6   -1.08    3.23   0
  -3 -14   6  129.67    4.84   0
   3  14  -6  150.65    6.46   0
  -2 -14   6   11.03    2.69   0
   2  14  -6   16.14    2.96   0
  -1 -14   6   57.03    4.57   0
   1  14  -6   58.38    3.77   0
   0 -14  -6  217.10    5.92   0
   0  14   6  214.68    9.15   0
  -1 -14  -6  271.99    7.53   0
   1  14   6  261.49    8.61   0
  -2 -14  -6   54.61    3.50   0
   2  14   6   50.58    6.19   0
  -3 -14  -6  170.56    5.92   0
   3  14   6  149.04    6.19   0
   4  14   6   15.87    3.77   0
  -4 -14  -6    9.68    2.96   0
  -5 -14  -6  130.48    7.80   0
   5  14   6  139.36    6.46   0
  -6 -14  -6   -4.04    4.57   0
   6  14   6    3.77    4.30   0
  -7 -14  -6   19.64    7.26   0
   7  14   6   22.06    5.38   0
  -8 -14  -6   15.60    9.95   0
   8  14   6   15.87    6.19   0
   9  14   6   22.60    6.99   0
  -9 -14  -6   15.33   11.57   0
 -10 -14  -6   12.38   17.22   0
  10  14   6   19.37    6.46   0
 -11 -15   6   58.92   11.84   0
  11  15  -6   90.93   17.49   0
 -10 -15   6   10.22    9.42   0
   9  15  -6   38.20   12.11   0
  -9 -15   6   27.44   11.84   0
   8  15  -6    6.19    9.15   0
  -8 -15   6   20.18    9.68   0
   7  15  -6  151.73   12.11   0
  -7 -15   6  154.96   11.57   0
  -6 -15   6  528.10   13.45   0
   6  15  -6  484.79   19.64   0
  -5 -15   6   86.09    4.84   0
   5  15  -6   92.55    5.38   0
  -4 -15   6   15.07    3.23   0
   4  15  -6   17.49    3.77   0
  -3 -15   6   26.36    3.23   0
   3  15  -6   32.82    3.77   0
  -2 -15   6  152.00    5.11   0
   2  15  -6  160.07    6.19   0
  -1 -15   6    9.42    3.23   0
   1  15  -6   20.72    2.96   0
   0 -15  -6  308.84    8.07   0
   0  15   6  302.65    9.15   0
  -1 -15  -6   94.97    3.77   0
   1  15   6   91.74    6.73   0
  -2 -15  -6  561.73   16.95   0
   2  15   6  515.19   20.72   0
  -3 -15  -6   15.07    3.77   0
   3  15   6   14.53    2.96   0
  -4 -15  -6   33.09    3.50   0
   4  15   6   40.08    4.30   0
  -5 -15  -6    7.26    5.38   0
   5  15   6    7.53    3.50   0
  -6 -15  -6    1.35    5.92   0
   6  15   6    4.57    4.84   0
  -7 -15  -6    8.88    6.46   0
   7  15   6    0.27    4.04   0
   8  15   6  197.73    9.15   0
  -8 -15  -6  206.61   16.14   0
   9  15   6   46.54    8.07   0
  -9 -15  -6   46.27   13.18   0
 -10 -15  -6   19.91   15.33   0
  10  15   6   28.25    8.34   0
  11  16  -6   54.88   15.87   0
 -10 -16   6   20.98   14.26   0
  10  16  -6   14.26    9.68   0
  -9 -16   6    4.84   11.03   0
   9  16  -6   20.72   11.57   0
  -8 -16   6    0.00    9.42   0
   8  16  -6    5.92    9.42   0
  -7 -16   6   95.24   11.03   0
   7  16  -6   92.01   10.76   0
  -6 -16   6   85.28    6.19   0
   6  16  -6   83.40    7.80   0
  -5 -16   6  354.31    9.68   0
   5  16  -6  334.67   11.03   0
  -4 -16   6   64.03    4.04   0
   4  16  -6   61.88    4.57   0
  -3 -16   6    6.73    2.69   0
   3  16  -6    1.35    3.23   0
  -2 -16   6  349.20    9.15   0
   2  16  -6  349.73   10.49   0
  -1 -16   6   -0.81    2.42   0
   1  16  -6   -1.35    2.15   0
   0 -16  -6   63.76    3.50   0
   0  16   6   63.49    3.77   0
  -1 -16  -6   30.94    3.77   0
   1  16   6   40.08    6.19   0
   2  16   6   72.10    6.19   0
  -2 -16  -6   85.01    5.11   0
  -3 -16  -6   20.72    4.04   0
   3  16   6   20.72    3.50   0
  -4 -16  -6   13.72    4.30   0
   4  16   6   13.18    3.50   0
  -5 -16  -6  219.79    9.68   0
   5  16   6  195.58    8.07   0
  -6 -16  -6    5.65    5.38   0
   6  16   6    8.34    4.30   0
  -7 -16  -6   20.45    6.73   0
   7  16   6   20.72    5.92   0
   8  16   6    4.04    5.92   0
  -8 -16  -6   -2.69   10.22   0
   9  16   6   -5.65    7.53   0
  -9 -16  -6    5.38   12.11   0
  10  16   6    7.53    8.61   0
 -10 -16  -6  -10.22   13.99   0
  10  17  -6   10.49    9.68   0
 -10 -17   6   42.24   15.07   0
  -9 -17   6   29.86   12.91   0
   9  17  -6   25.02   11.30   0
  -8 -17   6   41.70   11.03   0
   8  17  -6   38.47   10.76   0
   7  17  -6  372.60   19.37   0
  -7 -17   6  326.06   17.49   0
  -6 -17   6   40.62    5.65   0
   6  17  -6   38.47    6.19   0
  -5 -17   6   16.95    4.04   0
   5  17  -6   11.84    3.77   0
  -4 -17   6  432.06   10.76   0
   4  17  -6  466.22   14.26   0
  -3 -17   6    2.69    2.69   0
   3  17  -6   -0.54    3.23   0
  -2 -17   6    5.38    2.96   0
   2  17  -6   13.72    3.23   0
  -1 -17   6   67.79    4.84   0
   1  17  -6   65.10    4.30   0
   0 -17  -6   35.51    2.96   0
   0  17   6   41.43    5.92   0
  -1 -17  -6   -8.34    5.65   0
   1  17   6   -3.50    4.57   0
  -2 -17  -6   58.65    4.30   0
   2  17   6   46.00    5.65   0
  -3 -17  -6   33.90    4.57   0
   3  17   6   19.37    5.92   0
   4  17   6   -2.42    2.96   0
  -4 -17  -6    1.88    4.84   0
  -5 -17  -6   -6.19    5.38   0
   5  17   6    0.27    3.77   0
  -6 -17  -6   22.33    6.73   0
   6  17   6   22.60    4.84   0
  -7 -17  -6    3.77    8.34   0
   7  17   6   16.41    5.65   0
  -8 -17  -6   39.55   11.30   0
   8  17   6   34.17    6.99   0
   9  17   6   77.75    8.61   0
  -9 -17  -6   77.48   14.53   0
  10  17   6   99.54   10.76   0
 -10 -17  -6  108.42   17.49   0
 -10 -18   6  151.73   18.02   0
  10  18  -6  204.46   19.91   0
   9  18  -6   20.18   11.03   0
   8  18  -6    6.19    9.42   0
  -8 -18   6    9.15    9.95   0
  -7 -18   6   -3.77    8.61   0
   7  18  -6    6.99    8.07   0
  -6 -18   6  157.38    8.07   0
   6  18  -6  132.09    8.49   0
  -5 -18   6   13.99    7.26   0
   5  18  -6   11.30    3.50   0
  -4 -18   6  132.90    5.65   0
   4  18  -6  122.95    6.19   0
  -3 -18   6   -1.08    3.23   0
   3  18  -6    3.77    3.50   0
  -2 -18   6  281.94    9.68   0
   2  18  -6  293.51    9.42   0
  -1 -18   6   -1.08    2.96   0
   1  18  -6   -1.35    2.42   0
   0 -18  -6   27.22    3.46   0
   0  18   6   30.18    3.23   0
  -1 -18  -6   -0.81    2.96   0
   1  18   6    2.69    2.96   0
  -2 -18  -6   89.32    5.38   0
   2  18   6   78.82    7.80   0
  -3 -18  -6   38.74    5.11   0
   3  18   6   41.16    5.38   0
  -4 -18  -6  542.09   17.76   0
   4  18   6  507.12   14.80   0
  -5 -18  -6   16.14    5.38   0
   5  18   6   15.33    4.30   0
  -6 -18  -6   62.68    7.80   0
   6  18   6   63.22    5.92   0
  -7 -18  -6   22.60    8.07   0
   7  18   6   11.03    4.57   0
  -8 -18  -6  -13.18   10.49   0
   8  18   6    0.81    6.46   0
  -9 -18  -6   80.71   16.95   0
   9  18   6   45.20    6.99   0
 -10 -18  -6  -10.49   15.07   0
  10  18   6    0.00    9.15   0
 -10 -19   6    8.61    9.95   0
  10  19  -6    3.77   13.72   0
   9  19  -6    0.81   11.84   0
  -9 -19   6    2.96   12.11   0
  -8 -19   6    8.61    9.95   0
  -7 -19   6   41.16    9.68   0
   7  19  -6   34.44    6.73   0
  -6 -19   6   52.73    5.92   0
   6  19  -6   45.73    9.15   0
  -5 -19   6   59.45    5.92   0
   5  19  -6   47.08    7.80   0
  -4 -19   6  577.06   14.53   0
   4  19  -6  584.06   22.33   0
  -3 -19   6  659.38   15.07   0
   3  19  -6  671.76   18.83   0
  -2 -19   6   19.91    3.23   0
   2  19  -6   15.87    3.77   0
   1  19  -6  138.28    5.92   0
  -1 -19   6  135.32    6.99   0
   0 -19  -6   20.72    6.46   0
   0  19   6   19.91    2.69   0
  -1 -19  -6  171.64    6.99   0
  -2 -19  -6   87.70    5.92   0
  -3 -19  -6  353.77   12.11   0
   3  19   6  387.94   17.22   0
  -4 -19  -6   -6.46    4.04   0
   4  19   6    6.73    4.30   0
  -5 -19  -6    2.69    5.11   0
   5  19   6    0.54    3.77   0
  -6 -19  -6    4.30    5.92   0
   6  19   6    5.92    4.30   0
  -7 -19  -6    3.77    7.80   0
   7  19   6   18.02    5.65   0
  -8 -19  -6   24.75   11.84   0
   8  19   6   12.91    6.46   0
   9  19   6   -0.27    7.53   0
  -9 -19  -6  -16.14   12.64   0
 -10 -20   6    6.19   14.53   0
  10  20  -6   20.18   14.53   0
  -9 -20   6   -9.95   11.84   0
   9  20  -6   19.64   12.64   0
  -8 -20   6   11.57   11.30   0
   8  20  -6   36.86   11.03   0
   7  20  -6   18.29    9.15   0
  -6 -20   6    6.73    4.84   0
   6  20  -6    5.92    5.65   0
  -5 -20   6  640.01   18.29   0
   5  20  -6  682.52   28.25   0
  -4 -20   6  594.55   16.68   0
   4  20  -6  658.85   19.64   0
  -3 -20   6   36.32    4.04   0
   3  20  -6   25.56    4.04   0
  -2 -20   6 1205.51   32.28   0
   2  20  -6 1228.11   30.67   0
  -1 -20   6  343.01   16.95   0
   1  20  -6  333.59   10.76   0
   0 -20  -6    6.99    4.04   0
   0  20   6    8.07    2.96   0
  -1 -20  -6   41.97    4.30   0
   1  20   6   45.20    6.19   0
  -2 -20  -6   23.94    4.04   0
  -3 -20  -6  192.62    8.61   0
   3  20   6  180.79    8.07   0
  -4 -20  -6    5.11    4.84   0
   4  20   6    1.88    3.77   0
  -5 -20  -6    1.88    5.38   0
   5  20   6    1.08    4.04   0
  -6 -20  -6    1.88    6.99   0
   6  20   6    9.15    4.84   0
  -7 -20  -6   -1.08    6.73   0
   7  20   6   10.76    5.92   0
  -8 -20  -6    2.42   11.84   0
   8  20   6   20.98    6.73   0
  -9 -20  -6  118.91   16.41   0
   9  20   6   76.40    9.42   0
  10  21  -6   13.45   14.53   0
 -10 -21   6   23.94   14.53   0
   9  21  -6   82.05   14.26   0
  -9 -21   6   69.41   15.07   0
   8  21  -6    4.84    6.73   0
  -8 -21   6   20.98   11.03   0
   7  21  -6  115.68   10.76   0
  -7 -21   6  172.18   14.26   0
  -6 -21   6   67.79    6.73   0
   6  21  -6   84.74    9.68   0
  -5 -21   6   25.83    5.11   0
   5  21  -6   27.17    7.53   0
   4  21  -6   46.54    4.30   0
  -4 -21   6   51.65    5.38   0
  -3 -21   6   51.65    5.11   0
   3  21  -6   52.46    6.99   0
   2  21  -6    9.68    3.77   0
  -2 -21   6   12.64    3.77   0
  -1 -21   6   45.73    7.80   0
   1  21  -6   41.43    4.30   0
   0 -21  -6  138.82   10.76   0
   0  21   6  121.60    6.19   0
  -1 -21  -6  147.43    6.46   0
   1  21   6  146.89    9.68   0
  -2 -21  -6   28.25    4.57   0
   2  21   6   15.60    4.57   0
  -3 -21  -6    2.69    4.30   0
   3  21   6   -3.77    5.65   0
  -4 -21  -6   14.26    5.11   0
   4  21   6    5.38    3.23   0
  -5 -21  -6  128.86    8.61   0
   5  21   6  153.88    7.80   0
  -6 -21  -6   12.64    6.73   0
   6  21   6    8.88    4.84   0
   7  21   6    4.57    5.92   0
  -7 -21  -6   16.68    7.53   0
   8  21   6   39.01    6.46   0
  -8 -21  -6   50.31   12.38   0
   9  21   6  124.29   10.76   0
  -9 -21  -6  164.11   18.29   0
 -10 -22   6   37.93   16.14   0
  10  22  -6   73.44   15.33   0
  -9 -22   6    9.42   13.45   0
   9  22  -6   -6.19   12.38   0
  -8 -22   6    9.95   11.84   0
   8  22  -6   -7.26   10.49   0
  -7 -22   6   67.79   11.30   0
   7  22  -6   65.10   11.30   0
  -6 -22   6    0.81    5.11   0
   6  22  -6    2.69    7.80   0
  -5 -22   6   73.98    6.19   0
   5  22  -6   71.02    9.15   0
  -4 -22   6  131.29    6.99   0
   4  22  -6  133.44    6.99   0
  -3 -22   6   10.22    4.30   0
   3  22  -6    3.23    3.77   0
  -2 -22   6   20.72    6.46   0
   2  22  -6   17.76    4.04   0
  -1 -22   6   27.71    6.99   0
   1  22  -6   17.49    3.77   0
   0 -22  -6   -7.80    6.46   0
   0  22   6   -0.27    2.96   0
  -1 -22  -6   62.68    5.65   0
   2  22   6   63.22    7.80   0
  -2 -22  -6   51.38    8.07   0
  -3 -22  -6    0.81    3.77   0
   3  22   6    6.46    5.92   0
  -4 -22  -6  168.14    8.61   0
   4  22   6  165.72   10.76   0
  -5 -22  -6  232.44    9.95   0
   5  22   6  215.76    9.42   0
  -6 -22  -6    0.27    6.73   0
   6  22   6    1.08    4.04   0
   7  22   6   -3.50    7.26   0
  -7 -22  -6   -1.88    8.88   0
   8  22   6    5.65    7.26   0
  -8 -22  -6    3.50   11.84   0
  -9 -22  -6  138.01   17.76   0
   9  22   6  110.84   10.49   0
  -9 -23   6   10.22   13.99   0
   9  23  -6    7.80    9.42   0
   8  23  -6    7.53   11.30   0
  -8 -23   6    3.77   11.03   0
   7  23  -6   -0.27    8.88   0
  -7 -23   6   23.14   10.76   0
  -6 -23   6   92.55    7.80   0
   6  23  -6   78.02   10.22   0
  -5 -23   6  437.98   14.80   0
   5  23  -6  467.30   21.52   0
  -4 -23   6  213.34    8.61   0
   4  23  -6  223.56    8.88   0
  -3 -23   6  290.01    9.95   0
  -2 -23   6   46.00    7.80   0
   2  23  -6   40.89    4.57   0
  -1 -23   6   62.68    6.99   0
   1  23  -6   54.61    4.57   0
   0 -23  -6   52.46    8.07   0
   0  23   6   36.05    6.46   0
  -1 -23  -6   53.54    5.11   0
  -2 -23  -6  136.13    6.99   0
   2  23   6  111.92    7.80   0
  -3 -23  -6   -0.27    4.04   0
   3  23   6    5.38    5.92   0
   4  23   6   63.22    5.65   0
  -4 -23  -6   52.73    6.19   0
  -5 -23  -6   86.90    7.53   0
   5  23   6   90.12    6.46   0
  -6 -23  -6  142.85   10.49   0
   6  23   6  119.45    7.80   0
   7  23   6  113.80    8.61   0
  -7 -23  -6  123.21   10.49   0
  -8 -23  -6   26.10   12.64   0
   8  23   6   25.83    7.53   0
  -9 -23  -6   86.09   16.68   0
   9  23   6   74.25    9.42   0
  -9 -24   6   47.08   14.80   0
  -8 -24   6   33.90    9.68   0
   8  24  -6   29.86   12.38   0
  -7 -24   6   66.72   12.11   0
   7  24  -6   54.61   10.76   0
  -6 -24   6  168.68    8.34   0
   6  24  -6  165.72   12.11   0
  -5 -24   6   -1.88    5.65   0
   5  24  -6    4.30    7.26   0
  -4 -24   6   31.48    5.11   0
   4  24  -6   37.93    7.53   0
  -3 -24   6  249.39   14.26   0
   3  24  -6  222.49    8.88   0
  -2 -24   6   59.72    5.38   0
   2  24  -6   62.15    5.11   0
  -1 -24   6  109.76    9.68   0
   1  24  -6  107.88    5.92   0
   0 -24  -6   64.57    8.61   0
   0  24   6   44.93    7.53   0
  -1 -24  -6  154.69    7.26   0
   1  24   6  157.92   11.03   0
  -2 -24  -6  597.24   19.10   0
   2  24   6  595.63   25.56   0
  -3 -24  -6   16.68    5.11   0
   3  24   6    8.61    4.84   0
  -4 -24  -6  269.83   11.30   0
   4  24   6  290.82   11.03   0
  -5 -24  -6    1.61    5.92   0
   5  24   6   -2.69    4.57   0
  -6 -24  -6   43.31    7.80   0
   6  24   6   41.97    6.19   0
  -7 -24  -6   -7.26    8.88   0
   7  24   6   -1.35    6.19   0
  -8 -24  -6   14.80   12.91   0
   8  24   6   40.89    7.80   0
  -9 -24  -6  -14.80   17.76   0
   9  24   6   -2.15   10.49   0
  -9 -25   6   87.16   16.68   0
   9  25  -6  130.21   16.95   0
   8  25  -6   -6.99   11.30   0
  -8 -25   6   -1.88   12.38   0
  -7 -25   6   12.64   10.49   0
   7  25  -6    1.35    9.68   0
  -6 -25   6  118.64    8.07   0
   6  25  -6  134.78   12.11   0
  -5 -25   6   13.72    5.38   0
   5  25  -6   27.98    8.07   0
  -4 -25   6   58.11    6.19   0
   4  25  -6   39.28    7.80   0
  -3 -25   6  191.55    8.34   0
   3  25  -6  189.66    8.61   0
  -2 -25   6    6.99    3.77   0
   2  25  -6    3.77    3.77   0
  -1 -25   6  139.62   11.03   0
   1  25  -6  139.09    6.73   0
   0 -25  -6  130.75   10.76   0
   0  25   6  132.09   10.49   0
  -1 -25  -6  707.00   20.98   0
   1  25   6  656.96   25.56   0
  -2 -25  -6    4.04    4.30   0
   2  25   6   -1.61    6.19   0
  -3 -25  -6    4.30    5.65   0
   3  25   6    5.65    6.73   0
  -4 -25  -6   49.50    6.99   0
   4  25   6   49.77    8.34   0
  -5 -25  -6   30.40    6.99   0
   5  25   6   33.36    5.38   0
  -6 -25  -6   -2.15    6.73   0
   6  25   6    0.27    5.65   0
  -7 -25  -6   71.29    9.68   0
   7  25   6   58.11    6.73   0
  -8 -25  -6   25.02   13.45   0
   8  25   6   16.68    7.80   0
  -9 -26   6  -14.53   14.80   0
   9  26  -6    7.53   14.53   0
   8  26  -6  136.13   15.33   0
  -8 -26   6  145.27   17.22   0
  -7 -26   6  209.30   13.72   0
   7  26  -6  223.02   16.14   0
  -6 -26   6   12.91    6.19   0
   6  26  -6    8.34    9.15   0
  -5 -26   6  143.93    9.15   0
   5  26  -6  165.72   12.64   0
  -4 -26   6  166.80    8.34   0
   4  26  -6  146.62    9.95   0
  -3 -26   6  146.35    8.07   0
   3  26  -6  127.25    7.26   0
  -2 -26   6  437.44   20.98   0
   2  26  -6  412.42   13.18   0
  -1 -26   6  153.61   11.84   0
   1  26  -6  122.95    6.46   0
   0 -26  -6    9.42    7.80   0
   0  26   6   21.52    4.30   0
  -1 -26  -6   23.94    4.57   0
   1  26   6   22.60    6.73   0
  -2 -26  -6   80.98    6.46   0
   2  26   6   68.87    8.61   0
  -3 -26  -6   86.36    6.99   0
   3  26   6   79.63    9.15   0
  -4 -26  -6    4.30    6.46   0
   4  26   6    3.23    4.84   0
  -5 -26  -6   33.36    7.53   0
   5  26   6   38.20    6.19   0
  -6 -26  -6    5.11    7.26   0
   6  26   6   -2.96    5.65   0
   7  26   6   12.38    5.65   0
  -7 -26  -6   29.05    9.15   0
  -8 -26  -6   19.37   13.72   0
   8  26   6   11.03    7.53   0
  -9 -27   6   12.91   10.22   0
  -8 -27   6   26.63   13.45   0
   8  27  -6   58.38   13.45   0
   7  27  -6  172.72   15.60   0
  -7 -27   6  157.92   15.87   0
  -6 -27   6   49.23    6.99   0
   6  27  -6   39.82   10.22   0
  -5 -27   6   44.12    6.99   0
   5  27  -6   31.48    9.15   0
  -4 -27   6   22.87    5.92   0
   4  27  -6   20.45    7.80   0
  -3 -27   6   23.67    5.38   0
   3  27  -6   13.45    4.84   0
  -2 -27   6   10.76    5.65   0
   2  27  -6    5.38    4.30   0
  -1 -27   6  177.83   12.91   0
   1  27  -6  142.58    6.99   0
   0 -27  -6  343.28   18.02   0
   0  27   6  309.92   10.76   0
  -1 -27  -6  108.15    6.73   0
   1  27   6   96.58    6.19   0
  -2 -27  -6  126.17    7.53   0
   2  27   6  123.75    9.15   0
   3  27   6   47.89    5.11   0
  -3 -27  -6   52.73    6.46   0
  -4 -27  -6   32.82    6.99   0
   4  27   6   33.09    4.84   0
  -5 -27  -6  166.26   10.22   0
   5  27   6  167.33    8.34   0
  -6 -27  -6    2.69    8.07   0
   6  27   6    6.99    5.92   0
   7  27   6    2.96    5.65   0
  -7 -27  -6   -0.81    8.61   0
   8  27   6   -3.23    7.80   0
  -8 -27  -6   -9.95   13.45   0
  -8 -28   6   -6.46   12.91   0
   8  28  -6  -10.76   12.11   0
   7  28  -6   42.51   11.30   0
  -7 -28   6   17.76   11.84   0
  -6 -28   6   58.92    7.53   0
   6  28  -6   58.11    8.34   0
  -5 -28   6    1.08    6.19   0
   5  28  -6    6.99    8.61   0
  -4 -28   6  156.30    9.15   0
   4  28  -6  159.80   12.64   0
  -3 -28   6   76.94    9.15   0
   3  28  -6   61.34    8.07   0
  -2 -28   6   39.01    8.88   0
   2  28  -6   22.87    4.84   0
  -1 -28   6    5.92    8.07   0
   1  28  -6    6.19    4.30   0
   0 -28  -6  121.60   12.11   0
   0  28   6  128.33    7.26   0
  -1 -28  -6    3.77    5.11   0
   1  28   6    1.08    4.04   0
  -2 -28  -6    0.81    5.38   0
   2  28   6   -3.23    6.46   0
  -3 -28  -6   41.16    6.19   0
   3  28   6   27.44    8.07   0
  -4 -28  -6  159.80    9.42   0
   4  28   6  137.20    7.26   0
  -5 -28  -6   40.35    7.80   0
   5  28   6   38.47    6.19   0
  -6 -28  -6   17.49    8.34   0
   6  28   6   17.49    6.46   0
  -7 -28  -6   15.07    8.88   0
   7  28   6   16.41    5.11   0
  -8 -28  -6   18.29   13.18   0
   8  28   6    9.15   11.03   0
  -8 -29   6   56.23   14.53   0
   8  29  -6   77.75   14.80   0
   7  29  -6    2.69   11.30   0
  -7 -29   6   -1.08   11.30   0
  -6 -29   6   29.05    7.26   0
   6  29  -6   31.75   10.49   0
  -5 -29   6    4.57    6.46   0
   5  29  -6    5.65    8.61   0
  -4 -29   6   54.07   10.22   0
   4  29  -6   38.47    8.88   0
  -3 -29   6   37.66    9.42   0
   3  29  -6   34.97    7.80   0
  -2 -29   6  118.10   12.11   0
   2  29  -6  110.57    6.99   0
  -1 -29   6   26.90    9.15   0
   1  29  -6   34.97    5.11   0
   0 -29  -6   -4.04    7.80   0
   0  29   6   -5.38    6.19   0
  -1 -29  -6    8.34    5.11   0
   1  29   6   11.03    5.38   0
  -2 -29  -6   59.19    6.73   0
   2  29   6   49.77    8.07   0
  -3 -29  -6   11.30    6.19   0
   3  29   6   20.98    7.80   0
  -4 -29  -6   18.02    6.73   0
   4  29   6   20.18    6.19   0
  -5 -29  -6   35.51    8.07   0
   5  29   6   41.70    6.73   0
  -6 -29  -6   86.36    9.95   0
   6  29   6  117.03    9.42   0
  -7 -29  -6  -12.11    9.15   0
   7  29   6    7.53    5.92   0
  -8 -30   6   21.79   13.18   0
   8  30  -6   21.25   12.38   0
  -7 -30   6  116.76   15.07   0
   7  30  -6   89.32   14.80   0
  -6 -30   6   24.48    7.53   0
   6  30  -6   24.21    9.42   0
  -5 -30   6  536.71   17.22   0
   5  30  -6  450.08   22.33   0
  -4 -30   6    8.34    6.73   0
   4  30  -6   -4.57    7.53   0
  -3 -30   6    3.23    5.65   0
   3  30  -6    1.08    6.99   0
  -2 -30   6   89.59   11.03   0
   2  30  -6   84.47    6.46   0
  -1 -30   6   53.81    9.95   0
   1  30  -6   68.33    5.92   0
   0 -30  -6   36.32    6.19   0
   0  30   6   43.04    8.61   0
  -1 -30  -6    0.81    5.38   0
   1  30   6    0.00    4.84   0
  -2 -30  -6    2.69    5.65   0
   2  30   6    9.95    7.26   0
  -3 -30  -6   91.47    8.07   0
   3  30   6   98.46    6.73   0
  -4 -30  -6   67.53    8.34   0
   4  30   6   53.27    9.15   0
  -5 -30  -6   99.81    9.15   0
   5  30   6  129.40   13.72   0
  -6 -30  -6   -2.42    7.80   0
   6  30   6    3.50    5.92   0
  -7 -30  -6   12.11    9.42   0
   7  30   6    1.08    7.26   0
  -7 -31   6    1.61   11.84   0
   7  31  -6    4.57   11.57   0
  -6 -31   6   -2.69    7.80   0
   6  31  -6   -5.38    6.99   0
  -5 -31   6   -4.04    6.99   0
   5  31  -6    6.46    9.15   0
  -4 -31   6    5.38    6.46   0
   4  31  -6   -6.46    7.80   0
  -3 -31   6   22.60    9.42   0
   3  31  -6   13.99    8.07   0
  -2 -31   6   53.54   10.22   0
   2  31  -6   59.45    6.46   0
  -1 -31   6   -2.15    8.88   0
   1  31  -6    2.15    4.84   0
   0 -31  -6   51.38   10.22   0
   0  31   6   51.12    8.61   0
  -1 -31  -6   39.28    6.73   0
   1  31   6   30.13    6.46   0
  -2 -31  -6  152.27    9.15   0
   2  31   6  144.20   11.57   0
   3  31   6   30.67    8.61   0
  -3 -31  -6   37.66    6.99   0
  -4 -31  -6    5.38    7.26   0
   4  31   6    1.08    8.34   0
  -5 -31  -6   94.70   10.22   0
   5  31   6   75.33   11.57   0
  -6 -31  -6   10.22    8.88   0
   6  31   6    5.65    7.26   0
  -7 -31  -6    4.57   10.49   0
   7  31   6   -3.77   10.76   0
  -7 -32   6   16.95   13.18   0
   7  32  -6    9.15   11.84   0
  -6 -32   6    6.73    7.53   0
   6  32  -6    5.65   10.49   0
  -5 -32   6    7.53    7.53   0
   5  32  -6   -2.69    6.46   0
  -4 -32   6   -3.50    6.99   0
   4  32  -6    5.65    8.61   0
  -3 -32   6   96.58    8.07   0
   3  32  -6   81.78    8.61   0
  -2 -32   6   14.26    9.68   0
   2  32  -6   23.14    8.07   0
  -1 -32   6   25.83    9.68   0
   1  32  -6   -6.99    4.57   0
   0 -32  -6    9.42    9.15   0
   0  32   6   -3.77    7.53   0
  -1 -32  -6   20.98    6.19   0
   1  32   6   18.83    4.57   0
  -2 -32  -6   36.59    6.99   0
   2  32   6   18.83    6.19   0
  -3 -32  -6   11.03    6.99   0
   3  32   6    0.54    7.80   0
  -4 -32  -6    0.27    7.26   0
   4  32   6    6.46    5.38   0
  -5 -32  -6   37.13    8.61   0
   5  32   6   33.63    6.99   0
  -6 -32  -6   13.18    8.88   0
   6  32   6   15.87    6.46   0
  -7 -33   6   -0.27   11.84   0
   7  33  -6  -10.22   12.11   0
  -6 -33   6   -1.08   12.11   0
   6  33  -6   15.87    8.07   0
  -5 -33   6    5.65    7.80   0
   5  33  -6   13.45   10.49   0
  -4 -33   6   14.26   10.76   0
   4  33  -6    0.81    9.15   0
  -3 -33   6   50.04   11.03   0
  -2 -33   6   -4.30    4.04   0
   2  33  -6   -6.73    7.80   0
  -1 -33   6   15.87    9.95   0
   1  33  -6   22.87    5.65   0
   0 -33  -6   30.67    6.73   0
   0  33   6   27.98    5.65   0
  -1 -33  -6  101.96    8.07   0
   1  33   6  129.67    8.34   0
  -2 -33  -6    1.35    5.38   0
   2  33   6   -4.30    8.61   0
   3  33   6    6.99    5.92   0
  -3 -33  -6   -8.88    6.46   0
  -4 -33  -6    9.68    8.07   0
   4  33   6    6.19    9.15   0
  -5 -33  -6    2.15    8.34   0
   5  33   6    4.84    7.26   0
  -6 -33  -6   -0.81    8.34   0
   6  33   6    3.50    5.92   0
  -6 -34   6   -1.35   12.38   0
   6  34  -6   11.84   11.57   0
  -5 -34   6   -2.96    7.80   0
   5  34  -6    5.92   10.76   0
  -4 -34   6   26.90    7.80   0
   4  34  -6   20.72    9.68   0
  -3 -34   6   11.84    7.26   0
   3  34  -6    2.42    8.88   0
  -2 -34   6   48.96   11.57   0
  -1 -34   6    8.34    9.95   0
   1  34  -6    3.23    8.07   0
   0 -34  -6   94.70    8.61   0
   0  34   6   92.28    6.99   0
  -1 -34  -6  -13.45    5.92   0
   1  34   6    0.54    5.38   0
  -2 -34  -6  133.71    9.68   0
   2  34   6  138.55    7.80   0
  -3 -34  -6   43.58    9.42   0
   3  34   6   36.05   10.49   0
  -4 -34  -6   69.41    8.61   0
   4  34   6   69.14    6.99   0
  -5 -34  -6   92.01   11.30   0
   5  34   6  111.11    9.95   0
  -6 -34  -6    5.65   15.33   0
   6  34   6   20.72   10.76   0
  -6 -35   6   34.70   13.99   0
   6  35  -6   43.85   12.11   0
  -5 -35   6   12.38    9.42   0
   5  35  -6   17.22    8.34   0
  -4 -35   6    2.15    7.80   0
   4  35  -6   -1.61    9.95   0
  -3 -35   6  100.08   13.99   0
  -2 -35   6    6.73   10.76   0
   2  35  -6   -8.61    8.07   0
  -1 -35   6   18.29   11.30   0
   1  35  -6   44.39    9.68   0
   0 -35  -6   82.59   13.18   0
   0  35   6   83.94    7.53   0
  -1 -35  -6    8.34    6.73   0
   1  35   6    5.11    8.07   0
  -2 -35  -6   12.64    7.53   0
   2  35   6    8.34    5.11   0
  -3 -35  -6   -5.65    7.53   0
   3  35   6    1.08    9.42   0
  -4 -35  -6   16.41    8.61   0
   4  35   6   36.32   11.03   0
  -5 -35  -6   32.55    9.95   0
   5  35   6   30.40    8.34   0
  -5 -36   6   -7.53   12.64   0
   5  36  -6   11.57   11.84   0
  -4 -36   6   31.75    6.99   0
   4  36  -6   39.55   11.30   0
  -3 -36   6  178.90   16.95   0
   3  36  -6  182.40   14.53   0
  -2 -36   6    2.96   11.30   0
   2  36  -6  -18.56    8.61   0
  -1 -36   6   42.51    6.99   0
   1  36  -6   39.82    9.42   0
   0 -36  -6    7.26   11.03   0
   0  36   6   -1.08    5.92   0
  -1 -36  -6   -3.23    6.46   0
   1  36   6   16.95    8.88   0
  -2 -36  -6  133.17   10.22   0
   2  36   6  106.53    7.80   0
  -3 -36  -6  207.69   12.91   0
   3  36   6  175.94   15.33   0
  -4 -36  -6  114.61   11.57   0
   4  36   6  149.85   15.60   0
  -5 -36  -6   -3.23   12.91   0
   5  36   6    6.46    6.46   0
  -5 -37   6    4.57    8.88   0
   5  37  -6   -4.84   11.30   0
  -4 -37   6  333.32   16.68   0
   4  37  -6  329.02   23.14   0
  -3 -37   6   92.01    9.15   0
   3  37  -6   98.73   12.91   0
  -2 -37   6   17.22    6.46   0
   2  37  -6   15.07    9.15   0
  -1 -37   6   40.89    7.26   0
   1  37  -6   38.74    9.95   0
   0 -37  -6   11.57    7.80   0
   0  37   6    9.68    5.38   0
  -1 -37  -6   14.53    6.99   0
   1  37   6    8.34    6.46   0
  -2 -37  -6   21.52    8.07   0
   2  37   6   12.38    6.73   0
  -3 -37  -6   39.01    8.07   0
   3  37   6   36.59   11.30   0
  -4 -37  -6   60.80   10.22   0
   4  37   6   62.95    7.26   0
  -4 -38   6   33.36   14.26   0
   4  38  -6   33.36   11.30   0
  -3 -38   6   73.71   14.26   0
   3  38  -6   76.40   12.91   0
  -2 -38   6   35.78   13.72   0
   2  38  -6   51.65    9.15   0
  -1 -38   6   -2.15    7.53   0
   1  38  -6    0.27   10.22   0
   0 -38  -6   81.78    9.68   0
   0  38   6   61.61    8.07   0
  -1 -38  -6   31.21    8.88   0
   1  38   6   25.29    7.26   0
  -2 -38  -6   -5.65    7.80   0
   2  38   6    0.00   10.22   0
  -3 -38  -6  -11.30    8.61   0
   3  38   6   17.49    6.99   0
  -3 -39   6    9.15   13.18   0
   3  39  -6    5.65   10.76   0
  -2 -39   6   -7.80   12.91   0
   2  39  -6   21.79   10.49   0
  -1 -39   6    2.96    8.34   0
   1  39  -6   11.84   10.76   0
   0 -39  -6   26.90    8.88   0
   0  39   6   14.53   10.22   0
  -1 -39  -6   28.52    7.53   0
   1  39   6   31.48    7.80   0
  -2 -39  -6    8.34    8.61   0
   2  39   6    6.46    7.26   0
  -3 -39  -6    8.34   12.64   0
   3  39   6   15.60    6.19   0
  -2 -40   6   11.84    8.61   0
   2  40  -6   16.68   11.30   0
  -1 -40   6  127.52   11.57   0
   1  40  -6  119.45   13.99   0
   0 -40  -6   63.76    9.95   0
   0  40   6   68.87   12.38   0
   1  40   6   -4.30    7.53   0
 -11  -1   7   27.71   15.60   0
  11   1  -7   25.29   15.60   0
 -10  -1   7   53.27   12.64   0
  10   1  -7   49.23   12.64   0
  -9  -1   7   41.70   11.57   0
   9   1  -7   52.19   12.64   0
  -8  -1   7   10.22    8.61   0
   8   1  -7   16.68    9.42   0
  -7  -1   7  142.32   11.84   0
   7   1  -7  157.92   11.84   0
  -6  -1   7   60.80    5.11   0
   6   1  -7   68.33    6.19   0
  -5  -1   7   26.36    4.30   0
   5   1  -7   30.40    3.23   0
  -4  -1   7  398.97    9.68   0
   4   1  -7  384.98    9.15   0
  -3  -1   7  211.99    5.11   0
   3   1  -7  208.23    5.92   0
  -2  -1   7  249.39    6.46   0
   2   1  -7  281.67    7.26   0
   1   1  -7  291.09    5.38   0
  -1  -1   7  291.62   13.99   0
   0  -1  -7   17.76    4.04   0
   0   1   7   16.68    3.77   0
  -1  -1  -7   13.18    4.04   0
   1   1   7   12.64    4.04   0
  -2  -1  -7  474.56    9.42   0
   2   1   7  462.99    8.61   0
  -3  -1  -7  265.53    8.61   0
   3   1   7  259.34    6.99   0
  -4  -1  -7  178.10    5.92   0
   4   1   7  177.83    5.65   0
  -5  -1  -7   73.98    4.57   0
   5   1   7   73.18    4.30   0
  -6  -1  -7   61.61    4.84   0
   6   1   7   54.88    4.84   0
  -7  -1  -7   71.83    5.92   0
   7   1   7   71.56    5.92   0
   8   1   7  213.88   10.22   0
  -8  -1  -7  209.84   14.80   0
   9   1   7   17.76   12.11   0
  -9  -1  -7   18.29   10.22   0
 -10  -1  -7  118.37   15.87   0
  10   1   7  120.79   15.33   0
 -11  -2   7   -0.81   15.33   0
  11   2  -7   14.26   15.33   0
 -10  -2   7    9.15   12.11   0
  10   2  -7    9.68   12.11   0
  -9  -2   7   15.60   10.49   0
   9   2  -7   11.03    9.95   0
  -8  -2   7   82.86   10.76   0
  -7  -2   7   33.63    8.34   0
   7   2  -7   30.40    8.34   0
  -6  -2   7    2.96    3.77   0
   6   2  -7    6.19    6.73   0
  -5  -2   7  100.88    5.65   0
   5   2  -7   85.55    4.30   0
  -4  -2   7  326.33   10.76   0
   4   2  -7  306.69    8.34   0
  -3  -2   7    3.23    2.69   0
   3   2  -7    6.19    2.15   0
  -2  -2   7   25.29    2.15   0
   2   2  -7   22.33    2.69   0
  -1  -2   7   -4.57    4.04   0
   1   2  -7   -0.27    0.81   0
   0  -2  -7  376.10   16.41   0
   0   2   7  334.13   10.22   0
  -1  -2  -7  147.70    6.73   0
   1   2   7  156.84    6.99   0
  -2  -2  -7    0.81    0.54   0
   2   2   7   -0.27    0.54   0
  -3  -2  -7   -0.54    1.61   0
   3   2   7    1.88    2.15   0
  -4  -2  -7  283.02    8.07   0
   4   2   7  286.24    8.07   0
  -5  -2  -7   16.41    3.50   0
   5   2   7   15.87    3.50   0
  -6  -2  -7   12.38    4.30   0
   6   2   7   13.72    4.30   0
  -7  -2  -7   -9.15    4.57   0
   7   2   7    6.19    4.30   0
   8   2   7    8.34    6.99   0
  -8  -2  -7   -0.81    9.68   0
  -9  -2  -7   24.75   12.91   0
   9   2   7   43.85   11.03   0
 -10  -2  -7   -9.95   11.30   0
  10   2   7   -1.08   10.76   0
  11   3  -7  120.79   18.56   0
  10   3  -7  144.20   15.60   0
  -9  -3   7   13.99   11.57   0
   9   3  -7   14.80   10.76   0
  -8  -3   7   64.57   10.22   0
   8   3  -7   66.72   10.49   0
  -7  -3   7  238.36   14.53   0
   7   3  -7  248.04   14.53   0
  -6  -3   7  125.37    6.46   0
   6   3  -7  113.53    9.42   0
  -5  -3   7  114.87    5.92   0
   5   3  -7  119.99    4.84   0
  -4  -3   7    2.15    3.23   0
   4   3  -7    6.99    2.96   0
  -3  -3   7   12.11    2.42   0
   3   3  -7   11.84    2.69   0
  -2  -3   7  136.93    6.19   0
   2   3  -7  133.44    4.30   0
  -1  -3   7  119.99    2.69   0
   1   3  -7  119.18    2.96   0
   0  -3  -7   14.26    3.50   0
   0   3   7   11.57    4.04   0
  -1  -3  -7    9.68    3.77   0
   1   3   7   12.11    4.04   0
  -2  -3  -7   22.06    1.08   0
   2   3   7   22.60    1.35   0
  -3  -3  -7  197.20    5.92   0
   3   3   7  197.20    5.92   0
  -4  -3  -7   62.41    3.77   0
   4   3   7   63.49    3.77   0
  -5  -3  -7    2.42    3.50   0
   5   3   7    1.61    2.96   0
  -6  -3  -7   -0.54    3.77   0
   6   3   7    1.88    4.04   0
  -7  -3  -7   46.54    5.65   0
   7   3   7   69.68    5.92   0
  -8  -3  -7  253.15   16.95   0
   8   3   7  238.63   10.76   0
   9   3   7   46.81   10.76   0
  -9  -3  -7   40.62   10.49   0
  10   3   7    8.07   12.11   0
 -10  -3  -7    7.26   15.07   0
 -11  -4   7   36.32   15.87   0
  11   4  -7   26.36   14.53   0
 -10  -4   7   18.02   12.64   0
  10   4  -7   11.84   12.64   0
   9   4  -7  -10.22    9.95   0
  -8  -4   7   14.26    8.88   0
   8   4  -7    7.26    8.88   0
  -7  -4   7   44.39    9.15   0
   7   4  -7   55.69    8.88   0
  -6  -4   7   33.36    4.57   0
   6   4  -7   33.36    7.26   0
  -5  -4   7  313.69   10.22   0
   5   4  -7  313.95    9.95   0
  -4  -4   7    4.84    3.23   0
   4   4  -7   -0.81    2.69   0
  -3  -4   7   34.97    2.96   0
   3   4  -7   38.74    2.96   0
  -2  -4   7   61.07    2.96   0
   2   4  -7   58.92    2.42   0
  -1  -4   7  115.41    2.69   0
   1   4  -7  116.49    2.96   0
   0  -4  -7  366.68   11.30   0
   0   4   7  371.53   11.57   0
  -1  -4  -7   59.99    4.57   0
   1   4   7   60.80    2.15   0
  -2  -4  -7  199.62    4.30   0
   2   4   7  197.20    4.84   0
  -3  -4  -7   55.69    3.23   0
   3   4   7   55.15    2.96   0
   4   4   7    5.92    2.69   0
  -4  -4  -7    4.57    2.69   0
  -5  -4  -7   23.14    3.77   0
   5   4   7   27.17    3.77   0
  -6  -4  -7  271.99    8.61   0
   6   4   7  277.64    8.88   0
  -7  -4  -7   76.67    5.92   0
   7   4   7   78.02    5.92   0
  -8  -4  -7  178.10   15.07   0
   8   4   7  200.16    9.95   0
  -9  -4  -7   35.51   11.03   0
   9   4   7   41.43   12.91   0
  10   4   7   13.99   11.84   0
 -10  -4  -7   23.94   12.38   0
 -11  -5   7   46.00   15.33   0
  11   5  -7   30.40   15.33   0
 -10  -5   7    5.11   12.11   0
   9   5  -7    6.99   10.49   0
  -9  -5   7    3.77   10.22   0
  -7  -5   7    7.80    8.07   0
   7   5  -7   -9.15    7.53   0
  -6  -5   7   37.39    4.84   0
   6   5  -7   29.32    6.99   0
  -5  -5   7  573.03   15.87   0
   5   5  -7  503.08   20.72   0
  -4  -5   7  201.23    7.53   0
   4   5  -7  214.15    6.19   0
  -3  -5   7  199.08    5.92   0
   3   5  -7  213.88    6.19   0
  -2  -5   7    6.99    1.61   0
   2   5  -7    9.95    1.61   0
  -1  -5   7    6.99    1.08   0
   1   5  -7    2.42    1.08   0
   0  -5  -7   37.66    4.57   0
   0   5   7   34.70    1.61   0
  -1  -5  -7  547.74   15.60   0
   1   5   7  501.47   10.76   0
  -2  -5  -7   15.60    1.08   0
   2   5   7   13.99    1.35   0
  -3  -5  -7   -1.08    1.61   0
   3   5   7    5.38    2.15   0
  -4  -5  -7  261.76    7.53   0
   4   5   7  271.72    7.53   0
  -5  -5  -7   81.25    4.84   0
   5   5   7   76.13    4.57   0
  -6  -5  -7   77.75    5.11   0
   6   5   7   76.40    4.84   0
  -7  -5  -7   19.37    5.92   0
   7   5   7   16.68    4.57   0
   8   5   7   34.70    6.73   0
  -8  -5  -7   38.74    9.15   0
  -9  -5  -7   15.33   11.03   0
   9   5   7    8.88    9.42   0
  10   5   7   44.66   15.60   0
 -10  -5  -7   19.10   12.91   0
 -11  -6   7   51.38   16.68   0
  11   6  -7   48.42   16.41   0
  10   6  -7   98.46   14.26   0
 -10  -6   7  132.36   16.14   0
  -9  -6   7  136.67   13.72   0
   9   6  -7  152.54   13.99   0
  -8  -6   7   69.14   11.03   0
   8   6  -7   74.52   11.03   0
  -7  -6   7  131.55   11.57   0
   7   6  -7  129.40   11.57   0
  -6  -6   7   94.70    8.34   0
   6   6  -7   92.01    5.92   0
  -5  -6   7  877.57   23.14   0
   5   6  -7  758.39   20.18   0
  -4  -6   7  845.01   22.06   0
   4   6  -7  820.53   20.45   0
  -3  -6   7  212.53    6.19   0
   3   6  -7  193.97    5.65   0
  -2  -6   7   58.92    2.42   0
   2   6  -7   68.60    2.96   0
  -1  -6   7    3.23    1.08   0
   1   6  -7    2.69    1.08   0
   0  -6  -7  608.00   16.95   0
   0   6   7  674.72   14.53   0
  -1  -6  -7  171.91    7.53   0
   1   6   7  176.21    4.84   0
  -2  -6  -7  156.84    3.77   0
   2   6   7  139.89    4.57   0
  -3  -6  -7   47.89    3.23   0
   3   6   7   50.04    2.96   0
  -4  -6  -7  179.98    6.19   0
   4   6   7  170.83    5.92   0
  -5  -6  -7  768.88   22.87   0
   5   6   7  766.46   18.56   0
  -6  -6  -7   32.82    5.65   0
   6   6   7   29.59    4.30   0
  -7  -6  -7   36.86    6.99   0
   7   6   7   27.98    4.84   0
  -8  -6  -7   96.58   11.03   0
   8   6   7   63.76    6.99   0
  -9  -6  -7    5.11   10.76   0
   9   6   7   -2.42    7.53   0
 -10  -6  -7    6.73   15.33   0
  10   6   7   -8.61   11.57   0
 -11  -7   7   33.36   15.87   0
  11   7  -7   -2.69   15.07   0
 -10  -7   7   15.87   12.91   0
  10   7  -7   -5.65   12.64   0
   9   7  -7    8.07   10.76   0
  -9  -7   7   21.52   11.84   0
  -8  -7   7   19.91    9.68   0
   8   7  -7   19.37    9.95   0
  -7  -7   7   -4.04    7.53   0
   7   7  -7    5.92    7.53   0
  -6  -7   7    0.54    4.30   0
   6   7  -7    7.53    5.38   0
  -5  -7   7  129.67    6.46   0
   5   7  -7  104.65    5.65   0
  -4  -7   7   92.28    5.11   0
   4   7  -7   90.93    6.99   0
  -3  -7   7  231.63    7.53   0
   3   7  -7  270.10    9.15   0
  -2  -7   7    2.96    1.61   0
   2   7  -7    5.11    1.88   0
  -1  -7   7   10.49    1.35   0
   1   7  -7    5.11    1.35   0
   0  -7  -7    6.19    1.08   0
   0   7   7    3.77    1.35   0
  -1  -7  -7  131.02    3.23   0
   1   7   7  131.55    4.30   0
  -2  -7  -7  321.22    6.73   0
   2   7   7  300.23    7.80   0
  -3  -7  -7    1.88    2.42   0
   3   7   7    2.96    1.88   0
  -4  -7  -7    1.35    2.96   0
   4   7   7   -1.35    1.88   0
  -5  -7  -7  143.93    5.92   0
   5   7   7  158.46    5.92   0
  -6  -7  -7  113.80    5.65   0
   6   7   7  113.53    5.65   0
  -7  -7  -7   13.99    6.46   0
   7   7   7    4.04    4.30   0
  -8  -7  -7   26.36    9.15   0
   8   7   7   24.21    5.92   0
   9   7   7   36.05    6.99   0
  -9  -7  -7   21.25   10.76   0
 -10  -7  -7   21.52   13.45   0
  10   7   7   24.48   12.38   0
 -11  -8   7  111.11   17.22   0
 -10  -8   7   -3.77   12.11   0
  10   8  -7    2.96   12.64   0
  -9  -8   7  107.61   13.99   0
   9   8  -7  129.13   14.53   0
  -8  -8   7   96.85   12.11   0
   8   8  -7  101.69   11.84   0
  -7  -8   7  142.85   11.57   0
   7   8  -7  150.39   11.57   0
  -6  -8   7  389.01   11.84   0
   6   8  -7  376.64   11.84   0
  -5  -8   7   26.90    4.30   0
   5   8  -7   15.60    4.04   0
   4   8  -7  378.25   11.30   0
  -4  -8   7  411.61   12.11   0
  -3  -8   7   18.56    3.50   0
   3   8  -7   25.56    3.50   0
  -2  -8   7   31.21    2.15   0
   2   8  -7   28.25    2.69   0
  -1  -8   7   54.07    2.69   0
   1   8  -7   57.03    2.42   0
   0  -8  -7   40.62    1.88   0
   0   8   7   43.85    2.42   0
  -1  -8  -7    5.47    0.81   0
   1   8   7    5.57    1.08   0
  -2  -8  -7   62.68    3.23   0
   2   8   7   54.61    2.96   0
  -3  -8  -7    2.96    2.69   0
   3   8   7    1.61    2.15   0
  -4  -8  -7    6.19    3.23   0
   4   8   7    8.61    2.42   0
  -5  -8  -7  448.47   11.57   0
   5   8   7  397.08   10.22   0
  -6  -8  -7    6.19    3.77   0
   6   8   7    3.23    3.23   0
  -7  -8  -7   17.76    5.92   0
   7   8   7    6.99    4.84   0
   8   8   7   38.20    6.46   0
  -8  -8  -7   58.38   10.76   0
   9   8   7   -8.34    6.19   0
  -9  -8  -7   -3.77   10.22   0
 -10  -8  -7   19.64   12.91   0
  10   8   7   -9.15   13.99   0
  11   9  -7   87.16   16.95   0
 -10  -9   7  178.90   18.56   0
  10   9  -7  119.18   16.14   0
   9   9  -7   10.76   11.30   0
  -8  -9   7  172.72   13.99   0
  -7  -9   7    9.95    8.07   0
   7   9  -7   15.33    8.34   0
  -6  -9   7   24.75    5.11   0
   6   9  -7   31.48    4.84   0
  -5  -9   7   -4.04    3.77   0
   5   9  -7    4.57    3.77   0
  -4  -9   7    3.77    5.11   0
   4   9  -7    2.69    3.50   0
  -3  -9   7   30.40    6.46   0
   3   9  -7   40.08    4.30   0
  -2  -9   7  131.82    4.57   0
   2   9  -7  129.13    5.38   0
  -1  -9   7  853.89   18.29   0
   1   9  -7  840.71   18.29   0
   0  -9  -7  283.55    7.26   0
   0   9   7  315.84    6.73   0
  -1  -9  -7  113.80    3.23   0
   1   9   7  120.25    3.77   0
  -2  -9  -7  640.28   14.80   0
   2   9   7  718.84   30.94   0
  -3  -9  -7  824.84   18.56   0
   3   9   7  747.63   16.68   0
  -4  -9  -7  902.58   19.37   0
   4   9   7  849.05   18.56   0
  -5  -9  -7  266.61    8.34   0
   5   9   7  258.00    8.07   0
  -6  -9  -7   89.85    6.99   0
   6   9   7   87.97    6.19   0
  -7  -9  -7  531.60   18.02   0
   7   9   7  489.36   15.87   0
   8   9   7   15.07    6.73   0
  -8  -9  -7   15.33   11.84   0
  -9  -9  -7    9.15   11.03   0
   9   9   7   16.14    6.73   0
 -10  -9  -7   39.01   13.72   0
  10   9   7   16.68   12.11   0
 -11 -10   7   34.17   16.41   0
  11  10  -7   44.93   15.87   0
 -10 -10   7   35.51   13.45   0
  -9 -10   7   61.07   12.64   0
   9  10  -7   64.30   13.45   0
  -8 -10   7   65.64   11.03   0
   8  10  -7   88.24   11.84   0
   7  10  -7   19.91    8.07   0
  -6 -10   7    2.69    6.19   0
   6  10  -7   -1.35    4.84   0
  -5 -10   7   44.12    4.84   0
   5  10  -7   52.46    4.84   0
  -4 -10   7  306.69   15.07   0
   4  10  -7  333.06   10.49   0
  -3 -10   7   61.61    4.30   0
   3  10  -7   60.53    4.04   0
  -2 -10   7   -1.08    2.15   0
   2  10  -7    2.42    2.69   0
  -1 -10   7   77.21    2.96   0
   1  10  -7   84.47    4.30   0
   0 -10  -7  139.62    4.57   0
   0  10   7  141.78    4.04   0
  -1 -10  -7   44.12    2.96   0
   1  10   7   36.59    2.69   0
  -2 -10  -7   79.63    3.77   0
   2  10   7   74.79    5.92   0
  -3 -10  -7    3.50    2.69   0
   3  10   7   -0.27    1.88   0
   4  10   7    6.73    2.96   0
  -4 -10  -7    9.42    3.23   0
  -5 -10  -7  211.99    7.26   0
   5  10   7  196.66    8.07   0
  -6 -10  -7  143.93    8.61   0
   6  10   7  140.43    6.99   0
  -7 -10  -7    8.07    6.19   0
   7  10   7   13.99    4.57   0
  -8 -10  -7   74.79   10.76   0
   8  10   7   79.09    8.07   0
   9  10   7   24.75    7.26   0
  -9 -10  -7   44.39   14.26   0
 -10 -10  -7    8.61   12.91   0
  10  10   7    2.69   11.84   0
 -11 -11   7   48.16   16.14   0
  11  11  -7   60.53   15.60   0
 -10 -11   7   -1.88   12.91   0
  10  11  -7   18.83   10.22   0
  -9 -11   7   22.60    8.34   0
   9  11  -7   13.99   11.84   0
   8  11  -7   47.08   10.76   0
   7  11  -7  402.73   18.56   0
  -6 -11   7   25.02    5.11   0
   6  11  -7    9.15    4.57   0
  -5 -11   7    4.57    4.30   0
   5  11  -7    9.95    4.04   0
  -4 -11   7 1249.90   31.21   0
   4  11  -7 1319.31   33.36   0
  -3 -11   7   -1.35    5.92   0
   3  11  -7    0.81    2.96   0
  -2 -11   7  297.54    9.42   0
   2  11  -7  277.10    8.88   0
  -1 -11   7   -1.88    1.35   0
   1  11  -7   -2.69    1.88   0
   0 -11  -7  273.33    7.53   0
   0  11   7  278.44    8.88   0
  -1 -11  -7  111.65    4.30   0
   1  11   7  101.42    4.57   0
  -2 -11  -7   17.76    2.69   0
   2  11   7   19.91    2.69   0
  -3 -11  -7   10.22    2.96   0
   3  11   7   10.76    2.42   0
  -4 -11  -7  232.17    9.15   0
   4  11   7  215.76    8.34   0
  -5 -11  -7   58.92    4.57   0
   5  11   7   64.30    5.11   0
  -6 -11  -7  152.27    8.88   0
   6  11   7  154.96    7.80   0
  -7 -11  -7  344.89   13.72   0
   7  11   7  332.79   12.11   0
  -8 -11  -7   66.72   10.76   0
   8  11   7   46.00    6.73   0
   9  11   7    0.54    6.99   0
  -9 -11  -7   -9.42   11.30   0
 -10 -11  -7   34.17   13.72   0
  10  11   7   31.21   12.38   0
 -11 -12   7   14.53   14.53   0
  10  12  -7  -12.11   13.45   0
 -10 -12   7   16.68   13.99   0
   9  12  -7   12.11   11.30   0
  -9 -12   7   30.13   11.84   0
  -8 -12   7  139.09   13.45   0
   8  12  -7  142.85    9.15   0
   7  12  -7  117.56   11.84   0
  -6 -12   7    4.04    4.84   0
   6  12  -7   -1.88    5.38   0
  -5 -12   7  155.50    6.99   0
   5  12  -7  130.48    5.92   0
  -4 -12   7  197.73    7.80   0
   4  12  -7  209.03    8.07   0
  -3 -12   7  147.43    6.19   0
   3  12  -7  136.67    6.19   0
  -2 -12   7   99.27    5.11   0
   2  12  -7   96.04    4.84   0
  -1 -12   7   13.72    6.19   0
   1  12  -7   13.72    3.23   0
   0 -12  -7  322.83    8.61   0
   0  12   7  341.66   10.49   0
  -1 -12  -7   18.02    2.42   0
   1  12   7   14.80    2.69   0
  -2 -12  -7   24.21    2.69   0
   2  12   7   17.76    4.30   0
  -3 -12  -7  480.48   14.26   0
   3  12   7  519.22   15.60   0
  -4 -12  -7   89.59    4.57   0
   4  12   7   75.87    4.84   0
  -5 -12  -7  158.19    6.46   0
   5  12   7  148.50    6.73   0
  -6 -12  -7  367.22   13.45   0
   6  12   7  366.68   12.64   0
  -7 -12  -7    4.84    6.46   0
   7  12   7   14.26    5.65   0
  -8 -12  -7  134.78   13.18   0
   8  12   7  126.44    9.15   0
  -9 -12  -7  144.74   15.60   0
   9  12   7  121.87    9.15   0
 -10 -12  -7   34.44   14.26   0
  10  12   7   25.29    8.34   0
  10  13  -7    2.69   13.45   0
 -10 -13   7   11.57   13.99   0
   9  13  -7   -3.23   11.84   0
  -9 -13   7   -2.96   11.30   0
  -8 -13   7   14.80    9.68   0
   8  13  -7   14.80    9.68   0
  -7 -13   7   18.02    8.61   0
   7  13  -7   12.64    8.07   0
  -6 -13   7  211.99    8.88   0
   6  13  -7  181.59    7.80   0
  -5 -13   7    5.65    4.30   0
   5  13  -7   12.91    4.30   0
  -4 -13   7   29.32    4.57   0
   4  13  -7   37.93    4.30   0
  -3 -13   7    2.15    3.77   0
   3  13  -7    8.61    2.69   0
  -2 -13   7  135.86    5.65   0
   2  13  -7  112.18    5.11   0
  -1 -13   7   30.13    6.46   0
   1  13  -7   33.09    3.23   0
   0 -13  -7    2.96    2.42   0
   0  13   7   11.03    2.42   0
  -1 -13  -7  519.76   12.11   0
   1  13   7  523.26   14.26   0
  -2 -13  -7  131.55    5.11   0
   2  13   7  139.89    9.68   0
  -3 -13  -7   -2.42    1.88   0
   3  13   7   -3.23    3.77   0
  -4 -13  -7   97.66    4.84   0
   4  13   7  106.80    5.92   0
  -5 -13  -7  227.87   10.22   0
   5  13   7  211.72    8.07   0
  -6 -13  -7   21.52    5.92   0
   6  13   7   12.11    4.30   0
  -7 -13  -7   72.91    8.88   0
   7  13   7  104.38    7.26   0
  -8 -13  -7   44.66   10.76   0
   8  13   7   44.93    6.99   0
  -9 -13  -7   43.85   12.64   0
   9  13   7   53.81    6.99   0
 -10 -13  -7   46.81   15.33   0
  10  13   7   44.93    8.88   0
 -10 -14   7   29.86   13.99   0
  10  14  -7   12.11   13.99   0
  -9 -14   7   19.91   11.57   0
   9  14  -7   40.35    9.15   0
  -8 -14   7  176.21   14.53   0
   8  14  -7  175.94   14.26   0
  -7 -14   7   27.17    8.07   0
   7  14  -7   13.72    9.15   0
  -6 -14   7   48.42    5.38   0
   6  14  -7   41.97    5.11   0
  -5 -14   7  904.74   24.21   0
   5  14  -7  983.02   26.36   0
  -4 -14   7  184.55    7.80   0
   4  14  -7  175.14    6.99   0
  -3 -14   7    7.80    3.77   0
   3  14  -7    5.38    3.23   0
  -2 -14   7  168.95    6.46   0
   2  14  -7  164.91    6.73   0
  -1 -14   7   13.99    6.73   0
   1  14  -7   17.49    2.96   0
   0 -14  -7   -2.96    1.88   0
   0  14   7    0.81    2.96   0
  -1 -14  -7   25.56    2.69   0
   1  14   7   25.02    3.23   0
  -2 -14  -7    1.35    2.69   0
   2  14   7   -1.88    5.65   0
  -3 -14  -7    8.61    2.96   0
   3  14   7    1.61    5.92   0
  -4 -14  -7  695.43   15.87   0
   4  14   7  672.84   19.10   0
  -5 -14  -7   15.87    5.11   0
   5  14   7   12.91    3.50   0
  -6 -14  -7  130.48    8.34   0
   6  14   7  121.06    6.99   0
  -7 -14  -7   27.44    7.26   0
   7  14   7   33.09    5.92   0
  -8 -14  -7   38.74   10.76   0
   8  14   7   35.51    7.26   0
  -9 -14  -7   18.29   15.07   0
   9  14   7    5.65    6.46   0
  10  14   7    4.04    8.34   0
 -10 -14  -7   -0.81   13.72   0
  10  15  -7   20.18   14.26   0
 -10 -15   7   15.60   13.99   0
   9  15  -7  104.92   11.84   0
  -8 -15   7  178.90   15.33   0
   8  15  -7  166.53   14.26   0
  -7 -15   7  119.18   12.11   0
   7  15  -7  116.22   11.30   0
  -6 -15   7   16.14    5.38   0
   6  15  -7   12.38    4.57   0
  -5 -15   7  371.26   12.11   0
   5  15  -7  345.97   11.84   0
  -4 -15   7  140.97    6.99   0
   4  15  -7  129.40    6.46   0
  -3 -15   7   -1.35    2.96   0
   3  15  -7    0.54    3.50   0
  -2 -15   7    8.34    2.96   0
   2  15  -7    9.15    3.23   0
  -1 -15   7    0.27    6.46   0
   1  15  -7    3.50    2.96   0
   0 -15  -7  145.81    6.73   0
   0  15   7  157.11    6.19   0
  -1 -15  -7    2.15    2.96   0
   1  15   7   -1.08    2.42   0
  -2 -15  -7   26.63    3.23   0
   2  15   7   27.44    5.11   0
  -3 -15  -7   26.36    3.77   0
   3  15   7   34.17    3.77   0
  -4 -15  -7  231.09    7.26   0
   4  15   7  195.31    7.80   0
  -5 -15  -7   65.64    6.73   0
   5  15   7   54.34    4.57   0
  -6 -15  -7   25.56    6.46   0
   6  15   7   28.52    5.11   0
  -7 -15  -7   64.57    8.07   0
   7  15   7   79.63    6.99   0
  -8 -15  -7   37.93   10.76   0
   8  15   7   29.32    6.99   0
  -9 -15  -7   16.95   15.33   0
   9  15   7   15.33    8.61   0
 -10 -16   7  121.87   17.22   0
  10  16  -7  132.63   18.02   0
  -9 -16   7  209.30   18.02   0
   9  16  -7  185.36   16.95   0
  -8 -16   7   16.68    9.95   0
   8  16  -7   17.76   10.22   0
  -7 -16   7   12.38    8.61   0
   7  16  -7   -1.61    8.88   0
  -6 -16   7  446.32   14.53   0
   6  16  -7  439.05   20.98   0
  -5 -16   7  142.32    7.26   0
   5  16  -7  139.36    6.73   0
  -4 -16   7  418.07   12.64   0
   4  16  -7  432.86   13.72   0
  -3 -16   7    0.27    3.50   0
   3  16  -7    5.38    3.50   0
  -2 -16   7  163.57    6.73   0
   2  16  -7  176.21    6.73   0
  -1 -16   7  135.05    8.88   0
   1  16  -7  155.23    6.46   0
   0 -16  -7    2.69    2.96   0
   0  16   7   -3.77    2.15   0
  -1 -16  -7   23.94    3.77   0
   1  16   7   12.38    3.23   0
  -2 -16  -7   54.88    4.57   0
   2  16   7   47.08    3.77   0
  -3 -16  -7   20.98    4.57   0
   3  16   7   26.63    7.26   0
  -4 -16  -7  135.32    5.65   0
   4  16   7  141.24    6.99   0
  -5 -16  -7  188.32    9.15   0
   5  16   7  155.77    7.26   0
  -6 -16  -7  129.40    9.15   0
   6  16   7  128.33    7.26   0
  -7 -16  -7   42.24    7.53   0
   7  16   7   31.75    5.92   0
   8  16   7   67.53    8.07   0
  -8 -16  -7   86.90   14.53   0
  -9 -16  -7   26.90   16.14   0
   9  16   7   30.67    8.07   0
 -10 -17   7   18.83   14.53   0
  10  17  -7    6.46   10.22   0
  -9 -17   7   41.70   12.64   0
   9  17  -7   32.28   13.18   0
  -8 -17   7   -2.15   10.22   0
   8  17  -7  -11.03    9.42   0
  -7 -17   7   11.57    8.61   0
   7  17  -7   11.84    9.15   0
  -6 -17   7   14.53    4.84   0
   6  17  -7   30.13    8.07   0
  -5 -17   7    2.42    4.57   0
   5  17  -7    1.61    4.04   0
  -4 -17   7   60.53    9.42   0
   4  17  -7   75.60    5.38   0
  -3 -17   7  313.15   10.49   0
   3  17  -7  295.93    9.95   0
  -2 -17   7  166.26   11.03   0
   2  17  -7  154.42    6.46   0
  -1 -17   7   99.54    9.68   0
   1  17  -7  124.83    5.65   0
   0 -17  -7   61.07    8.07   0
   0  17   7   51.38    4.30   0
  -1 -17  -7   78.29    4.57   0
   1  17   7   86.36    4.84   0
  -2 -17  -7   55.15    4.84   0
   2  17   7   54.34    7.53   0
  -3 -17  -7  222.49    9.15   0
   3  17   7  217.91   12.64   0
  -4 -17  -7    9.95    4.57   0
   4  17   7   23.94    6.73   0
  -5 -17  -7   33.09    5.92   0
   5  17   7   31.75    4.84   0
  -6 -17  -7    5.65    6.19   0
   6  17   7    2.42    4.57   0
  -7 -17  -7   -4.30    8.07   0
   7  17   7    0.00    5.11   0
  -8 -17  -7  262.30   19.91   0
   8  17   7  244.28   12.64   0
   9  17   7   15.07    7.80   0
  -9 -17  -7    6.19   13.18   0
  10  18  -7   14.80   10.22   0
  -9 -18   7    8.34   11.84   0
   9  18  -7    4.30   12.11   0
  -8 -18   7   -1.61   10.22   0
   8  18  -7   11.30   10.49   0
  -7 -18   7   15.60    9.15   0
   7  18  -7   -0.81    8.34   0
  -6 -18   7   94.16    6.99   0
   6  18  -7  103.04   10.49   0
  -5 -18   7  116.22    6.73   0
   5  18  -7  124.56    7.26   0
  -4 -18   7   40.89    5.11   0
   4  18  -7   46.54    4.84   0
  -3 -18   7  195.31    8.07   0
   3  18  -7  179.17    7.53   0
  -2 -18   7   94.43    9.42   0
   2  18  -7  104.38    5.65   0
  -1 -18   7  118.64   10.49   0
   1  18  -7  138.82    6.73   0
   0  18   7  120.79    5.65   0
   0 -18  -7  124.56    6.19   0
  -1 -18  -7  119.45    6.19   0
   1  18   7  108.42    5.11   0
  -2 -18  -7   90.39    5.65   0
   2  18   7   96.31    8.61   0
  -3 -18  -7  462.99   14.80   0
   3  18   7  433.40   19.64   0
  -4 -18  -7   23.41    5.38   0
   4  18   7   23.94    6.73   0
  -5 -18  -7  103.84    7.53   0
   5  18   7  128.06    6.99   0
  -6 -18  -7  144.74    9.68   0
   6  18   7  131.29    8.07   0
  -7 -18  -7  103.04   10.49   0
   7  18   7   90.12    7.53   0
  -8 -18  -7  112.18   15.60   0
   8  18   7  122.41    9.68   0
  -9 -18  -7   10.22   13.99   0
   9  18   7   15.87    8.34   0
 -10 -19   7   49.50   16.41   0
  10  19  -7   28.25   15.33   0
  -9 -19   7   30.13   13.45   0
   9  19  -7   32.82   13.18   0
   8  19  -7   63.49   12.11   0
  -8 -19   7   46.54   11.30   0
  -7 -19   7   72.91   11.03   0
   7  19  -7   60.53    8.34   0
  -6 -19   7   64.30    6.73   0
   6  19  -7   56.76    8.88   0
  -5 -19   7  379.60   19.37   0
   5  19  -7  337.63   12.11   0
  -4 -19   7   34.44    4.84   0
   4  19  -7   28.52    4.57   0
  -3 -19   7   99.81    6.19   0
   3  19  -7  104.11    5.92   0
  -2 -19   7 1755.67   43.85   0
   2  19  -7 1814.05   45.47   0
  -1 -19   7   88.51    9.15   0
   1  19  -7   57.57    4.57   0
   0 -19  -7    6.19    3.50   0
   0  19   7   12.11    2.96   0
  -1 -19  -7    4.04    3.23   0
   1  19   7    1.61    2.42   0
  -2 -19  -7   59.72    5.38   0
   2  19   7   51.12    6.19   0
  -3 -19  -7    3.23    4.04   0
   3  19   7   -1.08    4.04   0
  -4 -19  -7   47.08    5.38   0
   4  19   7   34.17    5.92   0
  -5 -19  -7   71.83    7.80   0
   5  19   7   80.44    5.92   0
  -6 -19  -7    7.26    7.26   0
   6  19   7    6.73    4.84   0
  -7 -19  -7  171.64   12.11   0
   7  19   7  169.76    8.61   0
  -8 -19  -7   27.98   14.26   0
   8  19   7   25.29    6.46   0
  -9 -19  -7    2.42   13.18   0
   9  19   7   11.30    8.07   0
 -10 -20   7    4.04   14.80   0
  10  20  -7   -5.92    9.95   0
  -9 -20   7   45.73   13.99   0
   9  20  -7    7.53   12.91   0
   8  20  -7   22.33    8.88   0
  -8 -20   7   14.80   11.57   0
  -7 -20   7    5.65    9.15   0
   7  20  -7   -1.61    9.15   0
  -6 -20   7  259.07   11.03   0
   6  20  -7  218.18   13.99   0
  -5 -20   7    4.84    4.84   0
   5  20  -7    3.23    6.73   0
  -4 -20   7   13.72    4.57   0
   4  20  -7   11.30    4.30   0
  -3 -20   7  608.81   17.76   0
   3  20  -7  629.52   17.76   0
  -2 -20   7  107.34    9.42   0
   2  20  -7  115.14    5.92   0
  -1 -20   7   13.18    7.26   0
[truncated: 196,627 more chars]
