# Supplementary material for: Crystal structure of N′′-(2-eth­oxy-2-oxoeth­yl)-N,N,N′,N′-tetra­methyl-N′′-[3-(1,3,3-tri­methyl­ureido)prop­yl]guanidinium tetra­phenyl­borate
Source: Acta Crystallogr E Crystallogr Commun. 2015 Dec 9;71(Pt 12):o1026–7. doi: 10.1107/S2056989015023142 (PMC4719960; doi:10.1107/S2056989015023142)
Supplement: Supplementary file 2 [file e-71-o1026-Isup2.hkl]

#
# h,k,l, Fc-squared, Fo-squared, sigma(Fo-squared), status flag
#
data_I
_shelx_title '  GUA4EEBPH4 (MONOKLINIC, P21/C)'
_shelx_refln_list_code          4
_shelx_F_calc_maximum      196.94
_exptl_crystal_F_000      1432.00
_reflns_d_resolution_high  0.7565

loop_
 _space_group_symop_operation_xyz
 'x, y, z'
 '-x, y+1/2, -z+1/2'
 '-x, -y, -z'
 'x, -y-1/2, z-1/2'

_cell_length_a     9.6650
_cell_length_b    33.8756
_cell_length_c    11.1543
_cell_angle_alpha  90.000
_cell_angle_beta   93.759
_cell_angle_gamma  90.000

_shelx_F_squared_multiplier     1.000

loop_
 _refln_index_h
 _refln_index_k
 _refln_index_l
 _refln_F_squared_calc
 _refln_F_squared_meas
 _refln_F_squared_sigma
 _refln_observed_status
   1   0   0       7838.53       7567.52        73.50 o
   2   0   0       9662.15       9840.46       157.05 o
   3   0   0      36479.16      33987.51       744.36 o
   4   0   0       2837.50       3070.10        52.69 o
   5   0   0       1967.06       2200.85        60.49 o
   6   0   0         10.66         -9.75        13.67 o
   7   0   0        158.66        183.42        20.49 o
   8   0   0         97.24         81.95        21.47 o
   9   0   0       2385.30       2322.80        67.30 o
  10   0   0        744.26        659.47        40.98 o
  11   0   0        166.82        186.32        36.08 o
  12   0   0        305.23        406.79        67.30 o
   1   1   0        664.45        636.37        26.67 o
   2   1   0        590.83        672.19        61.47 o
   3   1   0       1713.89       1766.37        90.24 o
   4   1   0        518.24        538.30        21.94 o
   5   1   0       4006.09       4189.43       180.48 o
   6   1   0          1.49          4.88         9.67 o
   7   1   0       2433.87       2213.75        43.08 o
   8   1   0         66.22         45.82        18.02 o
   9   1   0        500.80        610.44        48.28 o
  10   1   0         47.86         30.83        22.72 o
  11   1   0        110.65        161.22        25.16 o
  12   1   0          1.19        -23.64        23.64 o
   0   2   0         84.56         76.06        10.95 o
   1   2   0       7063.90       6844.58        27.72 o
   2   2   0       2432.12       2388.35       114.64 o
   3   2   0       4049.88       3920.41       158.52 o
   4   2   0        242.91        247.86        20.49 o
   5   2   0         38.03         50.50         5.86 o
   6   2   0       1480.14       1559.19        88.28 o
   7   2   0       1172.93       1206.40        29.27 o
   8   2   0       1323.40       1297.84        32.07 o
   9   2   0         21.80         32.59        29.75 o
  10   2   0         27.36         31.25        18.04 o
  11   2   0         90.04         98.93        29.21 o
  12   2   0         42.51         68.46        25.45 o
   1   3   0         70.05         77.35        12.47 o
   3   3   0       1075.08       1056.61        81.46 o
   4   3   0         34.49         34.24         4.38 o
   5   3   0        113.08         91.59         5.57 o
   6   3   0        446.69        482.77        23.92 o
   7   3   0        799.01        759.06        25.37 o
   8   3   0       4802.55       4636.22       151.70 o
   9   3   0         42.89         46.11        19.86 o
  10   3   0        665.94        725.26        29.64 o
  11   3   0          5.62         33.38        21.08 o
  12   3   0          9.37         75.08        32.30 o
   0   4   0      26375.64      25458.14        53.70 o
   1   4   0       1230.46       1205.89        16.90 o
   2   4   0          6.98         22.44         6.35 o
   3   4   0        321.85        350.55        11.69 o
   4   4   0        134.89        143.29         6.33 o
   5   4   0         41.62         27.55         6.33 o
   6   4   0        103.48        105.21         6.35 o
   7   4   0        243.04        212.23        15.18 o
   8   4   0          0.05        -12.31        15.13 o
   9   4   0         30.02         56.69        21.46 o
  10   4   0        102.82        139.96        21.03 o
  11   4   0         22.29         12.55        24.48 o
  12   4   0        184.49        179.79        47.30 o
   1   5   0       1625.91       1414.61        17.92 o
   2   5   0      14262.69      13204.12       546.31 o
   3   5   0      11159.30      11653.55       190.55 o
   4   5   0       4065.59       4305.92       124.87 o
   5   5   0       3952.16       4302.98        61.17 o
   6   5   0       1101.45       1036.06        24.42 o
   7   5   0        292.51        346.29        17.20 o
   8   5   0        999.40        998.51        28.28 o
   9   5   0       1970.34       2025.82        46.16 o
  10   5   0        517.20        438.58        30.12 o
  11   5   0         43.22         47.87        37.57 o
  12   5   0        179.83        244.84        89.26 o
   0   6   0       2011.42       2043.80        60.49 o
   1   6   0        255.76        277.64        16.57 o
   2   6   0       8402.44       7451.46       120.36 o
   3   6   0      10424.39      10323.09       258.52 o
   4   6   0       3997.15       4324.84        60.56 o
   5   6   0       1542.82       1609.34        25.08 o
   6   6   0        137.64        140.18         8.41 o
   7   6   0       2357.44       2583.58       100.97 o
   8   6   0          0.83          3.19        11.25 o
   9   6   0        242.44        221.65        19.68 o
  10   6   0          0.00          6.33        20.00 o
  11   6   0         78.10         46.84        32.20 o
  12   6   0         55.95         64.17        40.98 o
   1   7   0         24.85         26.07         3.46 o
   2   7   0        991.12        918.76        15.61 o
   3   7   0        513.72        444.87        38.04 o
   4   7   0       1955.19       2302.20        90.73 o
   5   7   0        994.01       1078.55        53.65 o
   6   7   0         45.96         37.38         8.12 o
   7   7   0        246.45        283.25        27.80 o
   8   7   0       1253.65       1352.40        60.49 o
   9   7   0        394.38        370.67        22.94 o
  10   7   0         67.97         53.60        18.20 o
  11   7   0        155.47        158.13        28.33 o
  12   7   0        473.56        514.10        38.27 o
   1   8   0      10004.46       9394.25       234.62 o
   2   8   0      12608.33      12275.28       661.43 o
   3   8   0       7689.88       7406.91       117.91 o
   4   8   0        772.25        802.29        28.28 o
   5   8   0       2660.01       2731.72       176.09 o
   6   8   0        811.29        946.92        44.87 o
   7   8   0         63.53         81.12        13.44 o
   8   8   0       4079.13       4067.50        76.16 o
   9   8   0        425.96        446.41        23.11 o
  10   8   0          2.40         27.54        20.27 o
  11   8   0         62.45         75.18        23.43 o
  12   8   0        145.24        134.02        27.18 o
   1   9   0      10721.00       9751.44       349.24 o
   2   9   0          4.75         -3.46         3.46 o
   3   9   0        829.48        824.66        17.58 o
   4   9   0        827.08        759.51        42.93 o
   5   9   0       1386.31       1442.01        22.44 o
   6   9   0          7.53         10.11         7.81 o
   7   9   0         33.52         50.68        15.50 o
   8   9   0        406.34        387.80        34.14 o
   9   9   0       1146.24       1054.59        38.06 o
  10   9   0        203.47        154.02        25.98 o
  11   9   0          3.33         10.24        24.15 o
  12   9   0        377.42        370.21        30.14 o
   1  10   0      11938.06      10776.77       274.13 o
   2  10   0       2178.67       2016.11       110.73 o
   3  10   0       6341.29       6272.81       102.23 o
   4  10   0       4799.60       4991.91        85.17 o
   5  10   0       1485.86       1655.13        32.72 o
   6  10   0        679.14        687.86        28.28 o
   7  10   0        474.47        449.22        36.08 o
   8  10   0       2844.34       2840.02        85.85 o
   9  10   0        608.89        573.51        25.16 o
  10  10   0        703.42        704.31        37.57 o
  11  10   0         18.79         -0.21        31.20 o
  12  10   0        109.75         93.38        34.20 o
   1  11   0        355.86        299.70         9.27 o
   2  11   0       3764.59       3194.52        54.14 o
   3  11   0       2027.34       2039.36        32.28 o
   4  11   0       4299.20       3959.45        67.93 o
   5  11   0       3438.34       3266.37        57.60 o
   6  11   0          9.45          2.55         7.53 o
   7  11   0       1935.28       1931.32        68.28 o
   8  11   0          0.17          7.31        27.80 o
   9  11   0          9.14         21.79        15.67 o
  10  11   0        338.60        358.46        25.16 o
  11  11   0          2.55         -0.49        42.45 o
  12  11   0        348.88        331.87        41.94 o
   1  12   0       5524.48       5260.75        97.06 o
   2  12   0         49.78         45.94         5.51 o
   3  12   0       2640.09       2623.85        40.55 o
   4  12   0         14.83          9.27         7.31 o
   5  12   0          0.17         -1.06         8.61 o
   6  12   0         66.05         66.84        15.12 o
   7  12   0        124.59        150.85        19.51 o
   8  12   0       1008.66        876.16        27.80 o
   9  12   0        872.25        850.10        55.61 o
  10  12   0        501.87        474.03        25.54 o
  11  12   0         34.73         23.91        28.33 o
  12  12   0        224.71        241.03        52.18 o
   1  13   0       2170.18       2055.69       102.42 o
   2  13   0       3375.79       3602.75        63.06 o
   3  13   0       7130.55       7356.93       227.29 o
   4  13   0          0.89          1.50         7.50 o
   5  13   0        146.67        127.31        10.98 o
   6  13   0       1435.42       1385.56        27.39 o
   7  13   0       2061.86       2043.56        43.45 o
   8  13   0        336.87        376.14        28.57 o
   9  13   0          6.41         16.10        26.83 o
  10  13   0         33.11         39.62        21.25 o
  11  13   0         61.30         79.94        31.56 o
  12  13   0          0.10         10.06        30.01 o
   1  14   0        194.76        182.64         7.50 o
   2  14   0        600.54        580.74        43.41 o
   3  14   0        527.00        619.16        38.53 o
   4  14   0         91.32        105.82         8.61 o
   5  14   0        395.49        386.92        15.18 o
   6  14   0       1096.45       1067.17        34.63 o
   7  14   0        340.19        384.42        18.58 o
   8  14   0         82.23         65.34        19.23 o
   9  14   0         16.47         22.08        20.74 o
  10  14   0        309.26        295.41        32.67 o
  11  14   0          4.49        -17.06        25.80 o
  12  14   0         47.79         71.03        29.96 o
   1  15   0       1217.94       1107.40        23.73 o
   2  15   0        629.08        541.03        16.06 o
   3  15   0        785.73        835.27        18.26 o
   4  15   0          6.91          4.79         7.91 o
   5  15   0        901.94        870.45        65.85 o
   6  15   0       1502.06       1572.25        59.02 o
   7  15   0       1111.96       1195.89        85.36 o
   8  15   0       1700.27       1627.60        40.00 o
   9  15   0        461.98        464.59        28.29 o
  10  15   0         72.78         65.74        22.35 o
  11  15   0          3.60         18.53        25.51 o
  12  15   0         19.23         42.81        30.01 o
   1  16   0       2738.91       2784.87       169.74 o
   2  16   0        782.85        785.73        17.90 o
   3  16   0       5213.98       5743.00       341.45 o
   4  16   0        140.13        140.84        13.67 o
   5  16   0         46.38         48.97        17.06 o
   6  16   0       1479.63       1471.84        59.02 o
   7  16   0         42.63         50.68        14.44 o
   8  16   0         75.01         66.56        13.44 o
   9  16   0         90.38        115.55        39.02 o
  10  16   0         32.70         55.01        24.39 o
  11  16   0         11.28         24.91        26.38 o
   1  17   0          0.00          1.47         5.51 o
   2  17   0        791.02        716.39        24.88 o
   3  17   0        166.91        145.16         6.77 o
   4  17   0       1630.03       1638.26        33.40 o
   5  17   0        808.90        681.93        19.31 o
   6  17   0          0.00         -9.74         9.74 o
   7  17   0         32.80          5.70        16.18 o
   8  17   0          1.12          9.93        15.83 o
   9  17   0          5.41          4.35        19.16 o
  10  17   0         92.81         61.48        20.36 o
  11  17   0         25.85         25.44        52.20 o
   1  18   0       2262.00       2271.66        41.69 o
   2  18   0       4906.60       5221.24       267.78 o
   3  18   0       1092.51       1201.97        53.65 o
   4  18   0        368.58        415.61        24.88 o
   5  18   0       1753.69       1654.59        69.28 o
   6  18   0         98.48         89.40        13.65 o
   7  18   0          8.50          7.20        14.63 o
   8  18   0        198.14        194.88        21.77 o
   9  18   0         20.93         18.75        17.10 o
  10  18   0         16.07         13.03        18.48 o
  11  18   0        393.33        374.68        26.82 o
   1  19   0        932.89        900.88        42.93 o
   2  19   0         13.06         15.39         6.84 o
   3  19   0          6.30          0.99         5.23 o
   4  19   0        713.08        694.54        18.58 o
   5  19   0       1234.15       1275.12        29.17 o
   6  19   0       2216.18       2136.11        44.09 o
   7  19   0         13.84          4.16        14.29 o
   8  19   0        459.53        405.73        32.67 o
   9  19   0         21.03         34.97        39.02 o
  10  19   0          0.04        -16.24        23.33 o
  11  19   0         47.53         58.06        29.57 o
   1  20   0        187.05        180.33        36.10 o
   2  20   0         54.24         58.82         8.78 o
   3  20   0       1839.63       2007.31       122.91 o
   4  20   0        297.33        307.49        13.74 o
   5  20   0        189.03        182.15        13.33 o
   6  20   0        103.92         95.80        14.03 o
   7  20   0         15.48          1.55        20.49 o
   8  20   0        271.82        219.23        23.41 o
   9  20   0        166.12        170.62        22.04 o
  10  20   0        130.36        100.24        25.00 o
  11  20   0          7.90          5.01        27.78 o
   1  21   0        332.90        320.96        14.65 o
   2  21   0         17.77         16.10         8.28 o
   3  21   0        269.77        239.69        12.05 o
   4  21   0        267.24        240.22        27.32 o
   5  21   0        101.55        103.30        13.67 o
   6  21   0        288.53        251.37        19.23 o
   7  21   0        108.21        119.11        16.80 o
   8  21   0          2.12          8.96        29.26 o
   9  21   0         17.01         19.09        20.96 o
  10  21   0        251.74        316.23        50.24 o
  11  21   0        278.92        260.47        39.02 o
   1  22   0       1685.35       1971.59        81.95 o
   2  22   0        515.16        488.22        20.98 o
   3  22   0          1.59          3.26        11.21 o
   4  22   0        461.61        422.43        24.89 o
   5  22   0        406.91        353.31        34.63 o
   6  22   0        151.30        114.12        14.82 o
   7  22   0         34.32         39.08        15.42 o
   8  22   0        388.84        344.87        20.00 o
   9  22   0        250.16        219.40        22.08 o
  10  22   0        237.00        264.85        36.10 o
  11  22   0         20.61         21.21        28.18 o
   1  23   0        235.34        189.60        13.05 o
   2  23   0         26.35         30.88         8.72 o
   3  23   0         29.76         21.94         9.67 o
   4  23   0         58.58         73.08        20.98 o
   5  23   0        854.90        773.55        23.18 o
   6  23   0         21.11         11.11        13.33 o
   7  23   0       1242.91       1228.26        29.57 o
   8  23   0        202.41        195.56        27.80 o
   9  23   0         60.36         52.07        19.57 o
  10  23   0        142.62        152.94        24.02 o
   1  24   0         42.09         24.40        12.69 o
   2  24   0        494.94        458.09        24.88 o
   3  24   0        985.53       1017.88        46.81 o
   4  24   0        771.44        801.91        25.97 o
   5  24   0         65.26         46.78        11.00 o
   6  24   0        435.37        408.48        29.75 o
   7  24   0         79.12         66.83        14.96 o
   8  24   0         39.45         39.04        22.48 o
   9  24   0          0.61         22.19        22.64 o
  10  24   0        272.23        340.34        30.41 o
   2  25   0         19.58         20.74         8.61 o
   3  25   0        509.96        525.01        22.43 o
   4  25   0         35.26         37.58        11.66 o
   5  25   0        193.08        126.05        22.92 o
   6  25   0          9.06          7.56        12.74 o
   7  25   0        127.43        113.72        17.90 o
   8  25   0          1.70         -6.85        21.70 o
   9  25   0        249.01        262.81        25.98 o
  10  25   0         33.44         53.01        56.10 o
   1  26   0        763.12        770.46        62.44 o
   2  26   0         43.23         23.16         8.20 o
   3  26   0        137.28        130.60        13.18 o
   4  26   0       2484.67       2339.59        48.27 o
   5  26   0         33.82         53.50        18.04 o
   6  26   0         65.14         48.43        15.13 o
   7  26   0          0.21         -7.43        13.42 o
   8  26   0        333.83        306.77        22.08 o
   9  26   0          2.50          9.79        28.50 o
  10  26   0          5.58          6.12        26.79 o
   1  27   0         87.52         97.55        20.49 o
   2  27   0       2071.53       2145.76        74.63 o
   3  27   0          9.26         10.71        10.38 o
   4  27   0          0.35          6.79        12.35 o
   5  27   0        154.08        162.18        15.13 o
   6  27   0        294.27        342.57        19.96 o
   7  27   0        445.38        442.17        23.05 o
   8  27   0          5.38        -30.24        30.24 o
   9  27   0        110.87        148.89        20.96 o
  10  27   0         51.11         14.92        28.05 o
   2  28   0         45.04         53.37        13.28 o
   3  28   0        276.21        316.55        15.18 o
   4  28   0        799.73        817.49        24.48 o
   5  28   0         48.44         44.69        14.14 o
   6  28   0         18.87         23.15        14.53 o
   7  28   0          3.37          0.98        16.57 o
   8  28   0         34.50         43.01        18.59 o
   9  28   0          7.94        -11.37        24.84 o
   1  29   0        648.95        558.01        35.10 o
   2  29   0        356.86        355.15        32.20 o
   3  29   0         53.51         41.57        12.74 o
   4  29   0        327.08        347.30        17.90 o
   5  29   0         88.87         73.88        20.00 o
   6  29   0        278.85        241.51        19.96 o
   7  29   0        112.83        115.66        19.57 o
   8  29   0         14.68          8.15        19.96 o
   9  29   0        125.73        109.09        26.10 o
   1  30   0         54.40         43.91        18.53 o
   2  30   0        554.63        626.24        22.89 o
   3  30   0          4.55         -7.64        12.74 o
   4  30   0         54.97         20.91        13.44 o
   5  30   0          7.66         15.46        13.33 o
   6  30   0        249.53        284.41        28.79 o
   7  30   0         80.89         83.09        33.65 o
   8  30   0         95.03        100.56        24.02 o
   9  30   0        129.84        121.96        45.36 o
   1  31   0        653.36        731.67        46.81 o
   2  31   0        315.90        287.54        19.02 o
   3  31   0          4.69         -4.48        14.60 o
   4  31   0         45.27          3.53        12.88 o
   5  31   0        965.27       1074.86       103.91 o
   6  31   0         16.70         54.65        16.56 o
   7  31   0          1.89          3.89        23.43 o
   8  31   0         88.61         86.55        21.79 o
   9  31   0         48.02         16.00        31.69 o
   0  32   0        648.89        660.88        29.31 o
   1  32   0        130.57        124.89        25.35 o
   2  32   0          9.34         -3.92        23.43 o
   3  32   0        153.88        137.94        15.12 o
   4  32   0         60.96         55.33        18.04 o
   5  32   0         68.39        103.21        19.51 o
   6  32   0         46.76         44.90        28.77 o
   7  32   0         82.68         77.41        20.83 o
   8  32   0         20.64         17.89        51.22 o
   1  33   0         25.01         31.12        14.17 o
   2  33   0        282.36        265.28        34.63 o
   3  33   0          4.46         12.59        12.88 o
   4  33   0        582.76        596.88        22.35 o
   5  33   0        178.70        234.82        18.58 o
   6  33   0         40.14         42.92        19.16 o
   7  33   0        118.25        107.61        26.83 o
   8  33   0        375.67        413.43        35.13 o
   1  34   0         66.97         47.26        13.76 o
   2  34   0        270.18        253.77        37.57 o
   3  34   0         16.14         13.25        15.50 o
   4  34   0        105.08        103.76        17.90 o
   5  34   0        106.58         86.67        18.88 o
   6  34   0         41.19         20.89        20.27 o
   7  34   0         93.76        113.54        27.81 o
   8  34   0        256.67        350.69        30.34 o
   1  35   0         45.49         42.40        13.71 o
   2  35   0        387.58        406.79        44.89 o
   3  35   0        397.16        416.97        24.61 o
   4  35   0         46.47         23.23        20.98 o
   5  35   0         39.26          8.35        14.99 o
   6  35   0         33.91         25.77        18.74 o
   7  35   0        368.34        356.97        27.93 o
   0  36   0         14.91         44.77        21.47 o
   1  36   0         95.80         49.68        15.61 o
   2  36   0        318.39        329.74        24.40 o
   3  36   0        119.33        113.36        18.76 o
   4  36   0         79.34         59.51        22.45 o
   5  36   0         83.75        104.40        32.18 o
   6  36   0         55.45         35.01        24.47 o
   7  36   0         92.26        173.58        29.53 o
   1  37   0        141.13        145.62        26.83 o
   2  37   0         39.06          8.78        19.51 o
   3  37   0        219.00        212.76        55.61 o
   4  37   0         67.19         74.88        21.94 o
   5  37   0          1.46          0.54        23.41 o
   6  37   0         77.36         59.69        29.26 o
   7  37   0        227.50        206.08        65.85 o
   0  38   0         52.56         33.51        23.33 o
   1  38   0          9.13          7.48        19.02 o
   2  38   0        111.69         83.91        34.16 o
   3  38   0         60.51         15.23        17.43 o
   4  38   0         64.83         93.46        23.19 o
   5  38   0          4.18         33.41        20.67 o
   6  38   0         18.12         70.11        23.61 o
   1  39   0        136.75        151.34        31.69 o
   2  39   0         15.55          7.91        20.83 o
   3  39   0         19.28         18.88        27.24 o
   4  39   0          1.70        -14.43        20.13 o
   5  39   0          0.26         11.73        17.13 o
   6  39   0         49.79         92.50        25.12 o
   0  40   0         37.74         46.78        32.67 o
   1  40   0         82.06         75.86        17.31 o
   2  40   0         31.03         17.65        19.02 o
   3  40   0          1.00         -4.25        15.66 o
   4  40   0         13.79          3.60        24.81 o
   5  40   0         10.00         11.47        23.33 o
   1  41   0         81.51         88.51        20.55 o
   2  41   0         60.53         80.49        37.55 o
   3  41   0         83.75         95.99        24.47 o
   4  41   0         56.78         77.49        17.58 o
   5  41   0        445.15        490.37        64.87 o
   0  42   0        554.69        644.47        43.40 o
   1  42   0        399.27        347.01        23.19 o
   2  42   0         86.48         94.53        21.25 o
   3  42   0         31.36         20.60        23.83 o
   4  42   0         75.98         65.49        26.34 o
   1  43   0          0.50         19.62        21.44 o
   2  43   0          7.28         -0.92        25.56 o
   3  43   0         33.69         34.41        21.03 o
   0  44   0          6.02         15.42        30.41 o
   1  44   0          7.81         42.67        20.34 o
   2  44   0          4.92         25.98        19.16 o
 -12   1   1         14.50         47.79        27.59 o
 -11   1   1        333.08        348.27        42.93 o
 -10   1   1        528.99        479.97        32.69 o
  -9   1   1          6.09          4.70        19.32 o
  -8   1   1         38.53         59.45        18.04 o
  -7   1   1        485.84        492.06        49.75 o
  -6   1   1        273.42        317.94        36.59 o
  -5   1   1       2482.95       2409.28        63.41 o
  -4   1   1        612.14        576.03        16.10 o
  -3   1   1       1723.16       1747.74        36.95 o
  -2   1   1      15248.98      14928.23       195.46 o
  -1   1   1      11006.67      11015.62        67.95 o
   0   1   1       2128.90       2485.59        18.62 o
   1   1   1       3050.48       3014.81        21.72 o
   2   1   1         45.59         58.04         3.06 o
   3   1   1        560.10        563.18        12.67 o
   4   1   1        406.09        509.27        16.10 o
   5   1   1        413.19        393.25        10.00 o
   6   1   1         56.09         37.68         7.73 o
   7   1   1        476.45        517.37        19.27 o
   8   1   1        208.50        148.97        21.96 o
   9   1   1        656.80        676.48        25.85 o
  10   1   1         52.62         25.83        16.21 o
  11   1   1        418.20        467.02        28.62 o
  12   1   1         67.61         37.85        30.24 o
 -12   2   1        296.71        279.99        30.01 o
 -11   2   1        196.88        247.20        77.08 o
 -10   2   1        117.96        118.48        22.45 o
  -9   2   1       1731.86       1739.31        41.73 o
  -8   2   1        962.60        877.64        36.10 o
  -7   2   1        144.79        184.83        14.49 o
  -6   2   1         24.79         26.34        10.36 o
  -5   2   1         13.78          2.23         7.50 o
  -4   2   1        744.42        714.63        29.75 o
  -3   2   1         30.88         52.57         4.15 o
  -2   2   1        709.31        691.56        38.53 o
  -1   2   1       5002.54       4978.98        43.50 o
   0   2   1       2005.50       1874.84        28.47 o
   1   2   1      12296.38      12118.75        87.96 o
   2   2   1       4160.56       4200.11        47.93 o
   3   2   1       2580.78       2712.87        44.87 o
   4   2   1        106.06        112.20         5.51 o
   5   2   1        208.44        272.82        15.61 o
   6   2   1         26.37         28.53         8.66 o
   7   2   1         25.61         17.08        12.41 o
   8   2   1        242.42        242.80        16.12 o
   9   2   1        105.81         67.95        16.17 o
  10   2   1         31.35         17.82        18.95 o
  11   2   1        557.41        585.82        88.77 o
  12   2   1         98.46         61.27        32.47 o
 -12   3   1         13.42         42.08        28.26 o
 -11   3   1          8.31         23.90        47.32 o
 -10   3   1        180.30        208.79        25.86 o
  -9   3   1       1575.10       1545.69        66.83 o
  -8   3   1        432.16        459.88        19.65 o
  -7   3   1        134.59        149.42        13.74 o
  -6   3   1        515.52        518.70        17.92 o
  -5   3   1        551.15        580.85        44.39 o
  -4   3   1        462.17        487.32        20.98 o
  -3   3   1         80.01         91.37         7.80 o
  -2   3   1        668.03        601.84        11.22 o
  -1   3   1      11113.16      11048.76       274.45 o
   0   3   1         11.56          9.41         0.69 o
   1   3   1         49.83         38.54         1.38 o
   2   3   1      13386.83      13530.36       227.29 o
   3   3   1        164.21        167.88        17.55 o
   4   3   1       7975.80       8083.72       299.00 o
   5   3   1       1382.24       1415.76        22.74 o
   6   3   1         73.49         83.40         9.84 o
   7   3   1          0.00        -14.35        20.98 o
   8   3   1         33.34         63.31        38.53 o
   9   3   1         87.40         52.69        16.56 o
  10   3   1         21.67          9.28        19.31 o
  11   3   1         67.11         40.98        24.15 o
  12   3   1          1.12          5.56        31.00 o
 -12   4   1         11.82         23.70        34.14 o
 -11   4   1         35.10         25.23        24.11 o
 -10   4   1         54.01         37.57        34.63 o
  -9   4   1        929.36        917.92        33.70 o
  -8   4   1        565.51        564.45        22.04 o
  -7   4   1         19.27          8.38        20.00 o
  -6   4   1          7.78          3.31         8.12 o
  -5   4   1       4460.82       4765.63       122.91 o
  -4   4   1        609.52        620.68        17.06 o
  -3   4   1       3229.41       3520.27       124.87 o
  -2   4   1        391.82        424.38         7.59 o
  -1   4   1      26829.84      22166.49       682.41 o
   0   4   1       2845.77       2633.11        27.78 o
   1   4   1       2727.89       2524.88        44.39 o
   2   4   1      11387.92      11218.33       128.64 o
   3   4   1        993.21       1047.04        21.56 o
   4   4   1         24.59         22.45         5.38 o
   5   4   1        475.65        484.67        13.80 o
   6   4   1       1199.73       1363.83        39.51 o
   7   4   1        746.19        725.70        28.79 o
   8   4   1        394.19        400.58        23.28 o
   9   4   1         88.55         32.16        17.08 o
  10   4   1        669.02        556.31        31.16 o
  11   4   1        228.96        211.47        26.83 o
  12   4   1         15.52         17.60        31.94 o
 -12   5   1          7.72         15.21        31.86 o
 -11   5   1        186.62        187.33        42.93 o
 -10   5   1         58.49         59.61        20.34 o
  -9   5   1        557.57        675.29        46.33 o
  -8   5   1        689.04        604.59        26.82 o
  -7   5   1       3975.18       3710.07        92.18 o
  -6   5   1          5.32         18.54         8.79 o
  -5   5   1          5.25          0.19         9.75 o
  -4   5   1        607.55        593.23        11.49 o
  -3   5   1       4989.33       4896.87       320.96 o
  -2   5   1      19648.84      18222.86       357.53 o
  -1   5   1      10553.81       9830.37       113.13 o
   0   5   1        260.92        262.95         3.46 o
   1   5   1      11613.52      11196.60       134.16 o
   2   5   1        876.48        846.94        15.46 o
   3   5   1       1354.33       1331.80        45.85 o
   4   5   1       5028.57       5317.54       103.40 o
   5   5   1        688.79        701.32        21.94 o
   6   5   1         89.67        127.06        27.31 o
   7   5   1        168.64        138.74        16.54 o
   8   5   1        522.06        577.97        32.07 o
   9   5   1         15.42         19.59        29.26 o
  10   5   1        313.12        235.82        25.37 o
  11   5   1         90.05        109.90        27.32 o
  12   5   1        191.41        190.42        27.78 o
 -12   6   1         98.46        100.11        54.63 o
 -11   6   1        504.47        488.78        34.14 o
 -10   6   1         43.95          1.65        23.62 o
  -9   6   1          0.30        -11.74        17.20 o
  -8   6   1        145.88        196.91        20.21 o
  -7   6   1         49.13         68.34        16.57 o
  -6   6   1        348.76        416.05        10.63 o
  -5   6   1         47.38         39.77         7.33 o
  -4   6   1        973.60       1073.91        41.47 o
  -3   6   1       4260.78       4144.05       217.54 o
  -2   6   1        198.94        251.27         5.83 o
  -1   6   1      24312.71      23162.24       325.94 o
   0   6   1        280.05        244.55         5.83 o
   1   6   1        665.05        646.35        11.49 o
   2   6   1      38784.12      35731.21       553.18 o
   3   6   1          1.83          0.54         5.37 o
   4   6   1        651.66        732.03        37.08 o
   5   6   1       1451.41       1430.00        76.59 o
   6   6   1         12.86         58.45        10.28 o
   7   6   1       2734.99       2771.09       191.70 o
   8   6   1       6351.26       6101.30       131.22 o
   9   6   1       1162.28       1133.24        50.24 o
  10   6   1          8.66         -1.07        21.27 o
  11   6   1        191.42        175.52        36.08 o
  12   6   1         48.02         30.58        25.28 o
 -12   7   1          4.51         55.50        35.61 o
 -11   7   1          3.48         25.09        28.49 o
 -10   7   1        532.59        506.36        26.54 o
  -9   7   1        103.57        100.80        20.92 o
  -8   7   1       2370.13       2130.59        64.66 o
  -7   7   1        210.66        209.54        15.18 o
  -6   7   1        986.90       1004.36        79.02 o
  -5   7   1       1047.50        975.56        22.08 o
  -4   7   1        393.24        346.96         9.56 o
  -3   7   1       3809.97       3871.44       192.19 o
  -2   7   1       2000.55       2159.99        83.42 o
  -1   7   1        993.26       1030.07        66.83 o
   0   7   1        219.96        221.46         9.27 o
   1   7   1      19680.65      17995.74       528.76 o
   2   7   1       1875.98       1710.89        30.01 o
   3   7   1         93.08         96.99         5.59 o
   4   7   1       2132.40       2267.28        55.61 o
   5   7   1       1298.70       1510.95        84.38 o
   6   7   1        598.69        653.75        16.88 o
   7   7   1        227.54        225.13        15.13 o
   8   7   1        924.89        972.06        69.75 o
   9   7   1        739.89        669.05        25.51 o
  10   7   1         13.17         30.11        19.96 o
  11   7   1         83.78         76.41        22.91 o
  12   7   1        139.46        125.34        28.58 o
 -12   8   1         10.33          9.84        27.36 o
 -11   8   1         31.52         20.14        50.24 o
 -10   8   1        105.12         81.82        21.47 o
  -9   8   1         11.41        -21.40        21.47 o
  -8   8   1        871.95        863.67        34.63 o
  -7   8   1        102.90        139.20        16.96 o
  -6   8   1       2991.60       3071.97        60.00 o
  -5   8   1         87.91         71.73         7.13 o
  -4   8   1      10163.88      11167.41       359.00 o
  -3   8   1        195.85        185.02         5.86 o
  -2   8   1       2335.98       2318.29        37.02 o
  -1   8   1      22903.67      20699.82       290.29 o
   1   8   1      18085.72      16700.99       302.92 o
   2   8   1       2053.16       2062.01        81.95 o
   3   8   1        256.42        235.76         8.61 o
   4   8   1         78.09         68.78         6.97 o
   5   8   1        243.80        276.83         7.76 o
   6   8   1       1468.45       1476.39        41.47 o
   7   8   1        492.65        421.04        17.26 o
   8   8   1        767.36        734.20        27.33 o
   9   8   1          6.76         14.77        17.08 o
  10   8   1         46.81         15.75        19.65 o
  11   8   1        201.55        152.73        26.34 o
  12   8   1         12.08        -16.23        28.26 o
 -12   9   1         45.14         62.39        41.47 o
 -11   9   1         18.67         43.73        24.42 o
 -10   9   1         87.28         69.91        20.66 o
  -9   9   1        156.74        184.40        19.57 o
  -8   9   1         17.99         35.30        14.82 o
  -7   9   1        488.63        500.22        17.92 o
  -6   9   1        360.90        404.85        13.67 o
  -5   9   1       6729.26       7116.06       236.58 o
  -4   9   1       2804.15       2783.22       110.24 o
  -3   9   1        442.72        544.94        10.55 o
  -2   9   1      13048.03      12117.35       195.90 o
  -1   9   1        993.50        834.25        18.41 o
   0   9   1        134.64        161.95        12.69 o
   1   9   1       2449.83       2203.19        37.24 o
   2   9   1       1845.69       1836.48        62.43 o
   3   9   1         72.33         58.87         5.38 o
   4   9   1        964.22        953.88        25.37 o
   5   9   1        459.17        532.43        13.83 o
   6   9   1        414.11        427.50         8.95 o
   7   9   1       1101.60       1044.07        26.90 o
   8   9   1        351.29        283.20        21.08 o
   9   9   1         58.47         54.30        22.43 o
  10   9   1         40.69         22.27        16.90 o
  11   9   1         26.53         29.01        25.12 o
  12   9   1        230.74        245.22        35.28 o
 -12  10   1          1.09          0.01        28.95 o
 -11  10   1        178.45        129.74        30.42 o
 -10  10   1        435.26        418.16        26.18 o
  -9  10   1         10.89         23.96        19.65 o
  -8  10   1        297.97        313.97        17.78 o
  -7  10   1        544.36        485.33        19.65 o
  -6  10   1         21.81         20.42        11.53 o
  -5  10   1         26.82         33.94         5.01 o
  -4  10   1       2101.85       1999.35        36.55 o
  -3  10   1         10.11         15.54         4.88 o
  -2  10   1         49.08         51.04         3.50 o
  -1  10   1       5700.36       5005.47        82.71 o
   0  10   1      12755.57      11245.27       363.89 o
   1  10   1         83.04         75.64         3.75 o
   2  10   1       5805.72       6173.55       217.05 o
   3  10   1       1524.28       1499.01        27.59 o
   4  10   1        909.89        836.89        17.58 o
   5  10   1       1984.64       1904.35        52.20 o
   6  10   1        408.26        415.73        14.05 o
   7  10   1       2795.97       2953.20        69.22 o
   8  10   1        690.34        686.17        23.80 o
   9  10   1          8.10         12.05        16.80 o
  10  10   1        262.22        276.98        23.90 o
  11  10   1        278.53        304.96        43.90 o
  12  10   1          0.03        134.39       201.46 o
 -12  11   1          2.60         -1.43        28.57 o
 -11  11   1        329.54        258.37        25.49 o
 -10  11   1         54.24         34.15        18.29 o
  -9  11   1        298.87        256.76        24.33 o
  -8  11   1        661.00        669.29        24.81 o
  -7  11   1          2.72         -3.53        15.15 o
  -6  11   1       2184.55       2098.99       141.46 o
  -5  11   1          2.53          8.17         7.80 o
  -4  11   1        736.25        764.43        20.96 o
  -3  11   1       3861.46       3621.46        54.12 o
  -2  11   1       1949.61       1857.55        31.15 o
  -1  11   1       1288.90       1142.39        25.37 o
   0  11   1       9602.34       8502.99       277.05 o
   1  11   1       1151.45       1078.08        33.67 o
   2  11   1        357.42        400.01        30.73 o
   3  11   1       5145.65       5418.64       213.15 o
   4  11   1         69.85         73.35         7.02 o
   5  11   1         30.07         50.23         7.22 o
   6  11   1        428.41        428.17        14.53 o
   7  11   1        158.28        139.41        19.51 o
   8  11   1          1.98        -16.08        16.08 o
   9  11   1         13.69          2.87        15.46 o
  10  11   1        345.75        296.67        27.77 o
  11  11   1        784.01        726.08        41.48 o
  12  11   1         22.83         14.65        42.93 o
 -12  12   1        182.21        126.21        33.65 o
 -11  12   1        159.80        143.71        30.22 o
 -10  12   1          4.74         32.94        21.72 o
  -9  12   1        789.41        716.45        29.40 o
  -8  12   1        505.40        583.55        30.73 o
  -7  12   1        118.60        133.25        17.06 o
  -6  12   1        193.66        234.66        16.39 o
  -5  12   1         50.05         33.90        11.22 o
  -4  12   1       5875.35       5530.81        91.71 o
  -3  12   1       3368.30       3783.79       214.13 o
  -2  12   1        311.51        263.36        12.69 o
  -1  12   1       1645.48       1535.16        63.89 o
   1  12   1        213.09        160.00         6.21 o
   2  12   1        753.26        699.90        29.75 o
   3  12   1       1654.90       1757.98       112.67 o
   4  12   1        116.89        101.25         8.20 o
   5  12   1          4.46         16.51         7.91 o
   6  12   1       1100.68       1169.23        64.38 o
   7  12   1        937.41        971.52        47.32 o
   8  12   1          6.99         21.59        17.06 o
   9  12   1         26.93         25.26        20.38 o
  10  12   1         22.49         27.39        23.81 o
  11  12   1          0.59         23.31        20.66 o
  12  12   1          1.63        128.01       224.37 o
 -12  13   1          0.12         23.79        30.34 o
 -11  13   1         54.67         46.13        25.80 o
 -10  13   1        329.89        255.21        21.06 o
  -9  13   1        359.54        349.33        21.08 o
  -8  13   1       1040.77        942.48        73.16 o
  -7  13   1        345.82        317.61        16.38 o
  -6  13   1        702.70        630.81        20.00 o
  -5  13   1        126.98        131.28        11.25 o
  -4  13   1       4968.87       5050.47       341.45 o
  -3  13   1       3328.22       3614.26       112.20 o
  -2  13   1         19.00          7.88         3.75 o
  -1  13   1       6759.97       6791.00       118.36 o
   0  13   1       7780.96       6722.57       224.39 o
   1  13   1        329.24        277.60        12.18 o
   2  13   1       2240.37       2083.68       175.11 o
   3  13   1         29.98         17.71         6.84 o
   4  13   1       1714.08       1850.67        39.51 o
   5  13   1       1011.63       1019.63        65.83 o
   6  13   1        764.71        819.88        20.38 o
   7  13   1          3.98         13.70        13.44 o
   8  13   1        390.13        409.31        24.18 o
   9  13   1        124.00        170.90        29.26 o
  10  13   1         65.13         18.48        21.72 o
  11  13   1         14.13         -0.49        25.51 o
  12  13   1         49.41         43.22        34.82 o
 -12  14   1          1.00         22.45        29.67 o
 -11  14   1         16.21         36.10        38.06 o
 -10  14   1          4.45         14.71        26.83 o
  -9  14   1         10.00         18.88        18.26 o
  -8  14   1        330.96        327.56        22.89 o
  -7  14   1         17.77         25.13        23.41 o
  -6  14   1         55.26         86.37        14.53 o
  -5  14   1       1463.16       1429.84        54.63 o
  -4  14   1         68.18         66.30         4.57 o
  -3  14   1        969.40        944.28        37.08 o
  -2  14   1        512.25        515.03        33.16 o
  -1  14   1       3689.50       3438.47       176.07 o
   1  14   1         16.43         10.73         4.82 o
   2  14   1       1917.36       1950.93        46.34 o
   3  14   1       1535.23       1727.43        51.71 o
   4  14   1          8.78          1.83         7.91 o
   5  14   1          0.63          9.80         7.22 o
   6  14   1        219.38        237.83        22.92 o
   7  14   1        125.05        140.90        14.72 o
   8  14   1         67.51         83.55        24.02 o
   9  14   1        172.08        146.05        17.20 o
  10  14   1        105.65        146.43        40.98 o
  11  14   1         93.23         85.46        37.08 o
  12  14   1         44.11         43.65        33.90 o
 -12  15   1         20.01         19.88        37.55 o
 -11  15   1        131.64        117.67        30.84 o
 -10  15   1        292.25        251.34        24.81 o
  -9  15   1        101.78         99.79        30.24 o
  -8  15   1         22.69         19.30        15.83 o
  -7  15   1        459.90        514.08        20.66 o
  -6  15   1        141.14        149.16        13.44 o
  -5  15   1         39.83         53.66        25.86 o
  -4  15   1        140.35        154.05         7.38 o
  -3  15   1       1384.90       1397.74        38.55 o
  -2  15   1       1059.93       1051.68        18.99 o
  -1  15   1        110.49         96.01         7.81 o
   1  15   1          8.61          4.28         4.43 o
   2  15   1       2683.40       2746.73        51.74 o
   3  15   1        647.64        638.20        22.94 o
   4  15   1       2719.41       2966.16        64.42 o
   5  15   1       1630.26       1539.17        70.24 o
   6  15   1        861.89        772.01        35.61 o
   7  15   1          2.07          5.50        12.88 o
   8  15   1         27.43         13.09        18.52 o
   9  15   1        314.26        274.53        21.66 o
  10  15   1         38.94         32.78        19.68 o
  11  15   1         15.44         47.64        26.18 o
 -11  16   1        397.97        443.35        28.57 o
 -10  16   1         80.07         74.67        20.85 o
  -9  16   1        253.21        252.35        21.66 o
  -8  16   1        737.56        755.51        52.69 o
  -7  16   1       2271.74       2259.36        46.85 o
  -6  16   1        498.72        509.87        19.27 o
  -5  16   1        260.22        262.70        13.33 o
  -4  16   1       3621.31       3774.98        66.82 o
  -3  16   1        130.05        142.26         9.56 o
  -2  16   1       1696.60       1613.57        35.55 o
  -1  16   1       7596.09       7058.94       114.09 o
   1  16   1        589.55        531.16        15.59 o
   2  16   1        936.59        917.94        40.00 o
   3  16   1        669.39        626.76        27.31 o
   4  16   1          3.79         10.35         7.91 o
   5  16   1        325.76        335.28        36.59 o
   6  16   1       2159.25       2105.25        98.53 o
   7  16   1        319.59        329.64        56.59 o
   8  16   1        619.63        573.87        49.77 o
   9  16   1         73.52         63.88        16.57 o
  10  16   1        423.38        401.62        46.83 o
  11  16   1         19.72         -7.89        26.54 o
 -11  17   1        140.42         99.68        23.90 o
 -10  17   1          9.75         18.53        22.77 o
  -9  17   1        698.97        673.47        28.62 o
  -8  17   1         86.62         72.17        19.06 o
  -7  17   1       2764.58       2696.57       137.07 o
  -6  17   1        214.84        202.42        17.10 o
  -5  17   1         59.82         57.39        10.68 o
  -4  17   1       2332.82       2637.34        43.13 o
  -3  17   1         83.39         93.01        12.67 o
  -2  17   1         37.29         35.14         6.52 o
  -1  17   1        107.33         94.91         7.22 o
   1  17   1          5.44         10.87         4.43 o
   2  17   1         33.31         30.38         6.52 o
   3  17   1          0.14          9.81         9.27 o
   4  17   1         66.74        116.94        10.00 o
   5  17   1        588.44        565.21        16.90 o
   6  17   1        255.69        223.29        32.67 o
   7  17   1         43.11         58.80        17.08 o
   8  17   1         31.98         35.18        16.52 o
   9  17   1        147.44        117.85        19.86 o
  10  17   1         28.21         54.44        32.03 o
  11  17   1          9.67         -0.56        27.49 o
 -11  18   1         40.28         32.85        26.10 o
 -10  18   1         50.36         26.33        24.11 o
  -9  18   1        108.55        102.85        24.39 o
  -8  18   1          0.82         -0.42        16.12 o
  -7  18   1          6.41         10.50        16.54 o
  -6  18   1        799.84        796.07        23.80 o
  -5  18   1        105.13        125.44        16.10 o
  -4  18   1        104.01         95.57        15.12 o
  -3  18   1        316.67        360.13        11.22 o
  -2  18   1          0.40          2.78         4.67 o
  -1  18   1          0.63         11.22         6.33 o
   1  18   1         17.96         15.73         5.83 o
   2  18   1        110.60        108.32         7.59 o
   3  18   1         45.59         36.07         7.02 o
   4  18   1       3580.60       4012.72        89.69 o
   5  18   1        281.76        231.99        13.74 o
   6  18   1       1719.90       1754.40        34.23 o
   7  18   1        180.95        190.09        25.86 o
   8  18   1        186.80        155.51        18.58 o
   9  18   1        356.32        464.64        66.34 o
  10  18   1        143.99        188.45        25.12 o
  11  18   1         99.63         70.35        24.38 o
 -11  19   1         11.14        -19.09        32.82 o
 -10  19   1         96.20         90.74        44.87 o
  -9  19   1        768.22        830.41        32.03 o
  -8  19   1         68.30         41.94        13.33 o
  -7  19   1       1106.53       1067.68        30.01 o
  -6  19   1        735.58        659.31        22.42 o
  -5  19   1         58.03         55.13        10.08 o
  -4  19   1        310.81        312.48        12.74 o
  -3  19   1        524.91        608.67        23.41 o
  -2  19   1        782.35        859.81        23.81 o
  -1  19   1         33.17         44.10         8.27 o
   0  19   1        551.28        634.12        35.10 o
   1  19   1       7038.28       7005.47       363.88 o
   2  19   1       1453.81       1396.97        33.75 o
   3  19   1        892.03        910.81        33.67 o
   4  19   1         42.22         44.15        16.10 o
   5  19   1         72.29         96.14        12.18 o
   6  19   1         24.41         25.30        10.55 o
   7  19   1          8.27        -12.92        13.59 o
   8  19   1        112.27        152.11        21.46 o
   9  19   1        107.76        110.02        25.37 o
  10  19   1          8.35         43.79        21.33 o
  11  19   1         35.99         59.25        24.61 o
 -11  20   1          2.14         49.64        27.56 o
 -10  20   1         16.52         -5.56        27.33 o
  -9  20   1        973.78        916.26        38.39 o
  -8  20   1         82.34         55.52        17.78 o
  -7  20   1        164.06        147.07        16.52 o
  -6  20   1        727.91        672.08        21.03 o
  -5  20   1         78.38         74.53        12.18 o
  -4  20   1        719.36        709.35        24.40 o
  -3  20   1        139.32        158.67         8.84 o
  -2  20   1        173.27        225.87        10.68 o
  -1  20   1        171.58        159.98        11.66 o
   1  20   1       1055.37        959.23        50.24 o
   2  20   1        544.64        544.66        52.67 o
   3  20   1        272.84        298.10        31.22 o
   4  20   1          0.04          4.21         8.61 o
   5  20   1        467.53        462.63        17.26 o
   6  20   1        284.58        277.54        42.45 o
   7  20   1        138.12        109.77        15.18 o
   8  20   1        436.23        457.43        24.88 o
   9  20   1          0.80         25.14        24.13 o
  10  20   1          2.34        -14.14        22.91 o
  11  20   1          4.10         -8.96        44.39 o
 -11  21   1          0.02         -8.75        26.92 o
 -10  21   1          0.53          2.85        72.18 o
  -9  21   1          5.21        -20.02        20.27 o
  -8  21   1         10.47         27.50        15.42 o
  -7  21   1         15.48          6.48        15.13 o
  -6  21   1        901.43        992.87        48.77 o
  -5  21   1       1756.70       1645.13        34.14 o
  -4  21   1        496.06        552.52        29.26 o
  -3  21   1        702.09        702.67        42.92 o
  -2  21   1       1188.43       1251.86        29.75 o
  -1  21   1       1461.02       1186.59        80.00 o
   0  21   1          6.35         14.65         9.75 o
   1  21   1          0.11         -9.75         9.75 o
   2  21   1         67.43         84.90        13.16 o
   3  21   1         28.87         27.05        10.24 o
   4  21   1         55.09         42.38         9.15 o
   5  21   1        914.66        912.19        24.81 o
   6  21   1        221.93        235.19        16.52 o
   7  21   1         60.57         65.06        16.59 o
   8  21   1        170.30        176.82        19.43 o
   9  21   1          9.21         20.97        23.62 o
  10  21   1         56.40         32.05        30.24 o
  11  21   1         21.73         36.97        32.12 o
 -11  22   1         84.24         53.63        29.45 o
 -10  22   1         79.25         56.89        22.97 o
  -9  22   1         60.01         56.21        22.35 o
  -8  22   1        126.05        125.93        17.81 o
  -7  22   1         82.47         91.07        20.98 o
  -6  22   1        287.82        234.76        31.71 o
  -5  22   1        626.38        634.75        20.27 o
  -4  22   1        139.26        150.10        11.36 o
  -3  22   1         84.19         83.75        10.73 o
  -2  22   1        602.73        665.61        23.43 o
  -1  22   1       1096.30       1076.05        46.81 o
   0  22   1        547.72        478.01        26.33 o
   1  22   1       2302.42       2495.48       103.42 o
   2  22   1       1226.80       1149.99        25.85 o
   3  22   1        397.89        400.82        14.44 o
   4  22   1       1187.51       1166.68        52.20 o
   5  22   1        386.71        334.35        15.83 o
   6  22   1        167.64        146.74        13.44 o
   7  22   1          9.04         -5.06        14.14 o
   8  22   1          0.20          0.99        14.14 o
   9  22   1        137.81        103.85        20.13 o
  10  22   1         51.05         42.74        21.03 o
  11  22   1         60.61        137.42        40.43 o
 -10  23   1        108.40         51.11        25.70 o
  -9  23   1        128.58         76.26        20.62 o
  -8  23   1        540.08        439.82        36.59 o
  -7  23   1          0.60         12.18        18.04 o
  -6  23   1        847.19        854.76        30.31 o
  -5  23   1        247.82        224.99        16.29 o
  -4  23   1        236.35        234.25        13.33 o
  -3  23   1          5.67         11.23         6.88 o
  -2  23   1        598.52        658.61        21.98 o
  -1  23   1         12.01         19.51        17.55 o
   0  23   1         17.43         20.49        10.73 o
   1  23   1        164.82        175.54        12.67 o
   2  23   1          0.64         -7.91         7.91 o
   3  23   1         39.56         49.73         9.59 o
   4  23   1          0.91          8.07         9.37 o
   5  23   1         10.66         10.68        11.66 o
   6  23   1         53.69         59.15        12.88 o
   7  23   1         82.94         91.70        16.80 o
   8  23   1         87.63         31.00        18.04 o
   9  23   1         16.61         -1.07        21.96 o
  10  23   1         19.20         32.18        20.69 o
 -10  24   1         28.59         32.61        39.04 o
  -9  24   1         12.38         -1.63        21.53 o
  -8  24   1         21.87         31.21        22.43 o
  -7  24   1        234.17        211.48        16.80 o
  -6  24   1        302.43        280.19        19.02 o
  -5  24   1         96.30         66.63        12.41 o
  -4  24   1        194.95        174.77        23.90 o
  -3  24   1       1194.62       1132.35        26.21 o
  -2  24   1          0.79          7.36         8.89 o
  -1  24   1       1435.80       1331.63        53.67 o
   1  24   1          4.98          2.94        11.71 o
   2  24   1          4.77         11.78         7.73 o
   3  24   1       1611.83       1600.41        45.85 o
   4  24   1        383.15        388.78        15.51 o
   5  24   1         74.03         91.43        11.36 o
   6  24   1        175.94        177.33        14.76 o
   7  24   1        908.61        904.52        35.61 o
   8  24   1         63.41         78.73        19.86 o
   9  24   1          0.94          7.13        18.94 o
  10  24   1        522.31        640.92        40.32 o
 -10  25   1        203.35        240.36        31.71 o
  -9  25   1         74.26         49.85        23.78 o
  -8  25   1          0.06        -10.77        18.88 o
  -7  25   1         34.91         51.01        17.08 o
  -6  25   1        153.12        129.24        15.18 o
  -5  25   1         17.70          8.21        13.05 o
  -4  25   1        207.51        172.35        28.77 o
  -3  25   1        841.45        813.34        51.22 o
  -2  25   1        131.66        121.32        11.37 o
  -1  25   1        263.99        294.63        24.40 o
   0  25   1          2.24          0.98        18.53 o
   2  25   1        217.56        231.32        20.98 o
   3  25   1        463.02        434.84        20.96 o
   4  25   1        380.50        419.41        41.47 o
   5  25   1          0.68         -2.32        13.05 o
   6  25   1        137.55        123.66        14.13 o
   7  25   1        812.96        815.88        59.02 o
   8  25   1        106.75         68.65        29.26 o
   9  25   1         98.30        105.21        37.55 o
  10  25   1          8.17        -40.00        40.00 o
 -10  26   1         29.08         52.60        28.30 o
  -9  26   1         63.49         99.60        31.20 o
  -8  26   1         40.80         34.97        19.86 o
  -7  26   1          2.10         -8.55        16.64 o
  -6  26   1        321.99        327.48        33.67 o
  -5  26   1        539.15        519.82        30.24 o
  -4  26   1        645.72        631.63        20.96 o
  -3  26   1         28.54         38.39        10.08 o
  -2  26   1         93.30         94.09        12.63 o
   1  26   1        473.66        425.19        19.57 o
   2  26   1        280.49        257.21        14.43 o
   3  26   1          5.65         -2.54        10.68 o
   4  26   1        254.62        260.48        14.44 o
   5  26   1        583.76        611.38        24.83 o
   6  26   1          1.22         17.80        12.81 o
   7  26   1          0.01         -3.28        17.08 o
   8  26   1        320.81        278.42        26.34 o
   9  26   1         14.88         -4.60        36.10 o
  10  26   1          0.92          9.79        32.12 o
 -10  27   1         53.47         27.14        32.07 o
  -9  27   1          8.60         30.36        21.55 o
  -8  27   1          0.10        -13.46        20.55 o
  -7  27   1        282.32        205.40        19.23 o
  -6  27   1          1.96         -2.32        14.72 o
  -5  27   1          4.88          0.23        11.66 o
  -4  27   1         91.38         71.88        14.76 o
  -3  27   1        100.95         90.19        11.36 o
  -2  27   1        200.98        201.09        25.84 o
  -1  27   1         83.98         88.14        12.35 o
   2  27   1        273.80        277.05        20.49 o
   3  27   1          3.34          4.86        10.98 o
   4  27   1        131.75        147.77        14.13 o
   5  27   1        321.61        330.63        17.58 o
   6  27   1        659.97        632.55        27.31 o
   7  27   1         38.16         55.11        19.51 o
   8  27   1        257.36        196.04        23.43 o
   9  27   1        189.15        167.77        53.65 o
  10  27   1          6.78         28.15        30.93 o
  -9  28   1        299.34        316.89        28.88 o
  -8  28   1          0.88         -5.79        25.00 o
  -7  28   1        300.14        281.49        46.34 o
  -6  28   1        221.38        202.82        35.61 o
  -5  28   1          7.98         -0.33        12.74 o
  -4  28   1        984.81        966.57        28.30 o
  -3  28   1         57.78         52.56        12.35 o
  -2  28   1        686.50        644.25        18.58 o
  -1  28   1        198.63        172.68        25.35 o
   2  28   1          3.40         -1.30        14.44 o
   3  28   1        299.92        270.81        13.59 o
   4  28   1         59.29         68.98        13.44 o
   5  28   1        184.02        175.29        16.21 o
   6  28   1         50.44         55.57        16.12 o
   7  28   1        416.38        508.00        42.43 o
   8  28   1        363.75        370.80        65.36 o
   9  28   1          0.01         -3.90        24.42 o
  -9  29   1        207.83        222.69        59.51 o
  -8  29   1          6.19         15.53        17.20 o
  -7  29   1        955.88       1007.76        75.61 o
  -6  29   1       1068.98       1029.20        69.75 o
  -5  29   1        830.13        769.83        25.49 o
  -4  29   1          8.52         12.85        21.47 o
  -3  29   1        696.15        723.59        21.72 o
  -2  29   1         10.73         16.78        14.14 o
   0  29   1         56.57         47.79        16.57 o
   2  29   1        463.58        394.76        23.88 o
   3  29   1        417.94        379.81        20.98 o
   4  29   1        235.51        212.35        15.83 o
   5  29   1         12.12         13.72        22.92 o
   6  29   1        474.33        469.07        38.06 o
   7  29   1        304.81        291.26        22.35 o
   8  29   1        100.93        134.29        20.85 o
   9  29   1         64.61         83.01        21.79 o
  -9  30   1          0.07         -1.17        26.10 o
  -8  30   1        336.02        319.05        30.24 o
  -7  30   1        253.45        202.52        25.86 o
  -6  30   1          8.53         17.85        17.20 o
  -5  30   1         82.71        105.88        14.72 o
  -4  30   1       1638.55       1680.88        53.67 o
  -3  30   1          0.54         -1.32        11.20 o
  -2  30   1        152.66        137.73        27.32 o
  -1  30   1         24.45          5.48        11.68 o
   1  30   1          2.05        -10.73        13.67 o
   2  30   1         26.89         19.80        13.74 o
   3  30   1        320.29        344.92        16.80 o
   4  30   1        153.36        166.30        15.51 o
   5  30   1         29.06         30.67        15.13 o
   6  30   1        229.56        230.33        22.94 o
   7  30   1        302.96        285.30        23.33 o
   8  30   1        115.79        122.60        23.33 o
   9  30   1         37.24         13.34        24.48 o
  -9  31   1        326.15        321.49        27.18 o
  -8  31   1        216.09        215.29        23.73 o
  -7  31   1         14.94         29.77        18.58 o
  -6  31   1         14.74         18.29        15.42 o
  -5  31   1          7.36        -10.67        12.27 o
  -4  31   1         88.61         93.22        14.49 o
  -3  31   1        124.30        131.81        18.06 o
  -2  31   1        369.76        373.89        37.08 o
  -1  31   1        169.35        101.46        15.59 o
   0  31   1        189.41        152.29        15.42 o
   1  31   1        556.90        526.28        63.42 o
   2  31   1         17.86          3.12        14.29 o
   3  31   1        375.82        330.52        18.52 o
   4  31   1        228.21        215.65        18.55 o
   5  31   1        216.78        203.14        17.26 o
   6  31   1         25.91         36.34        17.50 o
   7  31   1        142.33        147.37        64.87 o
   8  31   1          9.82          7.78        22.91 o
   9  31   1         19.15         46.70        30.73 o
  -8  32   1        154.22        122.19        22.91 o
  -7  32   1         69.12         33.79        21.08 o
  -6  32   1         15.23          4.82        22.02 o
  -5  32   1        279.28        329.76        29.75 o
  -4  32   1        241.34        215.68        15.46 o
  -3  32   1         20.82         30.17        13.33 o
  -2  32   1        244.10        195.77        13.87 o
  -1  32   1        955.25       1054.59        58.53 o
   0  32   1        249.25        265.37        25.35 o
   1  32   1        433.43        436.06        25.16 o
   2  32   1        979.80        903.32        33.67 o
   3  32   1        345.72        380.05        21.25 o
   4  32   1        179.68        181.58        20.98 o
   5  32   1        249.52        249.24        21.47 o
   6  32   1          7.49          6.36        18.48 o
   7  32   1          0.10        -22.92        22.92 o
   8  32   1         47.29         55.20        21.65 o
  -8  33   1         43.63         31.67        21.79 o
  -7  33   1         43.94         58.78        19.57 o
  -6  33   1        132.89         98.26        20.55 o
  -5  33   1         78.53         45.35        16.21 o
  -4  33   1        213.93        220.04        43.90 o
  -3  33   1        224.48        213.69        18.23 o
  -2  33   1        170.10        145.01        18.55 o
  -1  33   1        955.10       1025.32        55.59 o
   0  33   1          6.92        -11.71        27.31 o
   1  33   1        116.69         95.35        17.06 o
   2  33   1        735.16        771.35        58.53 o
   3  33   1         29.50         57.78        20.98 o
   4  33   1          7.28         16.74        19.02 o
   5  33   1         60.64         52.49        17.50 o
   6  33   1         36.11         37.26        17.31 o
   7  33   1         64.97        109.26        27.39 o
   8  33   1          2.66         -0.64        52.69 o
  -8  34   1          7.66         -9.72        24.72 o
  -7  34   1         80.95         63.95        24.21 o
  -6  34   1         15.67         -3.35        19.43 o
  -5  34   1          6.21        -13.18        19.02 o
  -4  34   1          4.66         10.87        14.05 o
  -3  34   1         24.26         26.88        18.29 o
  -2  34   1        169.91        158.29        20.36 o
  -1  34   1         20.06         33.18        19.51 o
   0  34   1        137.19         96.57        13.74 o
   1  34   1        115.76        111.00        21.33 o
   2  34   1          1.50         12.58        26.82 o
   3  34   1        143.31        118.90        14.76 o
   4  34   1         49.56         52.36        14.96 o
   5  34   1         47.93         62.96        17.20 o
   6  34   1        102.06         71.37        20.66 o
   7  34   1         15.83         29.67        23.61 o
   8  34   1         14.14         31.93        40.00 o
  -7  35   1        156.10        177.11        23.05 o
  -6  35   1         48.00         49.28        16.17 o
  -5  35   1          0.05         16.77        18.74 o
  -4  35   1        496.65        457.17        31.22 o
  -3  35   1         11.82         12.80        18.18 o
  -2  35   1        378.02        390.42        26.38 o
  -1  35   1         99.77         91.40        17.43 o
   0  35   1         11.77         13.15        12.81 o
   1  35   1        246.00        237.41        32.20 o
   2  35   1         90.30         95.86        25.37 o
   3  35   1          0.28         -0.20        17.86 o
   4  35   1         65.04         46.64        19.20 o
   5  35   1         69.61         61.14        17.58 o
   6  35   1        376.20        436.24        77.55 o
   7  35   1         56.54        112.90        24.72 o
  -7  36   1         71.16         75.87        20.66 o
  -6  36   1         40.20         29.54        21.66 o
  -5  36   1          1.41          0.50        19.51 o
  -4  36   1        179.43        169.55        21.72 o
  -3  36   1         10.71          8.17        13.28 o
  -2  36   1         22.53          2.98        21.95 o
  -1  36   1        704.49        717.13        39.04 o
   0  36   1        289.40        303.00        18.04 o
   1  36   1        117.80        134.30        56.10 o
   2  36   1         37.54         24.58        25.37 o
   3  36   1        365.70        388.05        85.36 o
   4  36   1         77.39         86.54        16.78 o
   5  36   1        207.09        238.84        47.81 o
   6  36   1         11.96         40.49        20.69 o
   7  36   1         44.85         78.59        35.61 o
  -7  37   1         50.57         25.79        21.79 o
  -6  37   1          1.45         -6.03        22.42 o
  -5  37   1         12.48        -15.80        15.80 o
  -4  37   1          6.28        -10.88        28.77 o
  -3  37   1         21.39         38.21        17.50 o
  -2  37   1        426.76        366.93        22.92 o
  -1  37   1         16.07         10.46        13.12 o
   0  37   1         14.39         32.55        23.90 o
   1  37   1       1494.41       1485.71        37.77 o
   2  37   1         92.48        119.59        16.66 o
   3  37   1        151.81        145.53        21.70 o
   4  37   1         15.17         35.28        16.90 o
   5  37   1         55.86         43.77        19.02 o
   6  37   1          5.98         31.49        18.18 o
   7  37   1         55.50         32.13        22.64 o
  -6  38   1          0.95          5.29        29.75 o
  -5  38   1        106.30        143.76        19.14 o
  -4  38   1          1.62          4.22        17.81 o
  -3  38   1          2.32          3.94        19.20 o
  -2  38   1        247.95        295.61        44.89 o
  -1  38   1        140.12        115.23        17.93 o
   0  38   1        325.14        382.39        25.56 o
   1  38   1         27.93         33.60        20.00 o
   2  38   1         14.31         17.57        17.86 o
   3  38   1         31.81         40.37        21.79 o
   4  38   1        151.70        150.97        41.47 o
   5  38   1        269.97        254.30        21.66 o
   6  38   1        135.80        180.08        41.96 o
  -6  39   1        168.22        149.90        22.73 o
  -5  39   1        116.66        128.84        23.33 o
  -4  39   1         11.44          0.80        20.66 o
  -3  39   1         41.02         47.12        25.37 o
  -2  39   1        165.50        148.58        24.31 o
  -1  39   1        369.41        375.10        22.45 o
   0  39   1        242.31        258.74        19.02 o
   1  39   1          6.57          4.63        14.72 o
   2  39   1         52.13         32.84        20.74 o
   3  39   1         31.21         33.18        37.06 o
   4  39   1         36.76         36.14        25.08 o
   5  39   1        201.98        215.07        25.12 o
   6  39   1          5.15         41.32        44.39 o
  -5  40   1         52.16         22.17        22.42 o
  -4  40   1        197.02        186.85        25.80 o
  -3  40   1          4.43          8.16        20.54 o
  -2  40   1        191.06        261.07        42.93 o
  -1  40   1        626.28        698.57        32.67 o
   0  40   1        145.24        140.52        22.92 o
   1  40   1          0.78          3.78        13.53 o
   2  40   1         14.17        -19.06        26.66 o
   3  40   1        150.56        123.17        32.20 o
   4  40   1        166.48        200.02        23.18 o
   5  40   1          2.19          2.36        24.96 o
  -5  41   1         21.21         30.90        25.84 o
  -4  41   1          3.48          4.00        49.75 o
  -3  41   1         80.75         35.67        21.99 o
  -2  41   1         18.84         32.81        21.26 o
  -1  41   1        300.36        281.56        33.67 o
   0  41   1         41.62         58.77        24.88 o
   1  41   1        289.23        321.44        33.16 o
   2  41   1         23.57         21.94        15.93 o
   3  41   1          7.93          9.46        22.92 o
   4  41   1        196.13        265.55        27.60 o
  -4  42   1         79.63         63.45        27.19 o
  -3  42   1         14.65        -14.00        30.00 o
  -2  42   1         42.25         49.06        21.25 o
  -1  42   1        129.11         87.34        19.14 o
   0  42   1         86.52         91.58        18.52 o
   1  42   1         56.78         47.40        20.55 o
   2  42   1        111.72        106.66        20.34 o
   3  42   1        125.20        178.57        38.04 o
   4  42   1        159.07        166.62        27.81 o
  -3  43   1        187.47        162.32        20.55 o
  -2  43   1        184.78        211.38        25.00 o
  -1  43   1        134.02        104.13        27.81 o
   0  43   1        101.44        103.03        20.96 o
   1  43   1        300.20        287.18        36.57 o
   2  43   1          1.73          6.40        31.22 o
   3  43   1         72.78        111.68        33.62 o
  -2  44   1        285.73        262.50        43.90 o
  -1  44   1         41.95         38.87        22.22 o
   0  44   1        254.71        229.79        22.48 o
   1  44   1        113.02        156.15        27.81 o
 -12   0   2         39.26         25.35        28.28 o
 -11   0   2        177.91        116.08        35.10 o
 -10   0   2          7.62         43.91        28.28 o
  -9   0   2       1698.36       1562.84        54.65 o
  -8   0   2        147.43        134.64        20.49 o
  -7   0   2         45.51         44.89        16.57 o
  -6   0   2        689.96        676.08        38.04 o
  -5   0   2        553.18        495.60        30.24 o
  -4   0   2       2747.51       2731.55       103.42 o
  -3   0   2          5.74          5.84         2.94 o
  -2   0   2       2016.75       1949.18        28.28 o
  -1   0   2        209.58        251.70         4.90 o
   0   0   2        439.29        384.38         7.80 o
   1   0   2          1.44          4.90         1.96 o
   2   0   2        763.32        726.77        13.67 o
   3   0   2        467.71        434.14        14.65 o
   4   0   2          4.52          2.94         6.82 o
   5   0   2        464.37        391.20        14.65 o
   6   0   2       1552.41       1594.07        38.04 o
   7   0   2        143.29        116.08        20.49 o
   8   0   2        777.14        766.77        48.77 o
   9   0   2        867.17        806.81        57.55 o
  10   0   2        920.88        771.67        40.98 o
  11   0   2        285.55        235.13        50.73 o
  12   0   2       1328.26       1720.88       112.20 o
 -12   1   2        102.82         62.72        25.79 o
 -11   1   2        364.04        410.48        39.51 o
 -10   1   2          0.37         12.26        20.34 o
  -9   1   2        425.88        467.16        81.46 o
  -8   1   2       1604.96       1429.16        34.14 o
  -7   1   2        610.71        668.57        61.95 o
  -6   1   2        406.76        419.11        15.18 o
  -5   1   2       1599.06       1895.15        45.36 o
  -4   1   2       4059.41       4368.90       167.79 o
  -3   1   2        208.42        226.49         7.02 o
  -2   1   2       9735.93      10176.45       100.27 o
  -1   1   2        420.80        445.08         9.75 o
   0   1   2      16083.11      14048.88       216.56 o
   1   1   2        774.88        880.61        12.20 o
   2   1   2        568.02        539.60         7.22 o
   3   1   2        487.46        468.79        13.65 o
   4   1   2        153.86        156.59         8.79 o
   5   1   2       3311.98       3822.87        62.08 o
   6   1   2        164.29        199.00        11.22 o
   7   1   2        738.41        835.73        45.36 o
   8   1   2          9.51         10.98        28.77 o
   9   1   2        156.76        138.01        18.26 o
  10   1   2        284.86        290.57        60.49 o
  11   1   2         45.03         47.37        34.79 o
  12   1   2         58.19        114.95        40.34 o
 -12   2   2        118.21         90.29        25.79 o
 -11   2   2         24.48         23.73        26.34 o
 -10   2   2        369.03        347.67        29.01 o
  -9   2   2         64.30         37.10        24.88 o
  -8   2   2         50.66         51.31        17.43 o
  -7   2   2          1.68          3.41        12.41 o
  -6   2   2          0.58         10.24        10.36 o
  -5   2   2         62.85         40.27        14.14 o
  -4   2   2        142.16        115.42         3.82 o
  -3   2   2        366.10        360.89         7.53 o
  -2   2   2       1970.12       1970.01        35.59 o
  -1   2   2       6489.03       6233.42        79.51 o
   0   2   2       3556.85       3005.38        31.24 o
   1   2   2        677.54        578.59         7.22 o
   2   2   2       6711.78       6513.65       217.07 o
   3   2   2       8469.41       8339.60       105.28 o
   4   2   2        234.54        251.74         8.29 o
   5   2   2         75.98         98.10         6.90 o
   6   2   2         87.51         84.36         7.91 o
   7   2   2        306.30        354.98        19.66 o
   8   2   2        619.93        604.93        26.30 o
   9   2   2        230.61        189.44        29.75 o
  10   2   2         24.55         22.43        20.00 o
  11   2   2         11.47         19.51        33.10 o
  12   2   2        291.34        322.26        43.45 o
 -12   3   2        577.79        597.88        33.62 o
 -11   3   2        312.09        379.54        28.28 o
 -10   3   2         82.56         90.06        21.03 o
  -9   3   2        565.64        486.44        26.88 o
  -8   3   2        510.27        450.82        24.00 o
  -7   3   2        650.76        623.73        20.34 o
  -6   3   2         28.06         32.20        10.68 o
  -5   3   2         34.54         40.32         9.67 o
  -4   3   2        764.97        855.66        14.76 o
  -3   3   2        215.84        265.13         6.09 o
  -2   3   2        596.27        529.39         8.20 o
  -1   3   2       7252.98       7115.55        68.27 o
   0   3   2       6646.47       6205.22        68.73 o
   1   3   2       7078.34       7015.74       112.18 o
   2   3   2       5789.46       6028.71        65.17 o
   3   3   2       3042.57       2973.42        39.30 o
   4   3   2       3531.84       3593.81        86.83 o
   5   3   2        325.10        312.57         9.30 o
   6   3   2         42.10         68.53        20.00 o
   7   3   2        353.18        374.96        17.20 o
   8   3   2        186.78        168.07        18.91 o
   9   3   2       1012.36        952.81        34.10 o
  10   3   2        238.85        222.23        25.84 o
  11   3   2          0.49         26.52        28.58 o
  12   3   2         95.85         97.86        41.03 o
 -12   4   2         57.42         16.02        25.54 o
 -11   4   2         49.33         40.98        36.08 o
 -10   4   2          8.53          8.52        45.84 o
  -9   4   2        411.77        441.27        40.49 o
  -8   4   2          9.33         25.37        29.28 o
  -7   4   2         65.45         68.45        13.80 o
  -6   4   2       1888.93       1919.67        98.05 o
  -5   4   2        727.29        722.40        15.33 o
  -4   4   2        651.74        702.53        12.68 o
  -3   4   2        248.61        256.53         5.83 o
  -2   4   2       1280.21       1299.69        38.53 o
  -1   4   2       4536.07       4421.25       131.71 o
   0   4   2      16727.41      15114.13       181.00 o
   1   4   2       9706.91       9842.35        96.67 o
   2   4   2       1261.87       1252.37        34.14 o
   3   4   2          6.95          9.71         3.90 o
   4   4   2        529.40        631.54        12.05 o
   5   4   2         18.90         26.20         5.23 o
   6   4   2         11.46         10.98         9.51 o
   7   4   2        422.42        365.38        16.56 o
   8   4   2        830.54        806.12        29.21 o
   9   4   2        205.08        173.13        18.62 o
  10   4   2         24.53         30.85        23.62 o
  11   4   2        197.53        203.91        35.52 o
  12   4   2          0.25        -28.10        39.56 o
 -12   5   2          1.14         25.17        25.98 o
 -11   5   2          2.48         35.08        24.48 o
 -10   5   2         75.97        108.74        21.66 o
  -9   5   2         73.06         77.58        17.92 o
  -8   5   2         78.41         94.08        29.28 o
  -7   5   2        774.73        740.96        23.11 o
  -6   5   2       1404.71       1373.25        69.26 o
  -5   5   2        478.87        527.06        37.06 o
  -4   5   2       3538.97       3527.24        51.22 o
  -3   5   2      14699.31      15014.15       310.23 o
  -2   5   2       4987.24       4741.86       113.66 o
  -1   5   2       1385.03       1433.59        19.31 o
   0   5   2      38371.07      35461.22       788.75 o
   1   5   2        216.70        241.28         8.78 o
   2   5   2       6864.29       6815.27        72.44 o
   3   5   2        852.57        894.75        20.00 o
   4   5   2         36.44         29.75         4.28 o
   5   5   2        359.95        385.16        10.04 o
   6   5   2        500.40        540.97        12.41 o
   7   5   2        215.44        221.91        11.53 o
   8   5   2        147.88        153.30        25.37 o
   9   5   2        128.49        105.34        20.00 o
  10   5   2          9.31         19.93        21.47 o
  11   5   2        304.03        264.27        37.24 o
  12   5   2          0.07         -5.31        39.63 o
 -12   6   2        281.13        273.42        81.45 o
 -11   6   2         62.75         84.90        25.16 o
 -10   6   2         81.37         85.28        28.79 o
  -9   6   2        227.40        202.01        25.86 o
  -8   6   2        497.18        487.08        21.96 o
  -7   6   2        233.96        213.65        13.33 o
  -6   6   2        255.78        273.30         7.24 o
  -5   6   2        442.02        473.52        10.17 o
  -4   6   2       1914.88       2126.70       139.50 o
  -3   6   2          9.16          9.67         3.98 o
  -2   6   2       2961.77       2860.71        46.10 o
  -1   6   2         25.45         14.61         5.37 o
   0   6   2       7388.16       7061.76        89.99 o
   1   6   2       2434.00       2314.20        28.82 o
   2   6   2       8143.44       8051.20       257.07 o
   3   6   2        411.79        460.88        30.73 o
   4   6   2       1883.13       2043.63        31.03 o
   5   6   2         52.92         50.03         6.30 o
   6   6   2         58.36         61.44         8.12 o
   7   6   2          0.03          7.48         7.85 o
   8   6   2        184.79        208.65        24.11 o
   9   6   2         26.87         32.08        19.80 o
  10   6   2         13.75         23.29        19.65 o
  11   6   2          0.19        -15.57        33.44 o
  12   6   2         12.07          0.55        39.63 o
 -12   7   2        208.56        213.59        43.41 o
 -11   7   2          0.02          0.21        25.12 o
 -10   7   2        117.25         99.52        17.90 o
  -9   7   2        922.52        845.72        40.96 o
  -8   7   2          2.98         27.14        14.53 o
  -7   7   2        193.28        191.66        15.51 o
  -6   7   2        424.90        412.02        27.31 o
  -5   7   2          9.64          1.96         8.61 o
  -4   7   2       2795.59       2874.52       115.61 o
  -3   7   2       5605.16       5108.47        98.04 o
  -2   7   2       3468.18       3460.32        55.31 o
  -1   7   2        249.82        222.12         8.30 o
   0   7   2       8709.47       8380.83       263.88 o
   1   7   2       5422.20       5229.21       117.06 o
   2   7   2       4673.87       4808.23       156.09 o
   3   7   2        198.53        178.48        15.59 o
   4   7   2        139.99        111.00         8.30 o
   5   7   2        168.24        178.33        12.69 o
   6   7   2        410.18        434.70        11.68 o
   7   7   2        269.82        310.88        28.77 o
   8   7   2        566.10        570.63        25.98 o
   9   7   2        142.70        114.59        18.26 o
  10   7   2         19.87         11.32        24.35 o
  11   7   2        185.41        223.92        38.17 o
  12   7   2         56.59         55.20        40.84 o
 -12   8   2        297.42        297.42        32.40 o
 -11   8   2         55.61         36.12        28.68 o
 -10   8   2         52.59         71.12        19.43 o
  -9   8   2        398.21        390.22        25.63 o
  -8   8   2        871.00        844.69        24.13 o
  -7   8   2        123.46        115.47        18.04 o
  -6   8   2       1550.28       1604.62        34.79 o
  -5   8   2       2431.16       2457.77        45.84 o
  -4   8   2       3671.68       3659.22       114.14 o
  -3   8   2       1230.52       1375.32        24.13 o
  -2   8   2       3265.27       3073.36        60.49 o
  -1   8   2       4364.93       4110.68       141.95 o
   0   8   2       8397.87       8260.25       106.12 o
   1   8   2          7.80         14.29         2.08 o
   2   8   2        954.13        816.64        12.35 o
   3   8   2       2617.35       2644.03        66.34 o
   4   8   2       1386.42       1642.20        25.80 o
   5   8   2        248.17        308.67        32.20 o
   6   8   2        641.93        693.07        14.91 o
   7   8   2         20.24         33.55        12.67 o
   8   8   2        501.38        466.26        21.72 o
   9   8   2         21.18         40.49        23.92 o
  10   8   2        273.74        263.59        34.63 o
  11   8   2        154.21         90.70        30.00 o
  12   8   2        170.14         89.85        39.63 o
 -12   9   2        167.44         95.58        28.62 o
 -11   9   2         34.62         51.08        24.88 o
 -10   9   2        116.89         80.30        24.88 o
  -9   9   2          0.56          5.81        15.46 o
  -8   9   2        935.31        897.26        51.69 o
  -7   9   2        684.86        671.32        24.91 o
  -6   9   2        725.18        715.86        20.66 o
  -5   9   2         36.00         84.63        10.00 o
  -4   9   2       1340.39       1523.25        27.42 o
  -3   9   2       1288.79       1369.20        39.02 o
  -2   9   2       4151.08       4158.37        63.96 o
  -1   9   2          0.08          2.39         3.06 o
   0   9   2         32.76         30.52         4.15 o
   1   9   2       1415.59       1466.94        41.45 o
   2   9   2       1177.33       1088.44        20.49 o
   3   9   2         30.32         34.73         3.50 o
   4   9   2        229.95        216.95        15.12 o
   5   9   2         49.86         45.56         4.52 o
   6   9   2        137.20        148.98         7.19 o
   7   9   2        205.26        196.52        16.59 o
   8   9   2        421.04        366.13        40.00 o
   9   9   2          0.00        -18.08        23.05 o
  10   9   2          0.05         26.65        21.03 o
  11   9   2        337.10        314.28        39.94 o
  12   9   2         83.59         83.88        40.43 o
 -12  10   2         30.65          2.92        44.87 o
 -11  10   2        731.68        664.77        34.14 o
 -10  10   2         24.48         26.92        21.03 o
  -9  10   2          0.60         -0.25        15.46 o
  -8  10   2         84.33         85.80        35.61 o
  -7  10   2        273.80        314.84        17.58 o
  -6  10   2       3813.88       3669.26       172.17 o
  -5  10   2       1179.22       1291.67        28.28 o
  -4  10   2       2891.51       2992.20        89.75 o
  -3  10   2       1268.53       1232.44        20.74 o
  -2  10   2       3384.13       3252.76        53.18 o
  -1  10   2       7253.12       6729.63       292.19 o
   0  10   2         57.39         28.28         7.80 o
   1  10   2          0.03          1.47         3.46 o
   2  10   2        571.20        524.41        11.71 o
   3  10   2          1.17          6.24         3.25 o
   4  10   2          5.70          3.78         6.35 o
   5  10   2         86.47         71.11        12.69 o
   6  10   2        182.95        184.40         7.19 o
   7  10   2          0.19        -14.52        15.61 o
   8  10   2        274.42        255.41        18.58 o
   9  10   2         64.15         81.89        17.55 o
  10  10   2         73.64         38.10        21.35 o
  11  10   2         36.48          8.84        34.09 o
  12  10   2         54.81         39.48        42.01 o
 -12  11   2        449.73        488.03        34.71 o
 -11  11   2          1.48         35.78        28.97 o
 -10  11   2        353.38        320.31        34.63 o
  -9  11   2        154.67        101.46        22.90 o
  -8  11   2       1362.37       1303.96       103.40 o
  -7  11   2       1106.69       1022.24        28.77 o
  -6  11   2         20.76         10.28        11.25 o
  -5  11   2        979.73        937.70        32.18 o
  -4  11   2       1080.80       1137.42        23.43 o
  -3  11   2       3157.52       3105.12        50.36 o
  -2  11   2          3.15          5.10         4.43 o
  -1  11   2       6789.55       6599.71       155.11 o
   0  11   2       2310.20       2024.28        69.26 o
   1  11   2         11.90          5.08         3.25 o
   2  11   2       1804.76       1740.56        72.67 o
   3  11   2         24.81         27.89         3.41 o
   4  11   2        401.76        449.23        13.54 o
   5  11   2         75.65         90.73         8.89 o
   6  11   2        441.88        464.82        36.59 o
   7  11   2        108.29        109.04        13.12 o
   8  11   2          0.33          5.26        15.13 o
   9  11   2       1066.37       1111.66        46.34 o
  10  11   2        663.99        724.44        47.30 o
  11  11   2         37.77         67.05        38.06 o
  12  11   2        256.35        355.81        89.75 o
 -12  12   2         83.09        114.89        26.96 o
 -11  12   2          0.75         -6.84        25.37 o
 -10  12   2         23.74         -3.96        21.35 o
  -9  12   2          0.10         11.60        24.39 o
  -8  12   2        276.71        261.87        21.47 o
  -7  12   2        471.57        508.63        20.34 o
  -6  12   2         22.05          8.22        10.08 o
  -5  12   2       3244.32       3309.38        71.44 o
  -4  12   2       1471.99       1466.29        38.04 o
  -3  12   2        325.72        342.75         9.56 o
  -2  12   2        105.06         97.37         4.86 o
  -1  12   2        545.87        533.00        11.25 o
   0  12   2       4629.74       4942.19       182.44 o
   1  12   2         21.64          5.86         4.13 o
   2  12   2        134.19        131.60         5.59 o
   3  12   2         13.56         19.51         3.63 o
   4  12   2       2550.23       2693.85        45.97 o
   5  12   2         27.99         36.99         7.73 o
   6  12   2         64.16         71.85         9.84 o
   7  12   2        781.87        818.26        74.14 o
   8  12   2        735.08        697.27        24.48 o
   9  12   2          1.53         23.65        17.58 o
  10  12   2          6.93        -11.25        24.18 o
  11  12   2        788.24        899.35        63.41 o
  12  12   2        116.37        114.15        54.65 o
 -12  13   2        234.72        204.12        32.03 o
 -11  13   2         91.69        112.94        38.53 o
 -10  13   2        148.13        133.21        18.76 o
  -9  13   2         81.53         36.34        16.17 o
  -8  13   2       3521.04       3339.89        66.92 o
  -7  13   2          1.47         -2.28        13.74 o
  -6  13   2       2209.18       2315.52        46.55 o
  -5  13   2          5.12         19.16         8.78 o
  -4  13   2        385.41        441.28        28.30 o
  -3  13   2        504.51        548.77        14.63 o
  -2  13   2         54.91         38.78         5.86 o
  -1  13   2         16.27          6.06         3.25 o
   1  13   2        584.71        603.45        45.85 o
   2  13   2        595.39        560.07        12.18 o
   3  13   2       2577.23       2314.80        62.44 o
   4  13   2          7.44         31.82         8.78 o
   5  13   2        539.54        608.90        28.28 o
   6  13   2         63.08         65.47        21.96 o
   7  13   2        143.53        149.51        39.02 o
   8  13   2        123.55        114.41        15.83 o
   9  13   2       1625.93       1658.00        49.45 o
  10  13   2        150.32        162.92        33.65 o
  11  13   2         82.82         63.63        37.77 o
 -12  14   2         81.35         61.78        25.85 o
 -11  14   2         93.68        118.60        35.61 o
 -10  14   2         34.14         14.69        18.77 o
  -9  14   2         49.29         24.88        37.57 o
  -8  14   2        690.87        667.77        25.16 o
  -7  14   2        755.64        827.64        50.71 o
  -6  14   2        107.32        136.40        13.16 o
  -5  14   2       1493.48       1461.22        96.59 o
  -4  14   2         97.69        111.26        10.24 o
  -3  14   2        309.99        293.45         9.56 o
  -2  14   2          2.72          8.17         5.86 o
  -1  14   2       1869.78       1833.34        33.65 o
   1  14   2       2436.83       2385.97        44.46 o
   2  14   2       2620.91       2726.39        69.75 o
   3  14   2       3958.69       4190.89       288.29 o
   4  14   2         91.54         65.16        10.73 o
   5  14   2        250.82        328.83        35.12 o
   6  14   2        186.66        182.04        15.61 o
   7  14   2       1219.21       1275.54        30.95 o
   8  14   2        349.23        432.19        20.96 o
   9  14   2        549.02        532.94        23.88 o
  10  14   2        590.92        594.10        35.20 o
  11  14   2          0.38        -12.70        29.04 o
 -12  15   2        285.87        330.88        34.09 o
 -11  15   2          0.32         21.72        26.49 o
 -10  15   2          5.52        -22.22        22.22 o
  -9  15   2          7.38          7.60        18.88 o
  -8  15   2         20.01         25.56        16.21 o
  -7  15   2       1024.34       1073.29        28.97 o
  -6  15   2         77.79         92.46        12.63 o
  -5  15   2         38.36         35.96        10.28 o
  -4  15   2        880.89        928.88        19.32 o
  -3  15   2       2675.62       2929.47       154.62 o
  -2  15   2        357.69        356.13         9.56 o
  -1  15   2        211.24        255.66        11.71 o
   1  15   2        414.15        413.39        15.51 o
   2  15   2          0.79          8.30         6.79 o
   3  15   2         29.04         27.95         5.86 o
   4  15   2        577.84        603.10        34.63 o
   5  15   2       2357.74       2277.76       137.54 o
   6  15   2        876.54        829.73        56.10 o
   7  15   2          4.10          2.25        15.46 o
   8  15   2        146.67        148.80        16.80 o
   9  15   2        118.55        128.69        19.86 o
  10  15   2         42.72         35.41        52.20 o
  11  15   2         61.91         58.64        33.53 o
 -11  16   2        219.99        233.42        58.55 o
 -10  16   2        247.77        253.77        23.90 o
  -9  16   2          3.97         -1.58        34.63 o
  -8  16   2        163.77        130.24        20.98 o
  -7  16   2        327.71        352.87        18.58 o
  -6  16   2         92.42         83.67        13.10 o
  -5  16   2         69.05         84.45        11.03 o
  -4  16   2         10.49          3.09         7.73 o
  -3  16   2        121.89        158.01        15.59 o
  -2  16   2       4488.06       4532.31       123.42 o
  -1  16   2          0.44         -0.56         4.67 o
   1  16   2        514.08        588.25        20.49 o
   2  16   2       1342.57       1209.45        25.85 o
   3  16   2         21.83         18.17         6.52 o
   4  16   2        824.75        737.73        64.38 o
   5  16   2       1428.89       1280.53       116.09 o
   6  16   2        790.85        770.70        20.49 o
   7  16   2       1876.34       1829.24        48.15 o
   8  16   2       1053.51        973.99       100.48 o
   9  16   2        203.77        202.11        20.83 o
  10  16   2         11.11        -22.96        26.83 o
  11  16   2          0.16          3.44        35.12 o
 -11  17   2          1.56          3.99        23.81 o
 -10  17   2         18.68        -13.32        25.47 o
  -9  17   2         95.12         87.98        19.27 o
  -8  17   2         17.59          8.30        14.72 o
  -7  17   2          2.91          2.27        12.35 o
  -6  17   2        593.52        570.48        46.34 o
  -5  17   2        269.34        315.80        19.02 o
  -4  17   2         28.58         35.28         6.10 o
  -3  17   2         33.99         42.03         6.84 o
  -2  17   2       1498.14       1438.34        44.87 o
  -1  17   2        268.65        269.75         9.67 o
   1  17   2        442.01        429.10        14.30 o
   2  17   2       1793.19       1821.40       105.36 o
   3  17   2        516.48        497.35        22.45 o
   4  17   2        274.75        245.42        13.14 o
   5  17   2          4.33          6.56         8.44 o
   6  17   2          2.12         -7.33        11.03 o
   7  17   2       1157.95       1052.38        28.18 o
   8  17   2        124.53        152.62        18.26 o
   9  17   2        126.22        132.70        20.83 o
  10  17   2        151.09        150.85        47.79 o
  11  17   2         42.86        114.14        40.00 o
 -11  18   2          8.67         34.26        27.08 o
 -10  18   2         19.48         23.44        23.05 o
  -9  18   2          2.21         -3.18        22.58 o
  -8  18   2        214.64        204.51        23.43 o
  -7  18   2         33.57         29.29        13.83 o
  -6  18   2        282.94        316.73        16.52 o
  -5  18   2        757.56        800.50        22.42 o
  -4  18   2        290.23        330.82        38.53 o
  -3  18   2         86.91        100.39         7.22 o
  -2  18   2        621.96        682.58        29.28 o
  -1  18   2       2455.58       2556.72       132.18 o
   1  18   2        357.66        331.36        12.56 o
   2  18   2       1375.44       1381.61        32.20 o
   3  18   2        566.38        597.03        15.87 o
   4  18   2       1396.04       1354.08        28.97 o
   5  18   2        241.24        233.49        11.93 o
   6  18   2        392.50        368.04        15.24 o
   7  18   2       3640.20       3571.69       235.60 o
   8  18   2          0.53         -5.81        16.80 o
   9  18   2         58.12         69.39        20.66 o
  10  18   2        139.18        139.01        29.01 o
  11  18   2          1.37          9.13        40.49 o
 -11  19   2          5.58         37.19        32.35 o
 -10  19   2        140.94        118.30        25.42 o
  -9  19   2        196.26        129.83        25.37 o
  -8  19   2        344.83        341.95        24.35 o
  -7  19   2        201.26        206.43        26.33 o
  -6  19   2          0.01          6.89        11.20 o
  -5  19   2         78.12         71.36        11.66 o
  -4  19   2        494.66        514.41        13.14 o
  -3  19   2        344.83        326.98        10.47 o
  -2  19   2        239.49        210.72         8.12 o
  -1  19   2          6.99          2.71         6.52 o
   0  19   2       3311.09       3161.80       111.22 o
   1  19   2          2.85         -4.90         7.80 o
   2  19   2          1.50         -2.27         7.94 o
   3  19   2        300.23        323.33        12.05 o
   4  19   2          0.66          6.64         8.61 o
   5  19   2       1313.29       1375.61        31.24 o
   6  19   2       2022.06       1939.03        48.77 o
   7  19   2         19.02         18.53        20.98 o
   8  19   2         82.51         59.15        17.20 o
   9  19   2          2.35         18.15        23.19 o
  10  19   2         26.19         28.72        23.19 o
  11  19   2         19.81          7.30        40.49 o
 -11  20   2        296.90        309.29        70.22 o
 -10  20   2         36.32         25.18        29.75 o
  -9  20   2          1.72         17.01        24.13 o
  -8  20   2       1599.36       1563.77        61.45 o
  -7  20   2         12.36          7.80        13.44 o
  -6  20   2       1066.73       1012.24        44.39 o
  -5  20   2         11.53          1.64        10.98 o
  -4  20   2        125.74        121.06        10.68 o
  -3  20   2          2.54          5.20        20.00 o
  -2  20   2         95.67         92.40         8.29 o
  -1  20   2        409.03        399.36        22.94 o
   0  20   2        241.21        286.80        22.45 o
   1  20   2        274.26        289.74        21.47 o
   2  20   2        109.17         98.59        11.22 o
   3  20   2        780.80        788.56        26.33 o
   4  20   2        345.80        328.29        13.10 o
   5  20   2        874.96        786.11        19.68 o
   6  20   2        120.03        129.00        12.63 o
   7  20   2          3.82         14.81        12.81 o
   8  20   2         93.72         52.05        13.33 o
   9  20   2         24.25         11.76        20.27 o
  10  20   2         37.35         45.53        27.79 o
  11  20   2         81.40         41.51        39.73 o
 -11  21   2        245.85        274.32        76.57 o
 -10  21   2       1330.03       1370.49        96.59 o
  -9  21   2        114.46        141.20        28.77 o
  -8  21   2        374.51        393.55        23.11 o
  -7  21   2         54.51         38.12        22.92 o
  -6  21   2        847.09        840.77        25.12 o
  -5  21   2        214.98        246.53        17.58 o
  -4  21   2        451.38        452.88        23.43 o
  -3  21   2         95.28        107.15         8.12 o
  -2  21   2          0.34          2.32         5.89 o
  -1  21   2       1103.74        956.06        40.00 o
   1  21   2          5.16          0.91         6.79 o
   2  21   2         61.79         47.63         9.84 o
   3  21   2        322.20        266.56        18.55 o
   4  21   2        213.85        219.65        12.74 o
   5  21   2         32.34         38.24         9.74 o
   6  21   2        501.81        484.25        17.34 o
   7  21   2       2050.42       2044.45        46.20 o
   8  21   2          2.95        -11.58        16.64 o
   9  21   2         12.21         -5.53        32.20 o
  10  21   2          0.76        -11.16        62.44 o
 -11  22   2         15.34         17.04        28.95 o
 -10  22   2       1074.96       1080.76        52.20 o
  -9  22   2        154.12         94.40        20.96 o
  -8  22   2        264.34        195.27        21.25 o
  -7  22   2        166.26        134.29        23.90 o
  -6  22   2        242.22        214.66        17.08 o
  -5  22   2        170.62        162.03        14.13 o
  -4  22   2        301.68        286.63        16.59 o
  -3  22   2         15.25         24.96        14.16 o
  -2  22   2       4877.10       4928.32       104.38 o
  -1  22   2        189.37        230.23        23.43 o
   1  22   2         22.46         13.67        13.67 o
   2  22   2        297.93        263.14        19.02 o
   3  22   2        729.61        672.49        20.74 o
   4  22   2          1.91          1.13        10.00 o
   5  22   2       1514.27       1381.73        32.72 o
   6  22   2         13.36          7.41        11.66 o
   7  22   2        481.31        465.59        21.35 o
   8  22   2        103.94         90.15        19.57 o
   9  22   2        452.30        435.04        34.14 o
  10  22   2        172.87        232.96        33.28 o
 -10  23   2        442.72        403.24        37.50 o
  -9  23   2         69.30         48.65        22.64 o
  -8  23   2       1186.26       1189.29        34.71 o
  -7  23   2        855.78        822.32        35.61 o
  -6  23   2         26.46         45.22        17.08 o
  -5  23   2        266.97        270.04        15.83 o
  -4  23   2        272.62        259.18        14.44 o
  -3  23   2        942.99        920.63        20.36 o
  -2  23   2        347.47        393.52        12.41 o
  -1  23   2       1018.50        942.46        29.64 o
   0  23   2       2772.40       2819.38       109.26 o
   2  23   2       1409.27       1373.73        32.12 o
   3  23   2         20.38         17.04        13.16 o
   4  23   2       1169.61       1001.81        24.81 o
   5  23   2        757.06        759.40        22.42 o
   6  23   2        987.89        938.56        23.67 o
   7  23   2        161.25        130.99        15.13 o
   8  23   2         27.87         40.70        15.69 o
   9  23   2         23.81         34.35        32.69 o
  10  23   2         88.04        125.77        38.86 o
 -10  24   2        144.41        145.31        27.49 o
  -9  24   2        538.63        440.72        61.94 o
  -8  24   2         56.23         56.92        22.71 o
  -7  24   2         17.28         19.88        28.30 o
  -6  24   2         59.46         78.78        12.20 o
  -5  24   2       1471.77       1412.64        33.08 o
  -4  24   2        327.91        320.33        23.41 o
  -3  24   2        219.22        218.86        14.14 o
  -2  24   2         46.39         36.54         6.77 o
  -1  24   2         52.63         53.67        14.65 o
   1  24   2        497.51        457.62        20.00 o
   2  24   2        699.08        705.08        18.62 o
   3  24   2         46.97         49.21        10.00 o
   4  24   2        562.29        570.50        17.58 o
   5  24   2         48.48         61.69        20.98 o
   6  24   2        126.02         97.28        16.10 o
   7  24   2        425.88        408.85        21.35 o
   8  24   2        110.53         81.56        20.27 o
   9  24   2        108.32        121.38        28.79 o
  10  24   2         38.79         97.39        43.90 o
 -10  25   2         17.40         28.41        26.79 o
  -9  25   2         59.11         81.30        30.24 o
  -8  25   2         13.44        -15.27        19.43 o
  -7  25   2        251.88        219.30        18.74 o
  -6  25   2        236.14        182.09        22.92 o
  -5  25   2        121.06        112.91        14.63 o
  -4  25   2         63.76         65.64        11.36 o
  -3  25   2        162.45        167.81        11.72 o
  -2  25   2        154.63        155.45         9.56 o
  -1  25   2        170.99        166.81        17.55 o
   1  25   2       1364.70       1324.82        53.67 o
   2  25   2         23.68         22.86        10.47 o
   3  25   2         19.64         32.80         9.67 o
   4  25   2        337.15        353.92        16.59 o
   5  25   2         62.59         33.81        11.92 o
   6  25   2         47.19         34.27        12.88 o
   7  25   2         74.34         74.61        17.58 o
   8  25   2         68.53         57.42        19.86 o
   9  25   2        122.13        122.79        38.55 o
  10  25   2        113.86        161.54        38.75 o
 -10  26   2        445.35        509.21        33.18 o
  -9  26   2        590.24        632.48        83.89 o
  -8  26   2        270.33        313.14        26.83 o
  -7  26   2         47.44         21.39        17.20 o
  -6  26   2        117.63        102.08        18.99 o
  -5  26   2        130.39        121.41        26.34 o
  -4  26   2          9.64         21.38        18.04 o
  -3  26   2          5.83          7.47         9.59 o
  -2  26   2       1396.82       1330.15        25.97 o
  -1  26   2       2208.85       2110.12        80.00 o
   0  26   2         32.48         28.28         9.75 o
   2  26   2       1587.64       1492.30        36.53 o
   3  26   2        181.82        148.89        14.60 o
   4  26   2        390.16        450.07        17.90 o
   5  26   2        172.48        183.95        17.10 o
   6  26   2        201.14        165.43        29.75 o
   7  26   2        268.49        247.45        20.96 o
   8  26   2       1431.36       1509.47        92.20 o
   9  26   2          1.71          3.57        27.65 o
  10  26   2        419.36        330.06        43.19 o
 -10  27   2         58.65         24.07        50.73 o
  -9  27   2         69.81         56.99        43.90 o
  -8  27   2        113.17        109.32        20.36 o
  -7  27   2        888.72        770.72        27.59 o
  -6  27   2        285.69        247.08        18.88 o
  -5  27   2          2.69         15.15        12.35 o
  -4  27   2        110.28        100.08        12.88 o
  -3  27   2          0.00          0.98        10.08 o
  -2  27   2        213.89        221.46        16.59 o
   0  27   2        389.54        406.79        31.22 o
   2  27   2        884.32        918.07        32.40 o
   3  27   2         50.19         25.21        10.98 o
   4  27   2        330.26        339.65        40.98 o
   5  27   2         61.28         58.44        13.05 o
   6  27   2        131.36        130.05        14.72 o
   7  27   2        379.77        346.18        34.63 o
   8  27   2         43.35         13.31        24.31 o
   9  27   2        220.41        180.41        31.22 o
  -9  28   2         18.29         51.79        51.71 o
  -8  28   2         40.95         59.41        21.66 o
  -7  28   2        464.45        492.26        49.75 o
  -6  28   2         33.01         38.74        15.51 o
  -5  28   2        403.27        361.72        17.92 o
  -4  28   2         61.73         33.99        13.33 o
  -3  28   2        134.75        136.32        25.37 o
  -2  28   2        168.28        151.60        18.04 o
  -1  28   2        270.62        201.95        27.31 o
   0  28   2        136.39        124.89        18.53 o
   1  28   2        212.20        173.66        19.51 o
   2  28   2        300.92        261.92        21.47 o
   3  28   2         21.99         29.68        14.05 o
   4  28   2          4.71         10.78        12.20 o
   5  28   2          2.01          5.69        13.74 o
   6  28   2          1.63         14.35        16.10 o
   7  28   2         10.58          2.40        14.25 o
   8  28   2         13.61         27.12        24.84 o
   9  28   2         50.92         48.30        28.82 o
  -9  29   2         13.01          1.30        25.70 o
  -8  29   2          0.06          6.69        22.64 o
  -7  29   2        426.34        411.81        28.28 o
  -6  29   2         71.05         53.10        15.83 o
  -5  29   2        801.66        731.07        24.15 o
  -4  29   2         38.91         34.72        14.63 o
  -3  29   2         30.89         25.65        15.12 o
  -2  29   2        947.58        845.33        23.41 o
  -1  29   2        417.83        367.29        14.49 o
   1  29   2          5.91         -3.02        18.04 o
   2  29   2        138.46        130.62        17.90 o
   3  29   2        520.54        577.54        65.36 o
   4  29   2         79.84         74.46        19.51 o
   5  29   2          3.90          4.12        13.86 o
   6  29   2        116.00        123.15        34.63 o
   7  29   2         13.74         -5.83        18.20 o
   8  29   2        137.79        214.90        28.29 o
   9  29   2        517.47        451.64        37.46 o
  -9  30   2          0.89         32.90        26.38 o
  -8  30   2         73.85         47.76        22.74 o
  -7  30   2         69.64         81.51        18.88 o
  -6  30   2        393.96        355.76        32.69 o
  -5  30   2        287.68        309.36        27.80 o
  -4  30   2          0.18         -8.46        13.16 o
  -3  30   2        141.77        126.87        14.44 o
  -2  30   2        458.15        468.26        35.10 o
  -1  30   2        375.95        457.52        38.04 o
   1  30   2        551.68        597.03        27.31 o
   2  30   2       2076.70       2052.12        94.63 o
   3  30   2         24.63         16.47        10.47 o
   4  30   2          5.40         -4.77        13.05 o
   5  30   2         88.54         90.06        14.72 o
   6  30   2         17.23          3.23        32.20 o
   7  30   2          7.25         19.80        17.55 o
   8  30   2        134.65        161.90        28.28 o
   9  30   2          0.86         15.81        36.24 o
  -9  31   2         56.96        107.84        26.25 o
  -8  31   2         39.75         47.37        17.81 o
  -7  31   2         87.72         51.25        28.28 o
  -6  31   2        370.61        426.65        24.11 o
  -5  31   2        209.20        203.37        18.88 o
  -4  31   2        411.68        356.29        21.94 o
  -3  31   2         36.47         33.18        16.57 o
  -2  31   2        279.66        276.13        20.55 o
  -1  31   2          0.02         -7.80        21.47 o
   2  31   2         93.72         82.72        10.55 o
   3  31   2          8.21          2.24        12.35 o
   4  31   2        199.02        192.87        16.80 o
   5  31   2        149.62        107.97        15.83 o
   6  31   2         96.72        113.09        17.78 o
   7  31   2         71.29         69.11        21.99 o
   8  31   2        132.45         88.62        25.16 o
  -8  32   2         39.30         16.35        19.65 o
  -7  32   2          1.37         10.19        20.00 o
  -6  32   2        277.41        258.47        38.55 o
  -5  32   2         68.65         74.61        15.83 o
  -4  32   2        422.28        395.59        19.86 o
  -3  32   2        445.42        356.49        19.02 o
  -2  32   2        238.32        239.10        21.45 o
  -1  32   2         77.10         81.81        20.49 o
   0  32   2        359.69        335.61        22.45 o
   1  32   2        521.38        453.64        41.96 o
   2  32   2        281.33        282.94        23.80 o
   3  32   2        199.60        225.38        18.02 o
   4  32   2        889.78        985.44        28.57 o
   5  32   2          4.84        -15.78        22.45 o
   6  32   2        134.66        109.03        21.55 o
   7  32   2         10.67         26.23        22.55 o
   8  32   2        146.29        118.90        28.28 o
  -8  33   2          2.22         -3.51        40.98 o
  -7  33   2        193.35        144.28        26.59 o
  -6  33   2         34.99         37.06        17.51 o
  -5  33   2        519.74        432.59        20.96 o
  -4  33   2         21.22         26.77        20.96 o
  -3  33   2        582.96        623.16        46.33 o
  -2  33   2        835.20        850.53        29.01 o
  -1  33   2          5.46          0.98        13.67 o
   0  33   2        515.85        539.98        28.97 o
   1  33   2        189.27        139.50        28.28 o
   2  33   2        114.02        105.38        30.73 o
   3  33   2        388.63        400.44        35.12 o
   4  33   2         17.22         27.85        22.22 o
   5  33   2         58.82         67.51        17.90 o
   6  33   2         39.52         62.64        20.27 o
   7  33   2         34.85         53.86        21.79 o
   8  33   2          1.38        161.63       262.90 o
  -8  34   2         57.02         76.45        26.83 o
  -7  34   2          9.63         15.10        19.96 o
  -6  34   2        119.60         75.60        18.88 o
  -5  34   2         51.79         24.23        19.02 o
  -4  34   2         35.28         20.43        16.80 o
  -3  34   2          6.17         17.55        12.35 o
  -2  34   2        646.43        667.89        26.34 o
  -1  34   2        183.28        190.29        30.73 o
   0  34   2        463.88        447.40        29.31 o
   1  34   2         28.76          0.98        25.35 o
   2  34   2         29.97         26.06        11.36 o
   3  34   2          0.56         11.26        16.06 o
   4  34   2         15.42         19.24        28.77 o
   5  34   2        366.56        424.61        55.61 o
   6  34   2         33.60         39.85        32.67 o
   7  34   2        425.05        431.27        30.55 o
  -7  35   2         48.02         28.04        48.77 o
  -6  35   2        271.94        249.05        20.66 o
  -5  35   2          2.66          2.37        19.43 o
  -4  35   2          6.03         27.69        20.08 o
  -3  35   2          0.28         16.33        15.83 o
  -2  35   2         82.80         66.27        18.59 o
  -1  35   2        246.71        245.37        19.06 o
   0  35   2         33.48         26.70        25.84 o
   1  35   2        371.25        425.05        47.30 o
   2  35   2        869.31        990.31        59.02 o
   3  35   2         14.51         41.65        17.43 o
   4  35   2        220.22        210.34        23.67 o
   5  35   2         96.42         70.74        17.08 o
   6  35   2         14.76         25.46        30.26 o
   7  35   2         28.26         32.89        27.87 o
  -7  36   2         63.75         35.20        22.94 o
  -6  36   2          3.44          5.95        32.67 o
  -5  36   2         87.62         60.27        20.13 o
  -4  36   2         30.42         30.64        16.06 o
  -3  36   2        241.85        225.82        17.20 o
  -2  36   2         31.88         23.84        15.78 o
  -1  36   2          2.59         -3.34        21.94 o
   0  36   2        131.23        129.19        18.31 o
   1  36   2          3.10         19.05        13.53 o
   2  36   2         22.52         40.37        18.76 o
   3  36   2          2.01          1.13        19.23 o
   4  36   2       1065.80       1112.72        38.97 o
   5  36   2        384.11        420.45        24.84 o
   6  36   2         52.05         56.99        26.73 o
   7  36   2        462.78        559.60        36.45 o
  -7  37   2          0.57         65.77        31.71 o
  -6  37   2        176.88        205.58        23.43 o
  -5  37   2        363.81        404.06        31.03 o
  -4  37   2        817.19        919.46        33.71 o
  -3  37   2        342.00        300.23        39.02 o
  -2  37   2        431.44        494.38        30.43 o
  -1  37   2         38.19         23.27        24.31 o
   0  37   2        241.83        283.05        31.22 o
   1  37   2         33.60         28.03        15.06 o
   2  37   2          0.63         -7.13        24.88 o
   3  37   2        243.64        309.91        30.26 o
   4  37   2        114.27        106.81        33.16 o
   5  37   2        201.23        222.00        34.63 o
   6  37   2          7.76         12.57        23.09 o
  -6  38   2        255.22        279.03        73.65 o
  -5  38   2         51.86         64.30        40.98 o
  -4  38   2         29.61         31.19        18.95 o
  -3  38   2         29.20         21.96        13.80 o
  -2  38   2        177.17        185.79        27.78 o
  -1  38   2          3.74         56.57        39.02 o
   0  38   2        659.87        697.00        53.16 o
   1  38   2         19.79         23.08        16.59 o
   2  38   2         19.46         29.92        14.44 o
   3  38   2         19.21         -0.49        20.38 o
   4  38   2         13.30         -8.58        28.26 o
   5  38   2        188.47        197.20        25.63 o
   6  38   2        484.13        492.84        33.77 o
  -6  39   2          0.00        -19.35        29.72 o
  -5  39   2         49.53         53.31        22.64 o
  -4  39   2        103.95         94.60        25.00 o
  -3  39   2          8.75         22.05        21.44 o
  -2  39   2        138.40         98.32        16.81 o
  -1  39   2        249.57        229.70        24.12 o
   0  39   2          1.37          4.81        17.20 o
   1  39   2         22.52         22.25        16.80 o
   2  39   2        128.11        154.82        28.05 o
   3  39   2          3.07         -3.01        27.88 o
   4  39   2          0.61        -22.45        32.20 o
   5  39   2         23.64         38.77        29.75 o
  -5  40   2         92.71        115.47        26.86 o
  -4  40   2        219.98        274.14        35.10 o
  -3  40   2         47.94         57.32        21.47 o
  -2  40   2         87.10        112.03        18.26 o
  -1  40   2         56.27         50.21        16.12 o
   0  40   2         35.63         41.67        40.00 o
   1  40   2         59.22         68.28        17.26 o
   2  40   2        529.66        535.41        55.61 o
   3  40   2        290.40        271.04        37.57 o
   4  40   2         33.39         11.71        43.91 o
   5  40   2        488.50        633.22       155.11 o
  -4  41   2        187.73        221.46        22.97 o
  -3  41   2         60.75         58.93        24.34 o
  -2  41   2        119.29         72.41        20.66 o
  -1  41   2        133.63        125.07        35.61 o
   0  41   2          1.70        -20.50        31.22 o
   1  41   2          0.00         16.57        26.33 o
   2  41   2         65.34         61.56        19.45 o
   3  41   2         86.22         86.81        32.20 o
   4  41   2        158.05        131.71        36.08 o
  -4  42   2          7.70         -5.45        30.24 o
  -3  42   2          2.45         -7.35        38.53 o
  -2  42   2        187.77        197.36        37.06 o
  -1  42   2         94.74         92.17        28.28 o
   0  42   2        236.37        231.11        20.04 o
   1  42   2         58.32         79.04        21.25 o
   2  42   2        266.48        244.47        23.05 o
   3  42   2        129.17        101.98        28.32 o
  -3  43   2         72.93         44.20        19.86 o
  -2  43   2         55.36         32.98        29.75 o
  -1  43   2         17.21         -2.60        25.40 o
   0  43   2        146.20        181.86        65.85 o
   1  43   2         49.64         32.53        18.76 o
   2  43   2          2.01          3.53        26.79 o
  -1  44   2         38.44         42.38        19.96 o
   0  44   2         26.32         85.29        59.51 o
   1  44   2         33.76         -1.72        26.96 o
 -12   1   3         41.20         54.96        28.62 o
 -11   1   3        289.67        250.27        42.93 o
 -10   1   3        515.92        553.71        27.24 o
  -9   1   3         77.79         77.23        17.92 o
  -8   1   3         45.00         69.25        15.51 o
  -7   1   3        826.72        786.97        26.88 o
  -6   1   3        751.55        871.51        27.19 o
  -5   1   3        738.75        849.30        21.39 o
  -4   1   3       2105.48       2225.94       106.83 o
  -3   1   3       1418.16       1585.01        26.34 o
  -2   1   3      12868.46      12979.74       132.78 o
  -1   1   3         37.41         48.29         2.08 o
   0   1   3       1077.13       1169.78        14.49 o
   1   1   3       1405.00       1442.54        16.56 o
   2   1   3         22.15         28.84         3.90 o
   3   1   3        137.00        133.37         4.43 o
   4   1   3        578.74        579.07        10.98 o
   5   1   3       1623.05       1700.91        25.70 o
   6   1   3        239.09        270.12         9.27 o
   7   1   3          0.79          2.76         7.76 o
   8   1   3        244.89        315.51        14.63 o
   9   1   3        382.95        347.31        42.93 o
  10   1   3         13.54         48.96        29.31 o
  11   1   3          5.18         -8.85        33.44 o
  12   1   3          0.11        -13.67        39.63 o
 -12   2   3         70.90         47.32        28.97 o
 -11   2   3        171.22        205.27        31.94 o
 -10   2   3        138.85        128.35        21.72 o
  -9   2   3        319.04        262.99        53.16 o
  -8   2   3         56.04         15.71        17.81 o
  -7   2   3        883.75        878.88        24.48 o
  -6   2   3          2.77         24.39        15.61 o
  -5   2   3       5398.25       5723.22       111.71 o
  -4   2   3        482.63        570.09        10.79 o
  -3   2   3        660.83        626.80        10.00 o
  -2   2   3       3606.07       3591.53        81.45 o
  -1   2   3       1597.70       1459.87        45.36 o
   0   2   3       3455.50       3437.09        35.52 o
   1   2   3      10338.63      10392.63       159.50 o
   2   2   3       2123.98       2148.92        49.26 o
   3   2   3       1692.56       1756.74        22.64 o
   4   2   3        203.08        263.85        10.73 o
   5   2   3       2450.86       2555.07        39.30 o
   6   2   3        356.45        398.67        10.79 o
   7   2   3        113.50        128.94        11.21 o
   8   2   3        557.79        579.02        22.74 o
   9   2   3        489.08        509.66        24.48 o
  10   2   3        101.32        143.85        31.03 o
  11   2   3        265.52        227.81        40.53 o
  12   2   3         25.99         28.12        41.40 o
 -12   3   3         21.41        -28.18        28.18 o
 -11   3   3        123.77        145.24        25.51 o
 -10   3   3          9.30         43.29        43.41 o
  -9   3   3          3.43          2.10        16.90 o
  -8   3   3       1299.86       1269.66        33.16 o
  -7   3   3       1508.95       1513.25        35.16 o
  -6   3   3         54.64         50.02        11.03 o
  -5   3   3          9.04         -4.11         6.09 o
  -4   3   3          6.15         27.60        15.61 o
  -3   3   3          9.25          8.69         3.75 o
  -2   3   3        807.66        901.66        11.36 o
  -1   3   3        283.26        310.88         7.31 o
   0   3   3      11763.67      11296.99       127.27 o
   1   3   3       4558.46       4288.59       151.21 o
   2   3   3       2314.23       2362.45        44.87 o
   3   3   3        175.18        173.27         5.13 o
   4   3   3        904.95        949.62        15.42 o
   5   3   3         19.42         19.81         5.38 o
   6   3   3        448.05        499.56        11.93 o
   7   3   3         16.81         15.75        11.21 o
   8   3   3         72.60        114.98        27.31 o
   9   3   3       1273.03       1356.47       107.79 o
  10   3   3        190.16        144.89        32.40 o
  11   3   3        601.33        537.45        43.77 o
  12   3   3         88.24        123.29        41.69 o
 -12   4   3        432.98        439.59        48.79 o
 -11   4   3         17.71         37.35        40.98 o
 -10   4   3         84.11         84.95        36.10 o
  -9   4   3        417.29        436.80        34.14 o
  -8   4   3        199.44        164.49        16.56 o
  -7   4   3         42.81         43.25        18.26 o
  -6   4   3          2.37         -1.94        18.06 o
  -5   4   3         45.60         31.47         4.57 o
  -4   4   3       7736.84       7808.04       256.09 o
  -3   4   3          5.26         -2.32         6.84 o
  -2   4   3       4968.79       5202.53        60.82 o
  -1   4   3        739.18        801.54        10.98 o
   0   4   3       1658.96       1546.08        18.48 o
   1   4   3        685.08        705.41        10.00 o
   2   4   3       1150.76       1156.59        14.13 o
   3   4   3       1764.26       1769.67        43.41 o
   4   4   3       1128.67       1160.78        18.48 o
   5   4   3        682.03        809.42        15.24 o
   6   4   3        574.59        629.07        13.59 o
   7   4   3        672.62        772.31        18.02 o
   8   4   3        173.48        166.62        19.45 o
   9   4   3        403.19        382.41        31.39 o
  10   4   3        386.74        401.61        34.71 o
  11   4   3        182.27        202.93        37.60 o
  12   4   3        121.09        186.87        43.77 o
 -12   5   3          7.10          9.15        32.98 o
 -11   5   3        102.86         50.40        32.20 o
 -10   5   3         33.06         21.94        20.00 o
  -9   5   3         35.89         38.04        39.02 o
  -8   5   3        858.44        867.80       100.48 o
  -7   5   3        175.71        201.72        18.02 o
  -6   5   3        578.87        653.55        14.60 o
  -5   5   3       2211.87       2463.49        45.27 o
  -4   5   3        599.50        746.67        36.57 o
  -3   5   3        408.26        371.69         8.61 o
  -2   5   3       3320.83       3263.11       109.75 o
  -1   5   3       1941.79       1857.49        21.39 o
   0   5   3       2365.75       2282.73        99.01 o
   1   5   3       1276.17       1350.11        34.14 o
   2   5   3         51.78         54.43         3.06 o
   3   5   3      12764.19      13019.09       158.69 o
   4   5   3       5916.67       6026.50        76.51 o
   5   5   3        781.71        846.74        16.21 o
   6   5   3         27.89         35.34         6.88 o
   7   5   3        184.52        177.25        14.63 o
   8   5   3       1550.91       1592.91        44.87 o
   9   5   3        144.37        163.76        19.65 o
  10   5   3          8.39         22.25        28.57 o
  11   5   3          4.41         32.79        59.51 o
  12   5   3        118.79         67.70        40.55 o
 -12   6   3          4.98        -16.56        28.62 o
 -11   6   3         26.08         35.63        25.40 o
 -10   6   3          8.47         27.70        18.88 o
  -9   6   3         76.81         58.57        16.64 o
  -8   6   3        178.84        132.39        24.39 o
  -7   6   3       1568.69       1578.72        46.34 o
  -6   6   3          1.98          8.41        11.71 o
  -5   6   3        215.75        216.00        10.73 o
  -4   6   3       1127.33       1161.21        74.14 o
  -3   6   3          2.81         11.35         3.75 o
  -2   6   3        100.16        111.83        14.63 o
  -1   6   3       1912.77       1925.87        25.51 o
   0   6   3       2758.36       2797.30        32.92 o
   1   6   3       8118.28       7836.09       209.25 o
   2   6   3        938.82        943.02        14.13 o
   3   6   3       3196.92       3311.60       126.34 o
   4   6   3        322.37        372.69         9.16 o
   5   6   3       1545.50       1628.25        56.59 o
   6   6   3          8.01         11.63         6.77 o
   7   6   3        468.34        520.48        14.91 o
   8   6   3       1153.73       1123.39        40.98 o
   9   6   3         73.94         58.87        42.43 o
  10   6   3        973.57       1312.44        56.19 o
  11   6   3        376.01        367.91        56.59 o
  12   6   3         17.77         82.29        41.00 o
 -12   7   3         41.24         10.02        29.31 o
 -11   7   3         53.60         10.50        21.98 o
 -10   7   3        266.94        266.10        24.48 o
  -9   7   3         91.87         99.59        20.00 o
  -8   7   3       1242.89       1302.12        68.28 o
  -7   7   3        222.02        223.41        21.47 o
  -6   7   3        776.09        862.29        18.94 o
  -5   7   3       3205.58       3599.70        69.75 o
  -4   7   3       1243.60       1395.56        22.74 o
  -3   7   3       1604.40       1763.93        33.18 o
  -2   7   3        176.21        202.43        14.14 o
  -1   7   3       4537.27       4719.10        58.63 o
   0   7   3      14951.80      14496.55       418.02 o
   1   7   3       4240.12       4273.87        56.39 o
   2   7   3        969.53       1042.58        21.94 o
   3   7   3        128.44        114.13         9.75 o
   4   7   3       5298.76       5673.91        78.79 o
   5   7   3        642.21        689.66        20.98 o
   6   7   3        361.87        358.85        25.86 o
   7   7   3          2.98         21.37        11.25 o
   8   7   3        430.17        437.42        20.34 o
   9   7   3         30.26         35.00        25.12 o
  10   7   3         19.96         32.28        59.02 o
  11   7   3         81.58        128.79        36.09 o
  12   7   3        227.17        257.28        43.80 o
 -12   8   3        123.32         90.73        30.36 o
 -11   8   3         88.58        135.96        32.20 o
 -10   8   3         81.79        107.51        25.56 o
  -9   8   3        227.24        213.32        20.69 o
  -8   8   3        115.04        116.12        14.53 o
  -7   8   3          3.49         -3.40        18.04 o
  -6   8   3        504.31        505.84        23.90 o
  -5   8   3        184.34        186.97        10.08 o
  -4   8   3          5.92          5.74         6.84 o
  -3   8   3       3164.33       3381.60        52.50 o
  -2   8   3        630.85        668.76        12.41 o
  -1   8   3          3.15          8.17         2.35 o
   0   8   3       4867.09       4941.16        65.95 o
   1   8   3       5529.51       5658.88       282.92 o
   2   8   3       2151.06       2095.04        52.20 o
   3   8   3        181.27        165.10         5.75 o
   4   8   3         99.36        136.09         6.49 o
   5   8   3         79.64         84.37         6.64 o
   6   8   3        464.44        482.21        14.18 o
   7   8   3         92.50         96.51        10.36 o
   8   8   3        184.03        201.72        39.51 o
   9   8   3          8.75        -16.69        20.55 o
  10   8   3          8.74         11.79        28.47 o
  11   8   3       1820.80       1730.94        77.42 o
  12   8   3          9.02          5.21        39.63 o
 -12   9   3        158.07        163.41        26.54 o
 -11   9   3        771.64        793.84        36.55 o
 -10   9   3         63.02         59.70        21.35 o
  -9   9   3          5.50         10.65        17.78 o
  -8   9   3         35.39         60.24        14.63 o
  -7   9   3        815.23        828.07        55.59 o
  -6   9   3        357.53        370.19        21.96 o
  -5   9   3        149.02        133.47        15.12 o
  -4   9   3        284.21        326.27         8.61 o
  -3   9   3        199.61        177.46        11.22 o
  -2   9   3       2696.94       2593.26       123.89 o
  -1   9   3        666.07        650.87        34.65 o
   0   9   3        481.40        450.20         9.01 o
   1   9   3       3289.24       3352.94        42.15 o
   2   9   3          0.43          3.03         3.40 o
   3   9   3        923.86       1025.01        78.53 o
   4   9   3         25.78         21.98         5.35 o
   5   9   3       2952.33       3101.06        45.47 o
   6   9   3         49.98         59.72        22.92 o
   7   9   3        789.41        802.79        20.85 o
   8   9   3        865.84        920.34        28.57 o
   9   9   3          0.21          0.87        32.18 o
  10   9   3         17.76          4.83        28.57 o
  11   9   3         12.79         28.46        36.49 o
  12   9   3          6.23        -47.79        60.49 o
 -12  10   3          3.72         16.31        29.31 o
 -11  10   3         42.44         11.76        29.04 o
 -10  10   3        208.65        211.92        24.82 o
  -9  10   3         53.94         49.80        16.80 o
  -8  10   3          1.30          0.16        19.04 o
  -7  10   3       1331.20       1328.88        60.00 o
  -6  10   3          1.04          4.24         6.97 o
  -5  10   3       1011.27        997.83        23.90 o
  -4  10   3        771.20        803.91        46.83 o
  -3  10   3        736.95        680.63        38.53 o
  -2  10   3        345.11        311.99        31.71 o
  -1  10   3        255.72        216.30         6.79 o
   0  10   3        725.43        611.57        33.18 o
   1  10   3       5746.12       5574.82       279.49 o
   2  10   3         13.51          6.82         3.75 o
   3  10   3        650.19        656.08        22.92 o
   4  10   3         59.20         48.71         8.29 o
   5  10   3        169.46        169.47         7.53 o
   6  10   3       1033.33       1030.04        55.12 o
   7  10   3        370.89        379.16        17.82 o
   8  10   3        445.70        417.49        18.74 o
   9  10   3        564.47        528.25        28.80 o
  10  10   3        473.28        462.84        36.79 o
  11  10   3          1.60        -39.86        43.41 o
 -12  11   3          0.46         11.72        36.59 o
 -11  11   3          1.41        -14.69        29.29 o
 -10  11   3          1.23         12.08        19.23 o
  -9  11   3          0.32         -8.34        15.67 o
  -8  11   3        829.30        769.78        33.65 o
  -7  11   3         18.37         25.04        14.63 o
  -6  11   3        977.29       1035.98        21.98 o
  -5  11   3        502.69        448.61        12.81 o
  -4  11   3          1.80          4.08         5.47 o
  -3  11   3       1110.89       1017.43        44.87 o
  -2  11   3         35.30         27.65         7.31 o
  -1  11   3        723.82        785.44        31.71 o
   0  11   3       1179.29       1247.83        32.20 o
   1  11   3       2443.92       2499.83       143.42 o
   2  11   3        235.88        221.90         7.22 o
   3  11   3       5809.55       5986.02       216.58 o
   4  11   3        363.41        403.03        23.90 o
   5  11   3         37.83         27.47         5.30 o
   6  11   3        218.42        218.31        19.53 o
   7  11   3       2334.56       2482.97        49.26 o
   8  11   3          2.84         -0.01        17.57 o
   9  11   3       1769.41       1888.14       104.40 o
  10  11   3        400.14        398.68        60.00 o
  11  11   3          7.55         32.00        46.34 o
 -12  12   3        283.15        265.94        52.20 o
 -11  12   3        101.71         96.03        28.30 o
 -10  12   3          0.00        -11.05        26.49 o
  -9  12   3        436.60        388.60        22.74 o
  -8  12   3          0.03        -15.69        15.69 o
  -7  12   3          3.91         11.91        16.06 o
  -6  12   3        191.26        195.46        29.75 o
  -5  12   3          4.18         26.93        10.73 o
  -4  12   3        357.31        440.11        48.28 o
  -3  12   3       1452.05       1583.73        37.55 o
  -2  12   3        943.47        949.28        24.88 o
  -1  12   3        247.12        209.20         7.80 o
   0  12   3        221.86        220.08         9.01 o
   1  12   3       4609.44       4595.51       161.46 o
   2  12   3        800.71        700.05        14.29 o
   3  12   3       1183.66       1294.99       100.48 o
   4  12   3        226.83        191.50        17.57 o
   5  12   3        224.90        210.03        11.93 o
   6  12   3        820.96        814.78        37.57 o
   7  12   3         18.47         20.95        14.63 o
   8  12   3          0.05         -2.41        14.82 o
   9  12   3        210.96        214.94        49.75 o
  10  12   3        894.74        792.61        53.67 o
  11  12   3        208.49        261.16        55.61 o
 -12  13   3        111.73        123.83        30.34 o
 -11  13   3         42.43         38.61        26.49 o
 -10  13   3          5.60         21.57        49.75 o
  -9  13   3        264.48        296.79        22.74 o
  -8  13   3         49.60         28.89        14.44 o
  -7  13   3          5.74          4.60        21.47 o
  -6  13   3        127.85         96.66        13.05 o
  -5  13   3        378.34        399.07        12.42 o
  -4  13   3        342.08        381.84        19.02 o
  -3  13   3         96.33         89.00         6.09 o
  -2  13   3          1.02         -0.14        11.22 o
  -1  13   3        108.90        104.62         8.29 o
   0  13   3        104.61        125.34         9.27 o
   1  13   3       3143.03       3143.75        57.53 o
   2  13   3        903.04        850.95        19.02 o
   3  13   3        346.15        295.63         9.59 o
   4  13   3         86.32         82.85        14.63 o
   5  13   3         79.89         57.50        10.79 o
   6  13   3       3056.34       3318.13       105.85 o
   7  13   3        404.92        410.72        16.64 o
   8  13   3        475.68        441.06        21.39 o
   9  13   3        160.89        191.88        23.90 o
  10  13   3         22.35         39.87        30.65 o
  11  13   3        241.78        287.35        48.77 o
 -11  14   3         79.71        100.94        24.13 o
 -10  14   3        195.63        219.47        22.48 o
  -9  14   3        331.22        288.53        22.04 o
  -8  14   3        280.71        288.87        19.65 o
  -7  14   3         24.47          8.60        13.44 o
  -6  14   3       2681.91       2473.55       107.30 o
  -5  14   3         92.41        108.51        13.18 o
  -4  14   3       1058.71       1157.62        47.32 o
  -3  14   3        215.31        152.92        11.71 o
  -2  14   3       1353.92       1405.56        54.14 o
  -1  14   3       5090.42       4922.13       178.52 o
   0  14   3        715.75        656.86        20.34 o
   1  14   3        922.32        952.55        29.31 o
   2  14   3        227.54        183.16         7.22 o
   3  14   3        436.74        439.97        13.28 o
   4  14   3        704.30        635.18        37.57 o
   5  14   3         85.74         57.36         9.30 o
   6  14   3        996.53       1063.44        26.99 o
   7  14   3       2364.40       2402.14        44.00 o
   8  14   3         64.89         54.02        16.38 o
   9  14   3        513.62        493.13        33.99 o
  10  14   3         62.69         18.32        30.14 o
  11  14   3         81.50         65.95        30.84 o
 -11  15   3         58.08         75.26        30.11 o
 -10  15   3        132.09        115.41        20.74 o
  -9  15   3       1433.51       1385.48        38.75 o
  -8  15   3        296.63        258.60        21.70 o
  -7  15   3        501.64        464.07        20.49 o
  -6  15   3        151.39        143.89        12.35 o
  -5  15   3        336.53        351.43        12.46 o
  -4  15   3         71.08         53.83         6.77 o
  -3  15   3        132.48        134.85        12.20 o
  -2  15   3       6373.86       6671.81       101.36 o
  -1  15   3        111.76         85.28        17.06 o
   0  15   3         52.18         37.06        10.73 o
   1  15   3        529.63        561.15        16.78 o
   2  15   3       1270.44       1272.28        50.24 o
   3  15   3          1.09          7.03        11.22 o
   4  15   3       1236.85       1176.40        66.34 o
   5  15   3        140.96        106.91        15.12 o
   6  15   3        251.63        255.30        13.33 o
   7  15   3         64.76         36.45        13.44 o
   8  15   3         88.04         75.79        16.21 o
   9  15   3        191.68        172.70        29.97 o
  10  15   3         29.05         34.18        29.71 o
  11  15   3          1.12         52.48        37.56 o
 -11  16   3         66.05         55.91        20.34 o
 -10  16   3        348.18        352.47        30.42 o
  -9  16   3       2171.99       2193.26        59.02 o
  -8  16   3        164.30        114.57        17.08 o
  -7  16   3         79.85         60.36        15.42 o
  -6  16   3        950.50        875.91        25.16 o
  -5  16   3        304.61        287.59        13.10 o
  -4  16   3        118.34        151.68        29.26 o
  -3  16   3         47.50         35.47        11.71 o
  -2  16   3        334.39        263.57         9.15 o
  -1  16   3          1.72         10.95         6.09 o
   0  16   3       2735.49       2788.15        70.24 o
   1  16   3          3.77         -7.21         7.22 o
   2  16   3         66.97         60.67        11.69 o
   3  16   3        218.50        200.52         9.15 o
   4  16   3         85.90         70.09         7.73 o
   5  16   3         22.83         12.50         8.61 o
   6  16   3          8.08         14.12        10.28 o
   7  16   3        128.06         93.18        12.41 o
   8  16   3        169.46        167.64        21.33 o
   9  16   3         47.15         68.23        27.49 o
  10  16   3        167.00        107.44        33.71 o
  11  16   3         35.72        127.79        39.03 o
 -11  17   3          3.38         -6.70        28.28 o
 -10  17   3          1.04         -8.69        18.45 o
  -9  17   3         88.61         89.11        21.25 o
  -8  17   3         82.86         88.40        15.93 o
  -7  17   3        750.66        714.53        24.81 o
  -6  17   3        800.75        815.26        43.90 o
  -5  17   3        632.19        533.80        18.26 o
  -4  17   3         90.40        101.94         7.65 o
  -3  17   3       2017.09       1928.22        82.44 o
  -2  17   3       2019.10       1969.33        36.10 o
  -1  17   3        528.29        506.40        11.93 o
   0  17   3        380.03        355.12        15.59 o
   1  17   3       3458.99       3346.44        85.88 o
   2  17   3        169.05        174.01         9.75 o
   3  17   3       1432.68       1442.18        64.38 o
   4  17   3         34.23         30.58         7.91 o
   5  17   3       5476.42       5653.89       223.88 o
   6  17   3        528.01        465.12        16.64 o
   7  17   3        144.85        103.81        13.33 o
   8  17   3        142.88        198.33        22.94 o
   9  17   3         35.23         81.66        30.01 o
  10  17   3        233.53        293.27        37.77 o
  11  17   3          0.01        -18.26        38.06 o
 -11  18   3         53.87         21.79        24.38 o
 -10  18   3         46.01         41.54        24.11 o
  -9  18   3        153.17        123.98        21.66 o
  -8  18   3        109.43        108.81        18.58 o
  -7  18   3          7.39          7.40        11.05 o
  -6  18   3        423.35        357.65        29.26 o
  -5  18   3         23.43         25.38        15.61 o
  -4  18   3          2.56         22.70        22.45 o
  -3  18   3         79.12         57.23         7.33 o
  -2  18   3        221.85        211.36         8.66 o
  -1  18   3          7.33          6.60         5.59 o
   1  18   3         45.23         41.59        13.18 o
   2  18   3         47.28         42.70         6.90 o
   3  18   3         94.76         79.78         8.20 o
   4  18   3       1006.10        975.27        22.22 o
   5  18   3        282.13        272.30        12.63 o
   6  18   3         13.81          3.36        12.63 o
   7  18   3          4.47          8.77        11.93 o
   8  18   3        181.01        233.53        23.18 o
   9  18   3        248.63        289.79        40.49 o
  10  18   3        352.69        423.63        40.68 o
  11  18   3         70.27         97.63        38.17 o
 -11  19   3        150.42        127.07        66.81 o
 -10  19   3         14.08          6.96        44.87 o
  -9  19   3        318.01        322.34        40.00 o
  -8  19   3        989.65       1034.31        44.87 o
  -7  19   3         37.65         53.89        22.45 o
  -6  19   3        384.82        388.70        28.28 o
  -5  19   3        874.79        828.02        46.34 o
  -4  19   3        274.77        270.29        25.37 o
  -3  19   3        199.07        195.90         9.56 o
  -2  19   3       1273.97       1190.62        27.31 o
  -1  19   3       2394.70       2639.39       126.81 o
   1  19   3          0.03          0.04         8.61 o
   2  19   3         68.01         51.77         7.59 o
   3  19   3        945.66        987.56        23.11 o
   4  19   3        227.44        205.33        10.68 o
   5  19   3       2104.28       2130.02        86.81 o
   6  19   3       1378.28       1411.67        30.26 o
   7  19   3          0.20          1.30        14.44 o
   8  19   3       1822.82       1692.74        49.75 o
   9  19   3         77.22         75.74        30.73 o
  10  19   3          0.97         30.92        32.23 o
  11  19   3         98.76         76.08        49.75 o
 -11  20   3          9.87         14.62        24.00 o
 -10  20   3          2.38         34.69        36.66 o
  -9  20   3        240.11        234.15        27.33 o
  -8  20   3         79.01         65.08        18.48 o
  -7  20   3        749.63        826.36        30.93 o
  -6  20   3        276.73        325.21        17.20 o
  -5  20   3        596.75        618.37        56.10 o
  -4  20   3          0.08          6.82        12.20 o
  -3  20   3         80.19         78.25         8.12 o
  -2  20   3        608.20        566.45        14.03 o
  -1  20   3       2495.31       2730.35       169.26 o
   1  20   3        355.75        367.77        25.35 o
   2  20   3        867.47        797.85        32.20 o
   3  20   3        806.30        864.35        25.63 o
   4  20   3         68.89         69.45        11.71 o
   5  20   3        105.81         80.31        19.02 o
   6  20   3        700.68        614.61        19.16 o
   7  20   3       1142.25       1077.52        35.20 o
   8  20   3          2.83         15.73        20.14 o
   9  20   3          9.85         22.88        28.26 o
  10  20   3         60.41         57.84        35.81 o
 -11  21   3        154.91        123.36        29.27 o
 -10  21   3          2.18        -31.71        31.71 o
  -9  21   3        295.33        224.88        24.48 o
  -8  21   3        255.78        225.69        20.98 o
  -7  21   3        250.65        212.01        16.52 o
  -6  21   3        139.80        127.34        25.84 o
  -5  21   3        466.29        509.94        18.48 o
  -4  21   3          7.67         10.52         9.15 o
  -3  21   3        525.79        478.08        41.96 o
  -2  21   3          0.50          7.80         7.31 o
  -1  21   3          2.45         -4.34         9.37 o
   0  21   3       1855.54       1753.08        70.24 o
   1  21   3          0.84          0.61         9.59 o
   2  21   3       2624.97       2349.54        43.80 o
   3  21   3        844.23        818.91        49.77 o
   4  21   3         85.84         81.00         9.27 o
   5  21   3        340.33        333.60        15.50 o
   6  21   3       1219.29       1278.67        29.02 o
   7  21   3        152.76        152.71        18.04 o
   8  21   3          7.90         17.01        20.83 o
   9  21   3         11.97         12.48        30.14 o
  10  21   3         18.64         18.28        34.69 o
 -10  22   3        103.60         80.93        25.54 o
  -9  22   3         44.18         55.62        26.83 o
  -8  22   3        923.81        902.98        30.65 o
  -7  22   3        161.65        178.43        18.20 o
  -6  22   3         14.01         22.58        12.41 o
  -5  22   3        381.62        391.04        61.45 o
  -4  22   3         35.72         18.75        12.18 o
  -3  22   3        490.67        510.84        14.25 o
  -2  22   3       1851.77       1761.25        48.28 o
  -1  22   3        557.38        540.59        17.43 o
   1  22   3          7.62          4.34         9.75 o
   2  22   3       1994.06       1880.70        54.63 o
   3  22   3       1424.43       1342.83        38.04 o
   4  22   3         25.78         51.04        10.79 o
   5  22   3        230.70        227.00        13.65 o
   6  22   3        263.25        274.28        14.53 o
   7  22   3        430.12        421.31        21.41 o
   8  22   3         32.54         34.27        21.55 o
   9  22   3        372.42        393.50        42.43 o
  10  22   3         71.90         97.56        36.17 o
 -10  23   3         88.41         29.76        42.92 o
  -9  23   3         23.58          9.29        22.35 o
  -8  23   3         43.26         54.20        21.70 o
  -7  23   3          6.52         -2.00        14.31 o
  -6  23   3         31.67         20.91        12.63 o
  -5  23   3         17.94         14.82        12.35 o
  -4  23   3        116.58         97.02        11.25 o
  -3  23   3          0.20         -4.29         8.12 o
  -2  23   3        852.87        875.14        67.32 o
  -1  23   3         87.13         88.20         8.20 o
   1  23   3         46.71         24.40        14.65 o
   2  23   3        795.26        762.53        45.84 o
   3  23   3        702.28        687.27        19.31 o
   4  23   3         51.40         55.21        13.59 o
   5  23   3        194.55        217.46        13.33 o
   6  23   3        349.50        315.19        32.20 o
   7  23   3         48.48         69.21        22.92 o
   8  23   3        118.06        145.95        36.59 o
   9  23   3          0.51        -30.23        30.23 o
  10  23   3        160.61        178.53        39.03 o
 -10  24   3         37.84         12.26        27.08 o
  -9  24   3        261.09        255.78        32.18 o
  -8  24   3         44.11         37.72        19.16 o
  -7  24   3         76.34         51.24        15.46 o
  -6  24   3         29.79         46.77        15.42 o
  -5  24   3         18.10         13.14        12.63 o
  -4  24   3        236.09        241.36        20.98 o
  -3  24   3        128.41        133.06        10.47 o
  -2  24   3         51.60         50.42         8.12 o
  -1  24   3       1117.00       1017.54        87.81 o
   0  24   3       1114.76       1277.02        55.59 o
   1  24   3          8.65          7.73         9.59 o
   2  24   3         72.17         66.51        10.17 o
   3  24   3        136.03        148.79        12.35 o
   4  24   3       2210.69       2200.28        69.75 o
   5  24   3         40.86         35.77        21.94 o
   6  24   3         98.85         90.91        15.66 o
   7  24   3         38.76         30.28        19.68 o
   8  24   3        145.87        139.04        29.02 o
   9  24   3         47.47         65.68        32.77 o
  10  24   3         48.12         76.84        37.72 o
 -10  25   3         50.50         39.98        30.24 o
  -9  25   3         98.21        114.83        25.37 o
  -8  25   3         75.41         66.08        20.13 o
  -7  25   3        114.02        151.21        21.98 o
  -6  25   3        166.10        136.65        16.90 o
  -5  25   3        252.36        252.73        15.13 o
  -4  25   3        257.92        278.60        17.08 o
  -3  25   3        631.44        673.74        28.77 o
  -2  25   3         29.50         24.82         8.81 o
  -1  25   3         75.25         64.40        11.71 o
   1  25   3         50.76         58.53        17.55 o
   2  25   3       2804.20       2855.48        66.69 o
   3  25   3        221.13        209.80        30.24 o
   4  25   3         54.32         50.62        11.93 o
   5  25   3        530.41        470.93        16.64 o
   6  25   3        252.07        231.88        16.21 o
   7  25   3          0.00         -4.22        19.43 o
   8  25   3         51.17         16.88        28.05 o
   9  25   3        438.73        554.89        43.88 o
  10  25   3         55.02         44.89        47.79 o
 -10  26   3          1.21         24.19        27.78 o
  -9  26   3         13.21         11.14        24.31 o
  -8  26   3          0.11        -13.69        23.41 o
  -7  26   3        988.69       1005.44        37.38 o
  -6  26   3        405.46        378.10        22.55 o
  -5  26   3         35.98         20.82        14.03 o
  -4  26   3        270.15        233.82        14.53 o
  -3  26   3         45.33         53.31        10.79 o
  -2  26   3        124.16        128.84        11.22 o
  -1  26   3        886.90        889.74        86.32 o
   0  26   3       2244.19       1916.98        73.18 o
   1  26   3        572.48        518.99        29.26 o
   2  26   3        380.48        387.35        17.29 o
   3  26   3          5.54         -0.65        11.53 o
   4  26   3       2198.39       2305.26        50.24 o
   5  26   3         10.70          7.05        12.69 o
   6  26   3        278.64        286.58        17.69 o
   7  26   3        295.03        281.02        36.59 o
   8  26   3          2.26          4.65        27.88 o
   9  26   3         61.62         81.88        35.55 o
  -9  27   3        175.98        231.43        26.79 o
  -8  27   3          9.62         13.53        25.09 o
  -7  27   3        174.96        137.19        18.29 o
  -6  27   3        211.29        218.56        17.58 o
  -5  27   3        160.50        124.88        22.94 o
  -4  27   3        141.76        125.83        29.75 o
  -3  27   3        269.57        320.56        15.87 o
  -2  27   3          0.02          3.01         8.27 o
  -1  27   3          3.71          8.34        12.69 o
   0  27   3        638.32        689.71        43.91 o
   1  27   3        136.19        160.97        22.45 o
   2  27   3       3342.58       3606.16       125.36 o
   3  27   3        103.09        106.14        12.18 o
   4  27   3         22.55         27.08        14.63 o
   5  27   3          2.90          5.62        12.18 o
   6  27   3        201.62        190.70        17.05 o
   7  27   3          6.85        -11.93        21.08 o
   8  27   3          0.39        -31.61        59.52 o
   9  27   3        851.74       1064.21        57.77 o
  -9  28   3        222.17        189.26        28.05 o
  -8  28   3        101.36         97.08        20.47 o
  -7  28   3          7.20         29.34        17.20 o
  -6  28   3         51.01         41.39        19.06 o
  -5  28   3         14.88          2.47        17.10 o
  -4  28   3        212.96        222.42        16.96 o
  -3  28   3        200.57        197.79        14.72 o
  -2  28   3        293.46        289.16        24.88 o
  -1  28   3         86.42         83.60        14.76 o
   0  28   3        614.02        778.48        43.91 o
   1  28   3         41.61         40.00        15.59 o
   2  28   3        204.20        204.45        34.16 o
   3  28   3         83.87         89.03        16.10 o
   4  28   3        410.66        389.16        35.12 o
   5  28   3        168.47        171.76        14.72 o
   6  28   3         28.30         28.09        14.53 o
   7  28   3         11.06         21.45        19.65 o
   8  28   3        146.25        118.54        32.34 o
   9  28   3          4.79         -3.07        67.32 o
  -9  29   3         65.07         68.39        25.08 o
  -8  29   3          2.77         -7.16        15.87 o
  -7  29   3         75.99         56.39        19.96 o
  -6  29   3        325.10        336.80        21.25 o
  -5  29   3         72.07         57.76        17.86 o
  -4  29   3        594.42        547.73        27.32 o
  -3  29   3         14.06          7.19        16.57 o
  -2  29   3       1656.99       1737.92       103.91 o
  -1  29   3        540.76        518.60        16.81 o
   1  29   3        182.99        173.66        15.59 o
   2  29   3          0.06        -13.12        13.12 o
   3  29   3        284.43        300.74        20.49 o
   4  29   3        100.89         99.52        16.54 o
   5  29   3         62.62         61.78        15.13 o
   6  29   3          3.19        -11.00        16.96 o
   7  29   3       1249.16       1170.72        56.10 o
   8  29   3        482.15        570.37        43.08 o
   9  29   3        648.09        706.97        53.16 o
  -9  30   3        116.99        121.31        30.48 o
  -8  30   3        386.68        382.78        68.30 o
  -7  30   3          0.58          7.98        16.06 o
  -6  30   3         37.03         55.89        17.90 o
  -5  30   3         24.86          3.49        18.52 o
  -4  30   3         52.48         36.53        12.05 o
  -3  30   3         89.04         97.90        15.15 o
  -2  30   3         67.95         63.42        16.57 o
  -1  30   3         91.31        104.00        11.36 o
   0  30   3         12.75          9.75        17.55 o
   1  30   3         35.72         42.84        19.51 o
   2  30   3       1304.39       1189.94        40.62 o
   3  30   3        670.40        680.49        31.22 o
   4  30   3         79.60         51.70        13.12 o
   5  30   3          4.90        -16.30        27.81 o
   6  30   3          2.15          5.44        18.41 o
   7  30   3        260.72        343.82        36.17 o
   8  30   3         41.41        -18.59        34.14 o
  -8  31   3         22.51         31.68        22.91 o
  -7  31   3        146.73        161.33        24.52 o
  -6  31   3         10.82         10.45        18.48 o
  -5  31   3         19.16         25.20        35.61 o
  -4  31   3       1319.67       1353.96        46.83 o
  -3  31   3         16.81          5.24        13.05 o
  -2  31   3        514.46        531.54        22.48 o
  -1  31   3         31.55         32.85        12.22 o
   0  31   3          6.87         23.43        18.53 o
   1  31   3        149.38        139.36        17.08 o
   2  31   3         18.94         15.59        13.67 o
   3  31   3        254.06        252.60        18.18 o
   4  31   3        190.39        205.28        17.58 o
   5  31   3          4.11         25.86        20.96 o
   6  31   3         17.35         38.21        16.94 o
   7  31   3         58.28         64.32        48.77 o
   8  31   3        250.47        237.66        42.43 o
  -8  32   3          1.70        -18.58        18.58 o
  -7  32   3        237.35        247.88        24.42 o
  -6  32   3        250.38        198.47        21.95 o
  -5  32   3          0.03         -6.87        15.93 o
  -4  32   3        235.93        236.30        18.26 o
  -3  32   3        203.45        179.51        16.52 o
  -2  32   3         29.65         47.24        16.64 o
  -1  32   3        464.25        503.40        26.33 o
   0  32   3        547.28        583.57        51.22 o
   1  32   3          0.19         -0.82        17.55 o
   2  32   3         24.09         25.32        13.53 o
   3  32   3          0.39          8.91        13.33 o
   4  32   3         50.67         47.48        17.50 o
   5  32   3         23.43         -5.97        17.13 o
   6  32   3          5.90          7.26        21.47 o
   7  32   3         85.56        110.87        27.59 o
   8  32   3        260.35        250.73        37.47 o
  -8  33   3         24.58          1.43        25.70 o
  -7  33   3        103.70        174.73        28.22 o
  -6  33   3         33.97         41.46        27.31 o
  -5  33   3          0.88          5.36        16.17 o
  -4  33   3         54.47         33.79        16.80 o
  -3  33   3         43.29         26.08        11.36 o
  -2  33   3        295.69        299.04        25.08 o
  -1  33   3         17.45         36.08        13.67 o
   0  33   3        512.03        623.71        25.70 o
   1  33   3        253.54        275.72        24.15 o
   2  33   3        240.66        220.91        43.41 o
   3  33   3        526.84        563.73        25.98 o
   4  33   3          9.17         23.83        14.44 o
   5  33   3         31.92         46.62        17.86 o
   6  33   3         50.59         49.00        30.73 o
   7  33   3         80.55        118.03        32.23 o
  -8  34   3          0.15         12.26        22.45 o
  -7  34   3        270.64        296.29        25.32 o
  -6  34   3          6.76         -5.28        22.43 o
  -5  34   3        168.02        172.35        20.27 o
  -4  34   3         88.89         54.85        20.98 o
  -3  34   3         57.97         49.01        15.69 o
  -2  34   3        122.33         83.69        24.39 o
  -1  34   3         21.84         14.05        14.03 o
   0  34   3         50.59         75.14        19.51 o
   1  34   3         13.09          8.78        27.31 o
   2  34   3        158.80        225.37        33.18 o
   3  34   3         13.30         35.10        20.49 o
   4  34   3          1.43          8.78        25.35 o
   5  34   3         20.23         42.74        19.49 o
   6  34   3         42.91         53.62        24.61 o
   7  34   3         28.54         73.07        57.06 o
  -7  35   3          0.79         14.40        24.31 o
  -6  35   3         56.83         51.94        26.34 o
  -5  35   3          0.52        -21.22        21.22 o
  -4  35   3        430.22        414.03        27.81 o
  -3  35   3        268.40        280.87        21.82 o
  -2  35   3         29.02         24.40        28.28 o
  -1  35   3          9.94          7.53        12.41 o
   0  35   3         13.55         20.90        12.62 o
   1  35   3       2294.78       2381.88       141.93 o
   2  35   3         16.32          8.00        12.74 o
   3  35   3       1019.95       1051.65        67.30 o
   4  35   3        742.81        784.69        48.28 o
   5  35   3        320.47        387.46        59.51 o
   6  35   3        610.63        778.87        89.28 o
   7  35   3          0.08         -4.00        45.85 o
  -7  36   3          1.01         20.71        31.71 o
  -6  36   3          0.24         -9.26        17.57 o
  -5  36   3        210.51        184.29        21.08 o
  -4  36   3         10.97         -8.52        18.20 o
  -3  36   3        161.15        172.17        44.39 o
  -2  36   3        155.09        192.88        38.04 o
  -1  36   3          1.77         -2.94        24.40 o
   0  36   3        360.44        434.52        20.34 o
   1  36   3        136.52        161.81        30.24 o
   2  36   3          8.50         18.53        24.40 o
   3  36   3         89.41         97.55        27.31 o
   4  36   3        117.86        127.79        30.24 o
   5  36   3          0.01         18.10        23.61 o
   6  36   3          3.32          3.41        34.63 o
  -6  37   3         47.48         28.30        20.96 o
  -5  37   3         13.68         30.56        20.96 o
  -4  37   3          2.32         24.94        23.18 o
  -3  37   3        171.69        164.91        24.35 o
  -2  37   3        247.37        285.98        62.44 o
  -1  37   3          5.11        -10.92        22.48 o
   0  37   3        147.57        162.45        15.87 o
   1  37   3        113.42        144.95        26.90 o
   2  37   3         81.22         43.91        26.33 o
   3  37   3        218.44        174.64        27.31 o
   4  37   3         73.73         78.76        31.71 o
   5  37   3         11.10          9.14        21.26 o
   6  37   3          2.41        -10.73        33.18 o
  -6  38   3         24.26         70.70        57.06 o
  -5  38   3        154.88        150.19        33.18 o
  -4  38   3        132.71        148.19        22.77 o
  -3  38   3         44.79         39.89        25.42 o
  -2  38   3        504.22        582.52        36.66 o
  -1  38   3        113.66         92.25        21.08 o
   0  38   3        103.51         85.53        19.04 o
   1  38   3        147.19         84.89        27.31 o
   2  38   3         96.78         86.81        28.28 o
   3  38   3          0.09         11.71        29.26 o
   4  38   3        133.16        204.09        24.48 o
   5  38   3        812.63        814.61        39.57 o
  -5  39   3        139.74        156.49        24.88 o
  -4  39   3         30.99         11.06        33.65 o
  -3  39   3         33.08         18.20        19.86 o
  -2  39   3         11.88         -8.62        26.66 o
  -1  39   3         71.12        107.59        37.57 o
   0  39   3         18.57         26.05        26.34 o
   1  39   3        128.55        149.75        22.97 o
   2  39   3          0.32        -13.89        17.50 o
   3  39   3        225.19        274.05        28.50 o
   4  39   3          0.19        -32.67        32.67 o
   5  39   3          8.53         27.18        26.38 o
  -5  40   3          5.23        -28.32        28.32 o
  -4  40   3         14.54         -6.69        30.41 o
  -3  40   3          2.29         19.49        24.67 o
  -2  40   3        182.48        136.90        30.26 o
  -1  40   3          8.85         26.27        21.25 o
   0  40   3          7.27          8.31        20.62 o
   1  40   3         40.11         21.08        22.02 o
   2  40   3         20.55        -10.73        27.31 o
   3  40   3          2.42        -34.16        43.91 o
   4  40   3        192.32        197.82        30.11 o
  -4  41   3          1.34         34.42        34.01 o
  -3  41   3         77.30        105.97        22.89 o
  -2  41   3         31.96         28.35        19.20 o
  -1  41   3         22.10         24.78        25.86 o
   0  41   3        370.67        519.86        38.61 o
   1  41   3          0.10          9.42        29.75 o
   2  41   3         32.42         66.32        32.20 o
   3  41   3          1.51         19.51        33.18 o
   4  41   3         22.95         18.54        31.63 o
  -3  42   3         13.29         23.49        31.11 o
  -2  42   3        227.92        232.39        36.59 o
  -1  42   3          3.22         33.65        20.38 o
   0  42   3        315.86        322.68        48.77 o
   1  42   3          1.04         -1.46        24.61 o
   2  42   3         80.94         45.38        25.32 o
   3  42   3         98.03         68.17        25.42 o
  -2  43   3         48.01         30.44        33.33 o
  -1  43   3         31.08         23.08        24.83 o
   0  43   3        121.88        112.17        24.15 o
   1  43   3          0.05        -10.96        53.65 o
   2  43   3          7.89         42.21       150.24 o
 -12   0   4        242.77        286.80        65.35 o
 -11   0   4        156.81        159.01        37.06 o
 -10   0   4        112.12         88.77        30.24 o
  -9   0   4        164.70        253.66        30.24 o
  -8   0   4        806.11        805.83        37.06 o
  -7   0   4       2158.11       1891.60        79.02 o
  -6   0   4        144.63        147.30        17.55 o
  -5   0   4         28.74         23.43         7.80 o
  -4   0   4       3256.59       3390.08        85.83 o
  -3   0   4        352.94        335.61         9.75 o
  -2   0   4        988.40        944.35        17.55 o
  -1   0   4       4299.93       4280.76        71.22 o
   0   0   4         79.42         66.32         8.78 o
   1   0   4       7720.49       7334.25       104.40 o
   2   0   4       2045.27       2368.67        37.06 o
   3   0   4       2276.55       2316.96        38.04 o
   4   0   4       2719.05       2688.65        49.75 o
   5   0   4        411.63        407.77        13.67 o
   6   0   4        109.60        101.46         9.75 o
   7   0   4          6.19          7.80         9.75 o
   8   0   4        188.23        179.50        18.53 o
   9   0   4        466.95        546.30        47.79 o
  10   0   4          0.33         -0.98        38.04 o
  11   0   4        202.69        107.30        49.75 o
  12   0   4         10.42        -40.98        55.59 o
 -12   1   4          0.10        -25.99        25.99 o
 -11   1   4         77.35         50.67        33.65 o
 -10   1   4        240.96        250.22        26.71 o
  -9   1   4        585.51        531.20        40.00 o
  -8   1   4       1272.65       1080.73        78.53 o
  -7   1   4        397.47        394.45        16.49 o
  -6   1   4         36.87         29.75        11.03 o
  -5   1   4         42.95         38.37         6.10 o
  -4   1   4         60.58         46.58         5.13 o
  -3   1   4       3180.79       3424.24        45.40 o
  -2   1   4        218.24        213.34         6.35 o
  -1   1   4         12.10          9.19         2.94 o
   0   1   4       1044.84       1152.33        80.48 o
   1   1   4       1795.82       1925.27        24.15 o
   2   1   4        261.64        284.03         7.81 o
   3   1   4       2388.06       2531.71        35.61 o
   4   1   4       1977.96       2030.76        26.87 o
   5   1   4       1013.63        942.88        16.80 o
   6   1   4       3629.85       3984.15        51.04 o
   7   1   4        174.11        159.76         9.59 o
   8   1   4         65.92         67.80        11.03 o
   9   1   4          0.44        -14.03        24.48 o
  10   1   4        358.39        463.03        82.93 o
  11   1   4        302.45        326.70        49.26 o
  12   1   4        942.96        816.02        55.17 o
 -12   2   4          8.40        -22.63        32.07 o
 -11   2   4         11.18         14.47        22.02 o
 -10   2   4        278.91        265.06        23.05 o
  -9   2   4          0.25          6.28        17.58 o
  -8   2   4         97.68        104.89        16.21 o
  -7   2   4         11.12          2.38        20.49 o
  -6   2   4          2.26         10.89        10.93 o
  -5   2   4        306.27        301.38        22.43 o
  -4   2   4       1721.83       1741.22        38.04 o
  -3   2   4          1.05         -3.98         3.98 o
  -2   2   4       1328.54       1341.65        51.22 o
  -1   2   4       4616.13       4654.22        76.59 o
   0   2   4       8288.35       8307.35       101.79 o
   1   2   4       4452.60       4264.95        47.07 o
   2   2   4         60.63         54.35         3.41 o
   3   2   4         51.53         50.91         3.75 o
   4   2   4       2193.61       2278.23        30.36 o
   5   2   4         14.59         28.01        11.69 o
   6   2   4        306.27        322.97         9.67 o
   7   2   4         12.15         16.10        11.21 o
   8   2   4         38.60         63.02        13.66 o
   9   2   4        199.62        286.41        36.59 o
  10   2   4        324.72        398.76        37.55 o
  11   2   4         39.24         -7.74        37.08 o
  12   2   4         15.27        -20.49        55.59 o
 -12   3   4         10.65          0.58        27.88 o
 -11   3   4        516.49        464.14        31.05 o
 -10   3   4        193.73        201.73        26.87 o
  -9   3   4        698.30        683.24        46.83 o
  -8   3   4          2.82         23.84        15.51 o
  -7   3   4          1.28         10.39        15.15 o
  -6   3   4       1715.24       1748.00        30.93 o
  -5   3   4        619.53        692.02        15.87 o
  -4   3   4        294.92        298.22         8.61 o
  -3   3   4          4.39          5.05         3.75 o
  -2   3   4       1226.04       1258.66        16.12 o
  -1   3   4         25.25         16.26         4.88 o
   0   3   4       1937.47       1883.73        21.95 o
   1   3   4        640.12        697.59        27.31 o
   2   3   4       5420.79       5497.57        65.36 o
   3   3   4         54.23         62.16         3.75 o
   4   3   4       4488.02       5008.01        62.07 o
   5   3   4        805.09        827.85        14.13 o
   6   3   4        122.74        111.13         8.20 o
   7   3   4          7.87         11.91         7.91 o
   8   3   4         31.94         10.77        18.55 o
   9   3   4         57.56         85.24        17.16 o
  10   3   4         32.48         51.69        28.18 o
  11   3   4        333.02        357.31        42.01 o
  12   3   4        222.27        170.72        57.55 o
 -12   4   4        221.12        226.80        30.95 o
 -11   4   4         25.03         51.22        25.51 o
 -10   4   4         77.55         64.18        19.68 o
  -9   4   4        352.49        376.40        56.59 o
  -8   4   4       1174.03       1206.11        34.14 o
  -7   4   4        172.37        144.89        15.18 o
  -6   4   4        785.53        822.49        20.49 o
  -5   4   4         38.63         40.83         7.53 o
  -4   4   4        174.64        213.22        10.73 o
  -3   4   4          9.58          7.39         4.88 o
  -2   4   4        440.69        409.83         6.90 o
  -1   4   4         85.54         77.19         2.92 o
   0   4   4       3062.09       3137.84        46.34 o
   1   4   4        245.63        225.25         9.28 o
   2   4   4         34.66         38.34         6.84 o
   3   4   4        956.08       1000.24        13.44 o
   4   4   4        823.86        881.00        14.49 o
   5   4   4        409.99        382.63         9.67 o
   6   4   4        581.38        638.51        17.57 o
   7   4   4          6.35          8.44         9.56 o
   8   4   4          0.70         18.09        19.04 o
   9   4   4       1471.66       1409.48        76.59 o
  10   4   4         12.08         31.42        28.95 o
  11   4   4         95.60        123.07        36.49 o
 -12   5   4        283.75        276.24        48.79 o
 -11   5   4        234.86        248.59        27.88 o
 -10   5   4         69.16         83.80        21.66 o
  -9   5   4        663.68        637.29        45.85 o
  -8   5   4          9.51         -7.54        19.51 o
  -7   5   4          4.91         26.22        23.90 o
  -6   5   4        287.26        293.65        10.08 o
  -5   5   4       1026.11       1181.26        23.67 o
  -4   5   4       1473.53       1562.18        40.49 o
  -3   5   4        188.65        201.49         7.91 o
  -2   5   4       1766.28       1877.54        65.85 o
  -1   5   4        476.53        562.84        20.49 o
   0   5   4       1545.73       1611.90        19.86 o
   1   5   4        235.05        205.03         5.86 o
   2   5   4       2844.09       3184.57        83.91 o
   3   5   4        886.70       1045.52        19.02 o
   4   5   4         65.00         64.96        11.69 o
   5   5   4       1809.91       2093.92        28.26 o
   6   5   4          2.72          9.02         7.94 o
   7   5   4         76.09        111.12         9.90 o
   8   5   4         78.78        101.48        22.04 o
   9   5   4        106.24        142.56        31.69 o
  10   5   4         23.91         27.59        28.26 o
  11   5   4         29.99          8.34        41.47 o
 -12   6   4         18.07        -12.16        28.47 o
 -11   6   4          1.92         12.19        25.42 o
 -10   6   4          4.77          9.40        20.96 o
  -9   6   4        174.96        152.42        20.47 o
  -8   6   4        939.03        863.77        27.24 o
  -7   6   4          4.63          8.57        15.50 o
  -6   6   4          3.11         -2.27        14.63 o
  -5   6   4        172.84        148.28         8.12 o
  -4   6   4       1035.56       1169.36        20.00 o
  -3   6   4       1073.07       1053.07        21.47 o
  -2   6   4         79.93         75.94         3.75 o
  -1   6   4         20.58         24.89         2.77 o
   0   6   4       2242.06       2206.28        94.63 o
   1   6   4       2065.63       2083.24        25.80 o
   2   6   4       3979.79       4175.86       281.45 o
   3   6   4        266.15        239.80        27.81 o
   4   6   4       1325.32       1382.00        30.24 o
   5   6   4        223.90        276.26         9.59 o
   6   6   4        575.70        530.02        14.43 o
   7   6   4        331.30        341.09        36.10 o
   8   6   4        251.98        219.55        25.37 o
   9   6   4         47.29        -12.60        23.80 o
  10   6   4         80.73        111.76        30.34 o
  11   6   4        188.12        173.86        41.62 o
 -12   7   4         17.28        -17.55        40.00 o
 -11   7   4         14.12          0.10        28.82 o
 -10   7   4         48.51         60.27        22.42 o
  -9   7   4        127.20        110.72        32.67 o
  -8   7   4        136.29        141.61        17.92 o
  -7   7   4       1789.98       1703.11        39.02 o
  -6   7   4         15.89         19.84        13.65 o
  -5   7   4       1229.90       1199.48        20.66 o
  -4   7   4        414.93        430.72        10.36 o
  -3   7   4        698.95        748.97        26.34 o
  -2   7   4       2548.66       2667.21        52.67 o
  -1   7   4       2410.36       2568.71        40.98 o
   0   7   4      13948.72      13476.17       154.17 o
   1   7   4        229.23        236.59         4.82 o
   2   7   4        290.70        307.28        13.65 o
   3   7   4        582.94        617.93        22.43 o
   4   7   4        119.22        132.21         6.21 o
   5   7   4         94.54         97.08         7.73 o
   6   7   4        251.09        235.89        10.24 o
   7   7   4        338.21        338.68        14.99 o
   8   7   4        445.11        515.53        29.96 o
   9   7   4         62.90         72.67        26.49 o
  10   7   4         20.25         24.39        28.97 o
  11   7   4         13.54         -8.07        35.16 o
 -12   8   4        445.60        333.54        38.25 o
 -11   8   4         48.46         32.62        26.59 o
 -10   8   4          2.10        -11.82        22.02 o
  -9   8   4        109.45        125.23        23.92 o
  -8   8   4        158.01        158.73        37.55 o
  -7   8   4         88.75        108.83        30.71 o
  -6   8   4        172.10        173.03        21.47 o
  -5   8   4        672.35        729.22        15.18 o
  -4   8   4        216.76        238.74         8.28 o
  -3   8   4        266.57        280.92         7.91 o
  -2   8   4          0.26          2.32         3.75 o
  -1   8   4       8446.38       8281.87       123.42 o
   0   8   4       3081.04       3439.77        63.91 o
   1   8   4       1141.55       1318.52        27.31 o
   2   8   4         23.60         29.76         3.46 o
   3   8   4       2390.38       2544.19        51.71 o
   4   8   4       1130.20       1082.26        18.59 o
   5   8   4        224.84        246.37        23.90 o
   6   8   4        302.48        339.08        14.14 o
   7   8   4        383.54        354.85        17.43 o
   8   8   4        388.97        383.74        26.49 o
   9   8   4         41.07         72.61        24.81 o
  10   8   4          0.78          0.01        29.27 o
  11   8   4         37.28         29.90        85.36 o
 -12   9   4         48.89        -16.62        34.62 o
 -11   9   4        105.40        133.32        26.38 o
 -10   9   4        260.15        269.02        23.43 o
  -9   9   4        236.68        275.00        21.66 o
  -8   9   4         41.19         26.82        14.03 o
  -7   9   4        518.52        530.66        20.69 o
  -6   9   4       1872.14       1847.56       132.20 o
  -5   9   4        418.43        512.83        12.41 o
  -4   9   4         44.05         51.41         7.31 o
  -3   9   4        697.03        674.03        13.44 o
  -2   9   4         18.77         23.25         4.43 o
  -1   9   4       1803.72       1942.92        27.49 o
   0   9   4       6439.86       6820.17        91.71 o
   1   9   4       2948.24       3032.35        64.87 o
   2   9   4        135.58        168.55         5.59 o
   3   9   4          6.37         13.29         5.86 o
   4   9   4        471.34        461.83        17.08 o
   5   9   4         43.82         38.78         7.81 o
   6   9   4         10.91         27.50         8.66 o
   7   9   4         30.25         11.50        13.14 o
   8   9   4        501.15        512.67        33.65 o
   9   9   4        353.30        311.51        34.63 o
  10   9   4        616.36        671.11       110.73 o
  11   9   4          9.63         14.70        50.73 o
 -12  10   4        236.46        228.60        70.24 o
 -11  10   4         26.63         31.21        54.63 o
 -10  10   4        304.10        261.73        25.16 o
  -9  10   4        233.89        222.49        44.87 o
  -8  10   4         88.66         65.97        23.80 o
  -7  10   4        306.76        317.27        17.58 o
  -6  10   4          0.42          4.39        14.14 o
  -5  10   4        215.40        207.51        11.71 o
  -4  10   4        117.47        125.88         6.90 o
  -3  10   4        121.16        128.17         6.84 o
  -2  10   4        591.94        640.27        37.06 o
  -1  10   4       9019.69       9578.52       154.13 o
   0  10   4        669.32        669.59        18.53 o
   1  10   4        587.48        668.48        13.12 o
   2  10   4       5469.46       5979.00       186.32 o
   3  10   4        290.81        280.50         9.75 o
   4  10   4        186.14        212.70         7.94 o
   5  10   4         87.57         70.64         8.17 o
   6  10   4       1456.39       1502.15        31.71 o
   7  10   4         35.75         39.02        12.98 o
   8  10   4         79.85         43.99        23.90 o
   9  10   4        196.81        158.19        33.16 o
  10  10   4         14.19         67.74        30.55 o
  11  10   4        101.93        139.26        37.24 o
 -12  11   4         74.12         65.24        27.36 o
 -11  11   4         53.28         24.87        25.85 o
 -10  11   4         42.37         64.87        22.77 o
  -9  11   4        484.81        487.34        51.20 o
  -8  11   4         17.05        -13.91        15.83 o
  -7  11   4        711.71        595.48        63.91 o
  -6  11   4        489.68        464.80        18.53 o
  -5  11   4         94.14         96.94         6.79 o
  -4  11   4        137.68        130.65         7.31 o
  -3  11   4         17.05         22.06         4.88 o
  -2  11   4        183.32        225.04        16.10 o
  -1  11   4        810.78        871.82        45.36 o
   0  11   4       2171.33       2107.95        42.93 o
   1  11   4      10087.52      10639.25       381.92 o
   2  11   4        507.62        417.01         8.78 o
   3  11   4        267.97        306.65         7.22 o
   4  11   4        686.11        717.50        14.43 o
   5  11   4        981.55       1014.63        49.26 o
   6  11   4          0.09          2.84        11.22 o
   7  11   4          7.26          1.69        12.81 o
   8  11   4          5.12         15.63        20.83 o
   9  11   4        331.41        318.62        29.96 o
  10  11   4         12.28         18.58        29.57 o
  11  11   4         10.19         -3.24        40.55 o
 -12  12   4        140.96        149.39        39.16 o
 -11  12   4        188.36        191.04        27.44 o
 -10  12   4          7.34         -0.49        22.94 o
  -9  12   4        634.40        548.55        40.49 o
  -8  12   4         12.50         19.15        29.26 o
  -7  12   4         94.37         83.87        12.74 o
  -6  12   4          0.01        -10.68        10.68 o
  -5  12   4       1180.85       1086.09        25.86 o
  -4  12   4       1498.11       1482.58        24.82 o
  -3  12   4          0.03          4.94         6.35 o
  -2  12   4        286.56        271.74         8.61 o
  -1  12   4        449.22        461.38        16.08 o
   0  12   4        721.46        688.54        13.44 o
   1  12   4       2052.15       2210.19        66.83 o
   2  12   4        651.06        755.17        14.44 o
   3  12   4          2.05          2.66         4.67 o
   4  12   4         12.09         18.30         5.59 o
   5  12   4       1023.04       1036.35        30.73 o
   6  12   4        522.22        500.04        18.53 o
   7  12   4       1950.12       2022.41        60.49 o
   8  12   4        198.53        217.23        26.49 o
   9  12   4        448.43        462.78        75.61 o
  10  12   4        262.58        292.99        35.48 o
  11  12   4        232.73        260.55        40.00 o
 -11  13   4          5.22         -5.88        30.22 o
 -10  13   4          1.37        -17.93        17.93 o
  -9  13   4        587.42        628.70        28.28 o
  -8  13   4         37.92         33.55        24.88 o
  -7  13   4         15.37         -3.02        25.86 o
  -6  13   4          8.30         16.35        19.51 o
  -5  13   4         92.05         98.48        15.12 o
  -4  13   4         91.55        100.26         7.22 o
  -3  13   4        285.48        270.87         8.28 o
  -2  13   4        183.21        228.28        25.86 o
  -1  13   4        160.07        172.47         5.83 o
   0  13   4       3502.53       3453.09        54.61 o
   1  13   4        531.36        582.31        18.04 o
   2  13   4       1562.80       1597.22        25.80 o
   3  13   4         65.88         49.82         6.52 o
   4  13   4       1582.15       1569.34        26.35 o
   5  13   4        353.22        390.94        11.37 o
   6  13   4         74.54         70.87        12.74 o
   7  13   4       1266.07       1307.27       119.99 o
   8  13   4       1788.75       1752.67        98.04 o
   9  13   4         25.13         42.78        25.76 o
  10  13   4        356.21        355.75        36.51 o
  11  13   4          0.04        -12.28        37.07 o
 -11  14   4          4.12         11.08        42.45 o
 -10  14   4         39.45          4.13        21.99 o
  -9  14   4         62.87         47.60        23.19 o
  -8  14   4        270.88        275.85        18.62 o
  -7  14   4        464.79        445.37        25.86 o
  -6  14   4          6.48          2.43         8.28 o
  -5  14   4        793.43        802.41        18.29 o
  -4  14   4       1793.25       1857.07        29.64 o
  -3  14   4        389.35        388.26        10.00 o
  -2  14   4        143.98        132.09         7.33 o
  -1  14   4         29.35         19.25         4.43 o
   0  14   4        133.44        148.58        17.06 o
   1  14   4       5421.55       5323.83        93.47 o
   2  14   4       1130.39       1145.46        20.69 o
   3  14   4       6379.05       6652.21       105.70 o
   4  14   4        579.30        570.26        27.81 o
   5  14   4         23.23         17.08        14.14 o
   6  14   4        717.33        799.08        53.65 o
   7  14   4          3.15         -5.42        15.67 o
   8  14   4          0.03          0.47        21.25 o
   9  14   4        358.39        412.32        42.43 o
  10  14   4        151.79        171.30        34.43 o
  11  14   4        412.67        304.77        42.62 o
 -11  15   4        122.22        208.66        34.63 o
 -10  15   4         26.22         40.51        20.36 o
  -9  15   4        206.81        202.79        19.92 o
  -8  15   4          5.67          3.55        26.83 o
  -7  15   4        256.56        250.82        17.50 o
  -6  15   4       2528.54       2587.70       129.26 o
  -5  15   4         87.32         65.11         7.02 o
  -4  15   4       2912.19       2840.84       105.36 o
  -3  15   4         28.66         37.86        13.18 o
  -2  15   4          4.70         13.67         5.38 o
  -1  15   4         20.07         23.45         9.27 o
   0  15   4         51.27         46.04         6.21 o
   1  15   4        263.04        269.89        10.00 o
   2  15   4        233.28        210.72        19.02 o
   3  15   4       3034.45       3098.52        70.71 o
   4  15   4          2.82          0.98         7.59 o
   5  15   4       1695.06       1630.29        88.28 o
   6  15   4        833.86        772.82        29.28 o
   7  15   4       1209.43       1240.72        74.63 o
   8  15   4         44.30         57.15        22.74 o
   9  15   4          5.93        -17.48        44.39 o
  10  15   4         11.70         -4.40        32.23 o
  11  15   4        103.36        151.19        38.61 o
 -11  16   4        447.72        420.78        37.87 o
 -10  16   4        247.15        258.35        45.85 o
  -9  16   4         18.71         24.84        20.21 o
  -8  16   4         96.87         59.24        20.85 o
  -7  16   4        386.47        382.65        23.41 o
  -6  16   4       1110.02       1120.72        34.14 o
  -5  16   4         44.83         57.82         7.65 o
  -4  16   4         59.46         60.12         8.12 o
  -3  16   4         52.22         48.57         9.27 o
  -2  16   4        103.34        103.15         7.02 o
  -1  16   4         60.95         63.06        13.65 o
   0  16   4       1930.70       2066.58        39.98 o
   1  16   4         10.42          9.93         5.83 o
   2  16   4        281.50        264.24        13.73 o
   3  16   4         21.91          1.60         8.78 o
   4  16   4        839.79        819.55        33.16 o
   5  16   4       1933.23       1940.02        37.72 o
   6  16   4         21.31         12.46        13.65 o
   7  16   4        215.33        198.23        21.96 o
   8  16   4         52.40         49.29        23.43 o
   9  16   4         50.58         11.71        28.97 o
  10  16   4         36.32         14.38        48.77 o
  11  16   4        113.22         95.65        38.56 o
 -11  17   4          0.60        -27.65        27.65 o
 -10  17   4         86.69         74.36        22.48 o
  -9  17   4         17.64         49.75        23.43 o
  -8  17   4        251.32        212.46        18.26 o
  -7  17   4        257.37        271.74        17.34 o
  -6  17   4         23.81         28.96         9.84 o
  -5  17   4        161.84        184.50        12.63 o
  -4  17   4          5.72         14.08         7.38 o
  -3  17   4        321.32        309.26        20.98 o
  -2  17   4       1994.19       1959.01        33.76 o
  -1  17   4          8.69          5.53         6.64 o
   0  17   4        205.64        199.01        11.71 o
   1  17   4        894.93        815.69        49.75 o
   2  17   4        209.93        221.73         8.89 o
   3  17   4        460.80        453.40        15.12 o
   4  17   4         80.73         70.94        12.20 o
   5  17   4       3862.82       3894.27        97.06 o
   6  17   4        646.50        753.81        34.63 o
   7  17   4        283.41        291.67        20.38 o
   8  17   4          0.91         19.46        23.61 o
   9  17   4        311.05        322.35        34.17 o
  10  17   4        315.55        444.79        41.23 o
  11  17   4         30.32         -1.96        47.79 o
 -11  18   4         20.91        -16.57        29.26 o
 -10  18   4         30.90         53.31        46.83 o
  -9  18   4         17.61         10.03        22.44 o
  -8  18   4        157.20        160.00        19.65 o
  -7  18   4          0.42         12.91        17.13 o
  -6  18   4        267.87        244.59        16.56 o
  -5  18   4          2.77          4.90        12.27 o
  -4  18   4        440.72        421.69        15.61 o
  -3  18   4        118.04        108.19         8.12 o
  -2  18   4       1002.90        912.87        19.23 o
  -1  18   4        517.35        578.00        24.39 o
   0  18   4        836.26        908.49        30.23 o
   1  18   4       1986.80       2070.06        96.10 o
   2  18   4         61.25         47.12         6.52 o
   3  18   4        772.96        739.55        17.34 o
   4  18   4       1160.70       1090.89        23.43 o
   5  18   4         22.96         36.03        10.55 o
   6  18   4        754.79        765.23        24.18 o
   7  18   4        347.35        378.83        38.53 o
   8  18   4          0.63        -11.65        25.12 o
   9  18   4         65.72         90.63        29.71 o
  10  18   4         98.31         95.34        34.17 o
 -11  19   4        290.06        299.06        53.65 o
 -10  19   4        140.66        134.15        26.18 o
  -9  19   4         15.38         -8.95        20.83 o
  -8  19   4         53.08         36.04        15.13 o
  -7  19   4       2458.36       2237.39        49.65 o
  -6  19   4        250.64        236.73        16.12 o
  -5  19   4        138.87        120.37        13.05 o
  -4  19   4       1568.94       1688.85        32.12 o
  -3  19   4        534.35        547.70        29.26 o
  -2  19   4        155.68        166.60         8.66 o
  -1  19   4        649.97        783.18        56.59 o
   0  19   4          7.87         15.12         9.67 o
   1  19   4         30.34         25.17         7.80 o
   2  19   4         63.98         96.57         8.61 o
   3  19   4        765.16        710.87        20.00 o
   4  19   4        599.52        578.03        16.90 o
   5  19   4         60.86         68.57        10.68 o
   6  19   4        170.94        190.91        16.10 o
   7  19   4          1.24         21.57        17.31 o
   8  19   4        928.17       1092.13        47.47 o
   9  19   4        264.79        314.01        33.62 o
  10  19   4         23.92         22.70        34.17 o
 -11  20   4        403.50        394.92        51.22 o
 -10  20   4        507.29        603.22        33.44 o
  -9  20   4          3.16        -20.36        20.36 o
  -8  20   4         34.16          7.36        17.34 o
  -7  20   4         28.89         25.88        21.96 o
  -6  20   4          4.99          6.68        13.05 o
  -5  20   4        709.87        666.21        57.55 o
  -4  20   4        502.11        575.24        38.06 o
  -3  20   4        416.20        433.87        33.65 o
  -2  20   4       1139.09       1133.25        22.48 o
  -1  20   4         84.97         64.21         7.85 o
   0  20   4         93.47         92.69        16.57 o
   1  20   4         58.91         79.27        14.63 o
   2  20   4       2084.25       2004.38       138.54 o
   3  20   4        127.94        124.89         8.89 o
   4  20   4         15.19         13.90         7.94 o
   5  20   4        139.73        109.92        12.98 o
   6  20   4         22.72         24.40        13.14 o
   7  20   4       1271.11       1236.04        38.38 o
   8  20   4        139.86        134.55        29.40 o
   9  20   4         31.45         46.45        30.65 o
  10  20   4         89.04         66.60        35.98 o
 -10  21   4         57.42         70.43        26.10 o
  -9  21   4         19.35         15.02        19.86 o
  -8  21   4          0.41         17.74        16.80 o
  -7  21   4       1305.04       1219.90       127.81 o
  -6  21   4         30.01         34.74        13.44 o
  -5  21   4         42.04         63.29        12.74 o
  -4  21   4        276.17        248.95        11.37 o
  -3  21   4        466.07        435.14        13.33 o
  -2  21   4       1291.87       1408.38        27.80 o
  -1  21   4         51.18         89.29        17.55 o
   0  21   4          1.03          8.78         8.78 o
   1  21   4         11.89          1.69         9.30 o
   2  21   4       1410.66       1277.42        52.18 o
   3  21   4       2695.28       2576.51        97.56 o
   4  21   4       3354.75       3381.11        67.32 o
   5  21   4        136.45        132.67        13.28 o
   6  21   4         47.36         41.39        13.87 o
   7  21   4        765.03        792.03        71.71 o
   8  21   4         40.82         99.66        28.18 o
   9  21   4        521.26        568.32        41.80 o
  10  21   4          0.14         -0.60        34.71 o
 -10  22   4        326.01        319.46        35.61 o
  -9  22   4          1.37         -7.64        26.92 o
  -8  22   4        228.41        251.47        20.14 o
  -7  22   4        493.62        610.16        38.06 o
  -6  22   4          4.20         21.09        14.03 o
  -5  22   4        752.59        709.87        38.55 o
  -4  22   4       1388.97       1378.10        43.90 o
  -3  22   4        355.81        383.19        12.41 o
  -2  22   4        291.53        290.73        11.20 o
  -1  22   4       1723.73       1834.28        45.36 o
   0  22   4       1774.57       1745.28        65.35 o
   1  22   4        328.66        278.42        12.81 o
   2  22   4          3.98         -4.39         9.28 o
   3  22   4       1492.50       1489.07        29.29 o
   4  22   4         39.12         49.24        21.94 o
   5  22   4         69.23         95.82        14.63 o
   6  22   4        288.36        292.20        18.02 o
   7  22   4         89.65         88.79        31.22 o
   8  22   4        386.07        455.06        35.55 o
   9  22   4         26.79        -23.61        31.37 o
  10  22   4         29.01         81.35        51.71 o
 -10  23   4         92.74        108.28        28.47 o
  -9  23   4        126.73        123.77        23.33 o
  -8  23   4        560.05        559.07        26.79 o
  -7  23   4         48.42         31.65        21.96 o
  -6  23   4          4.47          2.49        11.71 o
  -5  23   4         35.70         31.94        12.63 o
  -4  23   4         44.51         56.82        10.28 o
  -3  23   4       2042.40       1949.94        38.93 o
  -2  23   4        313.75        348.37        30.73 o
  -1  23   4        177.73        160.84        10.00 o
   0  23   4         25.10         28.51        11.93 o
   1  23   4        453.33        429.83        16.23 o
   2  23   4        236.60        211.70        23.43 o
   3  23   4        273.90        259.83        11.49 o
   4  23   4        289.83        274.56        16.59 o
   5  23   4        148.01        146.21        18.06 o
   6  23   4        503.96        489.36        24.61 o
   7  23   4         22.39         42.16        19.68 o
   8  23   4         79.80         77.57        51.22 o
   9  23   4         76.20         93.98        32.07 o
  10  23   4        189.30        174.96        39.45 o
 -10  24   4        684.34        749.32        44.27 o
  -9  24   4         74.42         95.12        24.72 o
  -8  24   4        152.55        165.83        17.90 o
  -7  24   4         45.55         18.06        19.51 o
  -6  24   4         20.74         32.46        14.63 o
  -5  24   4        265.68        225.67        16.12 o
  -4  24   4         74.11         76.36        12.35 o
  -3  24   4       1521.46       1452.23        52.67 o
  -2  24   4        915.34        870.56        76.08 o
  -1  24   4       1482.06       1521.87        69.26 o
   0  24   4        113.97        111.22        10.73 o
   1  24   4        542.18        491.68        22.45 o
   2  24   4       1432.17       1325.77       122.44 o
   3  24   4         14.73         -0.04        14.16 o
   4  24   4       1360.27       1314.20       103.89 o
   5  24   4         54.63         10.34        12.98 o
   6  24   4        783.98        776.20        84.87 o
   7  24   4         29.13         31.91        18.74 o
   8  24   4          1.95          0.38        27.36 o
   9  24   4        195.53        175.68        34.58 o
 -10  25   4          8.40         32.27        31.88 o
  -9  25   4          0.01          2.61        20.55 o
  -8  25   4         98.28         79.88        22.92 o
  -7  25   4        104.15         92.73        18.48 o
  -6  25   4        822.05        694.66        46.34 o
  -5  25   4        914.50        861.76        39.51 o
  -4  25   4         81.75         62.81        11.66 o
  -3  25   4       1724.55       1672.53        60.96 o
  -2  25   4       3556.58       3724.99        70.58 o
  -1  25   4        503.58        435.77        21.95 o
   0  25   4        201.23        178.52        19.51 o
   1  25   4        167.06        133.66        21.47 o
   2  25   4        698.78        636.88       100.95 o
   3  25   4        237.76        234.76        12.88 o
   4  25   4       1303.60       1319.13        60.49 o
   5  25   4         60.02         65.55        12.63 o
   6  25   4        380.01        372.02        23.18 o
   7  25   4        223.61        253.86        24.61 o
   8  25   4         77.73         62.18        47.79 o
   9  25   4        384.51        494.90        44.52 o
  -9  26   4         32.38         39.53        45.36 o
  -8  26   4         54.28        101.80        22.35 o
  -7  26   4         42.31         63.07        18.58 o
  -6  26   4        738.37        683.83        24.39 o
  -5  26   4         10.58          6.99        13.33 o
  -4  26   4        199.81        203.35        15.61 o
  -3  26   4        151.81        155.70        12.05 o
  -2  26   4        228.61        230.25        22.92 o
  -1  26   4       2105.66       1948.07        64.87 o
   0  26   4        174.82        133.28        15.24 o
   2  26   4          0.59         -6.17        17.57 o
   3  26   4        398.09        401.93        18.53 o
   4  26   4       1095.87       1129.21        51.22 o
   5  26   4        130.78        144.95        14.53 o
   6  26   4        127.06        144.50        32.67 o
   7  26   4         31.63         41.73        20.85 o
   8  26   4         47.82         48.77        42.92 o
   9  26   4          3.67          3.75        32.12 o
  -9  27   4        263.90        286.44        33.19 o
  -8  27   4         28.79         38.51        21.66 o
  -7  27   4        184.44        163.82        16.80 o
  -6  27   4          8.84          6.12        15.93 o
  -5  27   4        196.50        192.34        16.12 o
  -4  27   4          0.06          3.77        12.88 o
  -3  27   4         83.26         60.10        11.00 o
  -2  27   4          1.25          2.52         9.59 o
  -1  27   4          6.07          5.49        10.47 o
   0  27   4        848.02       1034.10        49.75 o
   2  27   4       4167.24       4333.91       218.54 o
   3  27   4         46.21         50.73        15.59 o
   4  27   4        195.35        170.79        15.18 o
   5  27   4         58.28         52.94        13.74 o
   6  27   4         25.76         33.92        18.29 o
   7  27   4         17.62         11.26        20.83 o
   8  27   4         33.07         -0.72        30.00 o
   9  27   4          0.30         53.22        41.96 o
  -9  28   4          3.52         -2.65        30.64 o
  -8  28   4        197.20        160.82        27.42 o
  -7  28   4        181.76        158.17        31.20 o
  -6  28   4         66.65        100.43        22.45 o
  -5  28   4          2.91          3.10        16.59 o
  -4  28   4         90.13         81.12        14.13 o
  -3  28   4        773.41        781.15        22.77 o
  -2  28   4        249.62        230.45        14.14 o
  -1  28   4        166.99        147.00        19.53 o
   0  28   4          0.16         -0.91        13.83 o
   1  28   4         43.18         41.77        17.08 o
   2  28   4         79.57         76.28        37.06 o
   3  28   4         17.62          3.02        16.21 o
   4  28   4          5.57         -2.94        16.57 o
   5  28   4        338.34        328.80        37.08 o
   6  28   4         99.45        124.99        29.75 o
   7  28   4          3.54         40.63        27.49 o
   8  28   4        105.06        115.97        35.61 o
   9  28   4          0.58         -4.95        34.17 o
  -9  29   4         65.91         64.78        27.18 o
  -8  29   4         16.28         46.27        35.61 o
  -7  29   4          2.18        -18.25        26.33 o
  -6  29   4        393.14        367.76        20.85 o
  -5  29   4       1067.13       1100.33        37.02 o
  -4  29   4        227.58        225.37        15.42 o
  -3  29   4         15.32          8.49        12.88 o
  -2  29   4          3.33        -13.65        13.65 o
  -1  29   4        144.83        146.23        14.17 o
   0  29   4         36.57         32.38        12.68 o
   1  29   4         25.48         17.92        11.25 o
   2  29   4        449.82        518.01        40.98 o
   3  29   4        433.39        469.24        27.31 o
   4  29   4        209.95        208.76        20.49 o
   5  29   4        129.28        165.00        20.38 o
   6  29   4         52.62         45.58        20.62 o
   7  29   4        788.91        903.28       120.95 o
   8  29   4        294.43        274.75        35.98 o
  -9  30   4        145.07        142.34        32.98 o
  -8  30   4         26.84         36.02        23.93 o
  -7  30   4         41.55         58.61        20.83 o
  -6  30   4        170.73        138.05        19.65 o
  -5  30   4          3.55         -1.92        16.12 o
  -4  30   4         34.32         41.47        15.87 o
  -3  30   4        485.17        423.65        20.67 o
  -2  30   4        181.75        186.93        18.94 o
  -1  30   4        446.12        456.55        24.40 o
   0  30   4       4345.59       4671.96       123.91 o
   1  30   4        419.82        425.36        23.43 o
   2  30   4         52.98         34.66        11.66 o
   3  30   4         52.00         62.68        24.88 o
   4  30   4        823.55        862.37        59.51 o
   5  30   4         18.03         -6.76        30.24 o
   6  30   4          9.08         16.91        20.83 o
   7  30   4         98.34        118.81        30.55 o
   8  30   4         46.27         88.80        34.43 o
  -8  31   4         40.60         66.65        25.84 o
  -7  31   4        203.69        251.09        27.65 o
  -6  31   4        115.99        103.14        17.31 o
  -5  31   4        980.18       1131.72        72.69 o
  -4  31   4         90.01         75.44        15.83 o
  -3  31   4        390.55        371.46        16.80 o
  -2  31   4        297.16        273.93        14.99 o
  -1  31   4       1204.58       1188.21        40.98 o
   0  31   4          7.46         24.73        14.82 o
   1  31   4        286.83        345.36        33.18 o
   2  31   4         79.90         80.00        29.26 o
   3  31   4         20.17         84.89        32.20 o
   4  31   4         67.04         26.33        22.45 o
   5  31   4        366.76        477.45        31.71 o
   6  31   4         81.88         99.92        36.57 o
   7  31   4        586.20        696.37        60.96 o
   8  31   4        102.89        114.83        36.07 o
  -8  32   4          0.00          1.00        24.34 o
  -7  32   4         29.87         30.78        21.79 o
  -6  32   4          6.25        -22.91        22.91 o
  -5  32   4        115.57        144.14        19.16 o
  -4  32   4        107.38        125.82        16.90 o
  -3  32   4        612.44        627.09        23.33 o
  -2  32   4         53.69         42.92        22.43 o
  -1  32   4        812.11        810.79        24.15 o
   0  32   4       1288.06       1316.43        47.50 o
   1  32   4         28.69         23.76        17.08 o
   2  32   4         19.40        -15.59        27.31 o
   3  32   4        181.91        295.61        40.98 o
   4  32   4         91.35         22.45        24.40 o
   5  32   4        598.69        584.37        36.08 o
   6  32   4         39.76         80.62        23.43 o
   7  32   4         25.98         49.81        31.24 o
  -8  33   4        126.34        124.23        28.36 o
  -7  33   4         39.46         35.61        27.18 o
  -6  33   4          0.22          8.29        19.96 o
  -5  33   4        314.22        254.99        29.31 o
  -4  33   4        157.94        199.82        20.55 o
  -3  33   4         27.00         12.68        17.69 o
  -2  33   4         49.29         73.73        37.57 o
  -1  33   4         56.01         45.50        11.25 o
   0  33   4         70.01         35.98        20.98 o
   1  33   4          1.17         -8.78        24.40 o
   2  33   4        260.85        316.06        38.04 o
   3  33   4         77.68        118.03        25.35 o
   4  33   4         50.27          7.24        18.52 o
   5  33   4        246.45        313.16        34.16 o
   6  33   4        108.48        117.67        22.04 o
   7  33   4          0.83         18.43        23.43 o
  -7  34   4         52.53         59.34        24.42 o
  -6  34   4        155.79        138.56        26.03 o
  -5  34   4        150.51        154.55        24.83 o
  -4  34   4        817.88        817.20        73.65 o
  -3  34   4        331.49        375.73        22.74 o
  -2  34   4         62.66         43.48        15.87 o
  -1  34   4        946.28       1048.23       124.38 o
   0  34   4          5.28         22.12        19.51 o
   1  34   4        996.73       1154.37        36.64 o
   2  34   4        101.01        103.39        19.32 o
   3  34   4         40.46         40.00        35.10 o
   4  34   4         57.53         33.70        18.20 o
   5  34   4          0.02         10.78        21.79 o
   6  34   4        356.92        440.27        32.98 o
   7  34   4        260.44        354.57        41.47 o
  -7  35   4         86.45         76.90        29.17 o
  -6  35   4        120.59         93.03        27.65 o
  -5  35   4        162.73        163.33        27.07 o
  -4  35   4         24.62         10.53        21.53 o
  -3  35   4        186.46        146.22        39.02 o
  -2  35   4         35.82         61.46        23.18 o
  -1  35   4        399.59        422.27        38.04 o
   0  35   4        133.33        122.79        14.03 o
   1  35   4         54.01         81.19        17.05 o
   2  35   4       1775.95       1570.64        53.67 o
   3  35   4        139.86        140.48        38.04 o
   4  35   4        409.36        430.75        48.28 o
   5  35   4          0.70          1.96        30.24 o
   6  35   4        423.02        448.04        49.75 o
  -6  36   4         37.24         36.04        28.77 o
  -5  36   4        122.64         85.35        25.32 o
  -4  36   4          0.28        -19.36        22.22 o
  -3  36   4         23.23         -3.57        42.45 o
  -2  36   4          1.53         19.86        23.62 o
  -1  36   4        207.22        213.72        26.38 o
   0  36   4        612.93        679.64        24.72 o
   1  36   4        116.50         83.31        46.81 o
   2  36   4        303.79        240.96        40.98 o
   3  36   4        103.65         97.74        25.37 o
   4  36   4        151.71        155.92        21.66 o
   5  36   4          0.58        -16.57        31.22 o
   6  36   4          0.30         18.25        25.79 o
  -6  37   4        124.56        227.31       178.05 o
  -5  37   4        124.55         93.28        26.92 o
  -4  37   4         55.00         17.52        17.93 o
  -3  37   4        519.30        687.91        77.06 o
  -2  37   4         31.07          9.25        21.47 o
  -1  37   4        386.49        374.97        24.35 o
   0  37   4         61.15         50.90        22.94 o
   1  37   4          4.69         16.14        16.17 o
   2  37   4        116.79        109.26        39.02 o
   3  37   4         14.62         36.08        39.02 o
   4  37   4       1535.30       2007.56       147.81 o
   5  37   4          1.13         -2.41        25.70 o
   6  37   4         29.45         25.03        25.56 o
  -5  38   4        123.50        172.85        28.58 o
  -4  38   4          0.01         38.39        24.84 o
  -3  38   4         29.09         24.40        29.26 o
  -2  38   4          3.74        -14.19        26.38 o
  -1  38   4        272.50        293.01        26.49 o
   0  38   4         16.43         -9.07        18.52 o
   1  38   4        315.61        356.24        25.63 o
   2  38   4         55.75         46.84        20.08 o
   3  38   4         51.47         35.10        44.89 o
   4  38   4        266.77        270.90        25.00 o
   5  38   4         80.40         69.33        32.20 o
  -5  39   4        110.45        243.59       252.68 o
  -4  39   4        622.62        669.69       149.75 o
  -3  39   4         88.16         96.06        32.63 o
  -2  39   4         10.15        -13.68        27.08 o
  -1  39   4          6.73         15.17        21.08 o
   0  39   4         34.74         18.53        34.16 o
   1  39   4         56.48         73.07        20.54 o
   2  39   4        179.67        208.36        29.75 o
   3  39   4         26.48         21.25        24.52 o
   4  39   4          6.92          0.98        33.18 o
  -4  40   4        124.67         87.24        28.08 o
  -3  40   4        171.47        165.57        27.18 o
  -2  40   4        304.87        330.24        80.48 o
  -1  40   4         62.83         94.94        29.31 o
   0  40   4        187.49        288.76        43.91 o
   1  40   4          2.24          0.11        17.69 o
   2  40   4         73.36         98.50        24.88 o
   3  40   4         39.99         73.18        49.75 o
   4  40   4        177.26        185.37        38.04 o
  -3  41   4         18.64        -18.53        31.22 o
  -2  41   4          2.66         57.55        40.00 o
  -1  41   4         33.59         26.06        28.77 o
   0  41   4        128.35        152.02        27.87 o
   1  41   4         14.08        -18.00        28.05 o
   2  41   4         26.89         -2.57        20.27 o
   3  41   4        425.70        535.60        63.42 o
  -2  42   4        492.95        590.87        42.70 o
  -1  42   4        107.44        142.64        28.58 o
   0  42   4        499.07        658.49        64.40 o
   1  42   4          3.91          8.32        29.45 o
   2  42   4        116.58        137.61        25.56 o
 -12   1   5         92.11         53.67        40.98 o
 -11   1   5         21.72         17.12        22.48 o
 -10   1   5         65.00         55.26        22.04 o
  -9   1   5        103.41        107.51        18.95 o
  -8   1   5        364.33        343.86        20.00 o
  -7   1   5        129.55        124.38        14.49 o
  -6   1   5        572.47        582.30        18.04 o
  -5   1   5          0.08         -0.86         6.84 o
  -4   1   5        523.13        617.74        12.74 o
  -3   1   5       1995.29       2211.45        38.04 o
  -2   1   5       2374.52       2562.43        58.04 o
  -1   1   5       2319.93       2544.64        73.65 o
   0   1   5        376.33        383.96        20.00 o
   1   1   5       4126.41       4347.93        59.68 o
   2   1   5        177.60        185.08         6.35 o
   3   1   5         54.65         43.12         3.75 o
   4   1   5       1707.92       1670.19        23.46 o
   5   1   5         20.28         17.60         8.29 o
   6   1   5          0.08          1.47         8.29 o
   7   1   5        407.46        451.72        14.49 o
   8   1   5       1313.92       1364.36        33.10 o
   9   1   5        161.31        152.20        26.90 o
  10   1   5        406.86        462.40        38.75 o
  11   1   5        689.09        729.64        49.67 o
 -12   2   5          0.03        -11.71        55.59 o
 -11   2   5        766.44        737.09        41.84 o
 -10   2   5       1608.20       1745.37        80.97 o
  -9   2   5        259.35        207.63        24.00 o
  -8   2   5        920.36       1068.25        31.05 o
  -7   2   5       1109.72       1297.82        32.72 o
  -6   2   5        120.08        102.95         8.53 o
  -5   2   5        148.14        124.66        12.18 o
  -4   2   5        302.73        385.34        20.00 o
  -3   2   5         55.97         66.29         5.37 o
  -2   2   5         43.89         45.87         3.46 o
  -1   2   5         32.36         40.64         2.77 o
   0   2   5         42.09         54.65         2.35 o
   1   2   5        243.21        245.68         3.75 o
   2   2   5        807.07        909.26        13.44 o
   3   2   5        634.57        707.67        11.25 o
   4   2   5        210.47        255.35         8.44 o
   5   2   5          6.44         10.44        13.18 o
   6   2   5        117.38        110.60        19.02 o
   7   2   5        138.47        121.55        13.67 o
   8   2   5       1096.78       1145.11        40.00 o
   9   2   5        143.39        143.83        25.51 o
  10   2   5         11.69         18.53        28.97 o
  11   2   5        387.56        425.91        43.11 o
 -12   3   5         27.23          9.75        54.65 o
 -11   3   5        212.29        162.80        30.70 o
 -10   3   5          1.27         27.42        25.25 o
  -9   3   5        220.46        217.15        30.24 o
  -8   3   5        249.57        187.69        17.20 o
  -7   3   5        420.53        434.15        19.31 o
  -6   3   5         29.88         27.00         8.63 o
  -5   3   5        143.66        161.60         8.84 o
  -4   3   5       2408.36       2538.88        57.55 o
  -3   3   5          5.65         12.41         4.67 o
  -2   3   5        199.15        214.62         4.82 o
  -1   3   5       3133.54       3464.45        41.73 o
   0   3   5        306.90        298.18         5.59 o
   1   3   5       1260.81       1333.32        21.96 o
   2   3   5        121.59        123.53         7.33 o
   3   3   5       1168.35       1251.30        17.08 o
   4   3   5         71.26         46.37         5.51 o
   5   3   5         15.00         16.68         7.80 o
   6   3   5         97.46        106.04        13.65 o
   7   3   5        588.52        549.20        23.41 o
   8   3   5        338.95        300.95        20.21 o
   9   3   5         10.99        -26.24        26.24 o
  10   3   5        111.02         96.87        30.65 o
  11   3   5          3.62          8.11        34.71 o
 -12   4   5         23.47         60.96        40.69 o
 -11   4   5          6.43         -2.50        45.36 o
 -10   4   5        215.49        192.81        21.79 o
  -9   4   5        419.49        357.96        23.11 o
  -8   4   5         38.78         55.85        15.42 o
  -7   4   5        281.41        337.19        38.04 o
  -6   4   5        256.47        251.96        17.08 o
  -5   4   5        530.61        483.41        25.84 o
  -4   4   5       1308.63       1500.93        28.28 o
  -3   4   5       2490.92       2696.50        62.93 o
  -2   4   5       1212.26       1372.63        16.90 o
  -1   4   5       2270.56       2429.77        79.51 o
   0   4   5        239.95        228.05         3.75 o
   1   4   5        419.71        414.79         7.22 o
   2   4   5        198.91        174.29         7.33 o
   3   4   5        381.30        393.16         7.59 o
   4   4   5        356.73        350.13        25.37 o
   5   4   5        234.85        212.88        14.14 o
   6   4   5         37.16         47.54         8.79 o
   7   4   5        206.21        194.10        11.36 o
   8   4   5         17.01         32.24        15.61 o
   9   4   5        229.41        216.99        20.69 o
  10   4   5         15.61         25.65        36.57 o
  11   4   5         15.18        -33.57        34.47 o
 -12   5   5         85.15         64.40        41.03 o
 -11   5   5         54.86         74.71        29.51 o
 -10   5   5        165.86         74.41        22.74 o
  -9   5   5         11.43          6.23        21.27 o
  -8   5   5       2439.50       2394.48       118.05 o
  -7   5   5         87.62        104.66        20.49 o
  -6   5   5          5.99         12.22         8.41 o
  -5   5   5          5.62         12.12        10.73 o
  -4   5   5       2361.19       2666.33        74.14 o
  -3   5   5        323.66        349.14        19.02 o
  -2   5   5       1454.26       1451.50        36.59 o
  -1   5   5       1254.84       1283.87        24.39 o
   0   5   5       2487.27       2630.59        37.06 o
   1   5   5        838.01        801.07        12.05 o
   2   5   5          1.00          3.05         3.06 o
   3   5   5         17.45         18.83         4.13 o
   4   5   5        153.66        171.23         6.90 o
   5   5   5       1787.09       1783.23        26.54 o
   6   5   5        265.53        328.06        12.05 o
   7   5   5         63.29         45.85         9.67 o
   8   5   5          0.06         -5.56        25.86 o
   9   5   5         63.23         85.99        20.08 o
  10   5   5         37.21         59.02        28.97 o
  11   5   5        614.47        700.04        67.32 o
 -11   6   5         64.07         80.00        37.06 o
 -10   6   5        449.41        400.64        24.02 o
  -9   6   5          2.76          8.76        26.34 o
  -8   6   5          1.65          2.94        22.45 o
  -7   6   5       1730.33       1711.59        67.30 o
  -6   6   5        190.47        243.95        11.53 o
  -5   6   5        797.80        901.26        29.26 o
  -4   6   5       3606.15       3801.44       138.52 o
  -3   6   5       1007.57        988.34        17.92 o
  -2   6   5       1805.67       1987.71        23.46 o
  -1   6   5       7276.50       7369.31        81.57 o
   0   6   5       7874.72       8076.60       215.11 o
   1   6   5        248.94        282.45         6.21 o
   2   6   5          4.36          1.94         4.88 o
   3   6   5        312.27        344.26         7.91 o
   4   6   5         17.25         30.67         5.13 o
   5   6   5        299.41        386.89        24.39 o
   6   6   5        289.46        304.95        18.06 o
   7   6   5         13.05         14.02        11.25 o
   8   6   5         47.83         46.96        15.30 o
   9   6   5         60.73         31.17        17.16 o
  10   6   5         18.33        -12.34        28.62 o
  11   6   5         10.12         50.29        36.55 o
 -12   7   5        263.78        159.99        59.51 o
 -11   7   5        268.74        274.14        35.10 o
 -10   7   5        539.08        528.36        45.85 o
  -9   7   5        174.53        182.95        20.34 o
  -8   7   5        382.86        398.85        33.16 o
  -7   7   5         23.78         15.73        13.66 o
  -6   7   5         93.56         93.48        11.00 o
  -5   7   5        100.41        104.63         7.22 o
  -4   7   5        369.50        396.75        10.68 o
  -3   7   5          0.03          1.59         5.86 o
  -2   7   5          0.08          3.90         3.46 o
  -1   7   5        236.42        250.39         6.33 o
   0   7   5      12809.44      13714.14       157.27 o
   1   7   5         65.09         54.65         2.77 o
   2   7   5        808.00        884.66        26.82 o
   3   7   5       1409.69       1542.39        19.65 o
   4   7   5         52.75         62.24         6.09 o
   5   7   5        278.80        266.16         9.59 o
   6   7   5         28.92         16.92         8.20 o
   7   7   5          7.39         15.38        19.02 o
   8   7   5        313.22        309.42        20.54 o
   9   7   5         39.61         12.44        18.64 o
  10   7   5        227.77        224.59        33.71 o
  11   7   5         70.45         98.40        38.97 o
 -12   8   5        164.92        226.31        62.44 o
 -11   8   5         22.32         78.62        92.67 o
 -10   8   5         66.15         52.03        26.59 o
  -9   8   5        115.53         94.93        20.34 o
  -8   8   5        813.28        725.92        25.49 o
  -7   8   5         35.59         44.44        12.88 o
  -6   8   5        598.58        533.31        15.67 o
  -5   8   5       2872.24       2923.59        49.42 o
  -4   8   5        165.97        169.80         7.59 o
  -3   8   5          5.40         -4.14         5.38 o
  -2   8   5          2.07          1.47         3.46 o
  -1   8   5        525.07        593.15         9.30 o
   0   8   5       1488.05       1452.75        18.88 o
   1   8   5          0.75          1.00         2.77 o
   2   8   5        215.73        198.92         4.13 o
   3   8   5       1542.09       1630.19        25.37 o
   4   8   5       1109.77       1269.99        20.00 o
   5   8   5        588.45        464.00        35.12 o
   6   8   5       1097.42       1116.16        24.40 o
   7   8   5        237.15        262.54        15.93 o
   8   8   5       1070.44        984.94        48.77 o
   9   8   5        253.56        270.57        23.62 o
  10   8   5        157.72        181.75        34.40 o
  11   8   5         64.72         31.61        36.55 o
 -12   9   5          5.11         15.59        60.49 o
 -11   9   5         28.65         79.51        37.26 o
 -10   9   5        101.09        124.15        33.65 o
  -9   9   5        142.31        134.43        23.81 o
  -8   9   5        966.80        990.86        79.51 o
  -7   9   5        142.71        150.74        15.87 o
  -6   9   5        322.91        295.55        12.62 o
  -5   9   5        272.46        237.68        18.04 o
  -4   9   5         17.54          8.62         6.52 o
  -3   9   5        124.70         93.27        14.63 o
  -2   9   5          0.48         10.24         4.41 o
  -1   9   5        212.64        241.98         5.83 o
   0   9   5        348.15        397.93         7.22 o
   1   9   5       2727.93       2900.26        40.98 o
   2   9   5        587.80        589.41        18.53 o
   3   9   5        106.94        111.92         6.33 o
   4   9   5       1296.81       1446.46        22.91 o
   5   9   5        152.08        135.27         7.94 o
   6   9   5       2925.52       2974.34       138.05 o
   7   9   5       1144.62       1161.07        29.27 o
   8   9   5         28.82         35.30        15.94 o
   9   9   5        977.26       1084.08        37.34 o
  10   9   5          0.37         20.70        30.73 o
  11   9   5        127.97        172.00        38.56 o
 -11  10   5         62.40         59.95        37.60 o
 -10  10   5        490.54        457.18        27.93 o
  -9  10   5         49.78         49.56        19.27 o
  -8  10   5        416.48        394.89        23.90 o
  -7  10   5         96.96        126.57        31.71 o
  -6  10   5        181.84        149.67         9.59 o
  -5  10   5         46.58         54.95         7.50 o
  -4  10   5         50.30         35.81         8.79 o
  -3  10   5         48.46         62.22         5.83 o
  -2  10   5       4049.51       4307.67        73.18 o
  -1  10   5       1437.23       1540.59        39.02 o
   0  10   5       1345.21       1371.78        18.48 o
   1  10   5        540.73        524.00        11.00 o
   2  10   5        360.84        345.72         7.73 o
   3  10   5         14.62         24.21         6.84 o
   4  10   5       1439.70       1365.80        23.46 o
   5  10   5        301.47        301.56        21.94 o
   6  10   5        232.53        244.00        14.44 o
   7  10   5        173.25        166.09        15.12 o
   8  10   5        805.95        715.73        28.22 o
   9  10   5         17.73         24.20        22.92 o
  10  10   5        415.91        404.82        30.18 o
  11  10   5          9.47         40.08        35.36 o
 -11  11   5        102.32        231.21        58.53 o
 -10  11   5        154.01         76.08        27.31 o
  -9  11   5         52.99         46.60        35.12 o
  -8  11   5       1337.67       1343.44        34.83 o
  -7  11   5       1979.94       2080.84        68.28 o
  -6  11   5        265.28        259.29        14.63 o
  -5  11   5        265.16        243.68        10.00 o
  -4  11   5        335.57        359.84        11.49 o
  -3  11   5       2514.45       2632.18       113.65 o
  -2  11   5       1904.96       1993.48        81.94 o
  -1  11   5          0.12          5.79         4.15 o
   0  11   5        427.96        525.87         9.67 o
   1  11   5         15.15         11.56         4.15 o
   2  11   5       1714.44       1861.33        73.16 o
   3  11   5       2233.53       2302.08        37.71 o
   4  11   5         62.40         87.01         6.90 o
   5  11   5        306.91        315.66        10.79 o
   6  11   5        661.75        738.69        22.35 o
   7  11   5        707.12        698.49        23.18 o
   8  11   5        817.38        873.84        37.57 o
   9  11   5        101.31         92.33        20.34 o
  10  11   5          0.01         14.43        23.87 o
  11  11   5         13.74         85.32        53.67 o
 -11  12   5         46.76         77.86        47.79 o
 -10  12   5          5.13         18.33        26.17 o
  -9  12   5        270.64        240.55        18.74 o
  -8  12   5          2.10        -15.51        15.51 o
  -7  12   5         21.30         24.97        13.12 o
  -6  12   5        345.83        356.25        19.02 o
  -5  12   5        324.70        355.42        30.73 o
  -4  12   5       2804.36       2943.69        45.19 o
  -3  12   5        896.66        970.77        32.69 o
  -2  12   5         37.45         34.00         4.82 o
  -1  12   5       1431.97       1407.56        29.27 o
   0  12   5       2216.91       2458.84        44.87 o
   1  12   5        518.68        560.81        11.37 o
   2  12   5        223.19        215.37         7.22 o
   3  12   5         22.81         31.22         9.75 o
   4  12   5        524.47        510.76        11.66 o
   5  12   5         42.06         44.15         8.89 o
   6  12   5          4.20          2.12        11.49 o
   7  12   5        133.12        146.46        13.53 o
   8  12   5          1.37          2.05        17.43 o
   9  12   5         18.27         30.87        20.34 o
  10  12   5         66.73         71.39        21.34 o
  11  12   5         41.53         47.13        37.02 o
 -11  13   5        202.46        231.04        42.08 o
 -10  13   5         80.62         88.42        27.88 o
  -9  13   5         67.79         27.13        23.06 o
  -8  13   5        234.04        189.28        18.58 o
  -7  13   5          0.23          4.61        14.99 o
  -6  13   5       2822.12       2923.71        46.16 o
  -5  13   5        456.53        490.11        13.05 o
  -4  13   5          7.93         20.44         6.52 o
  -3  13   5        842.79        893.57        23.90 o
  -2  13   5        443.21        447.82        11.03 o
  -1  13   5         28.37         45.91         6.52 o
   0  13   5         21.79         24.52         7.80 o
   1  13   5       2321.98       2656.85        44.86 o
   2  13   5          6.19          7.81         5.86 o
   3  13   5         74.25         69.76         8.29 o
   4  13   5          0.29         -4.49        15.12 o
   5  13   5        191.77        178.42        13.65 o
   6  13   5          0.23        -11.07        17.06 o
   7  13   5         78.69         53.48        16.64 o
   8  13   5        226.54        255.57        44.89 o
   9  13   5        147.99        174.40        22.39 o
  10  13   5        455.56        486.24        32.62 o
  11  13   5          0.51         -7.47        35.81 o
 -11  14   5         45.93         63.71        31.73 o
 -10  14   5        105.90         97.63        25.40 o
  -9  14   5         72.81         20.37        22.44 o
  -8  14   5         17.13         35.66        17.20 o
  -7  14   5       1629.72       1763.86        42.06 o
  -6  14   5        652.65        655.47        20.34 o
  -5  14   5       1130.39       1102.52        26.34 o
  -4  14   5       1351.88       1322.60        23.11 o
  -3  14   5        216.62        230.29        13.65 o
  -2  14   5        138.49        167.58        28.77 o
  -1  14   5        177.81        197.71         7.50 o
   0  14   5        362.24        404.90        35.12 o
   1  14   5       4481.34       4385.56        78.56 o
   2  14   5        219.74        217.92        22.43 o
   3  14   5        173.50        173.66         7.91 o
   4  14   5        179.81        184.10         8.66 o
   5  14   5        134.11        156.11        11.20 o
   6  14   5          0.00        -13.12        13.12 o
   7  14   5         99.69        145.46        18.99 o
   8  14   5        230.38        282.98        32.18 o
   9  14   5        213.00        151.91        32.20 o
  10  14   5        106.44        134.66        26.11 o
  11  14   5        110.93        105.43        37.64 o
 -11  15   5          6.92         40.11        37.47 o
 -10  15   5         48.22         59.34        48.77 o
  -9  15   5          6.46         18.36        23.46 o
  -8  15   5        445.64        380.12        45.36 o
  -7  15   5       1133.97       1199.41        32.40 o
  -6  15   5         96.00         63.42        11.35 o
  -5  15   5         36.37         30.99         7.73 o
  -4  15   5         58.17         51.58         7.59 o
  -3  15   5         97.81         88.33         7.22 o
  -2  15   5        515.94        483.95        12.63 o
  -1  15   5       3729.00       4112.10        61.73 o
   0  15   5        233.42        230.19         8.84 o
   1  15   5        589.15        570.44        54.14 o
   2  15   5       3055.68       3037.33        51.99 o
   3  15   5       1264.04       1321.38        41.96 o
   4  15   5       1094.49        990.72        22.02 o
   5  15   5         12.84         -1.14        17.06 o
   6  15   5        823.85        775.00        27.07 o
   7  15   5        239.46        219.12        20.38 o
   8  15   5        236.38        199.47        27.08 o
   9  15   5       1230.20       1242.93        53.00 o
  10  15   5         62.87        104.43        26.35 o
 -11  16   5        429.53        407.79        39.80 o
 -10  16   5        209.59        195.83        31.36 o
  -9  16   5        142.87        186.32        33.18 o
  -8  16   5         24.55         28.46        17.90 o
  -7  16   5        783.40        808.65        29.26 o
  -6  16   5       1777.92       1637.15        36.28 o
  -5  16   5        693.54        728.47        17.20 o
  -4  16   5       1896.42       1895.95        34.20 o
  -3  16   5       1452.09       1435.79        24.81 o
  -2  16   5        275.04        292.03        27.32 o
  -1  16   5        124.44        126.60         8.20 o
   0  16   5        327.91        314.77        22.45 o
   1  16   5        602.30        591.17        23.41 o
   2  16   5       1545.73       1553.46        28.58 o
   3  16   5        707.38        689.40        29.28 o
   4  16   5        358.99        355.21        12.63 o
   5  16   5       1906.03       1751.74        67.81 o
   6  16   5        469.48        440.66        21.06 o
   7  16   5        509.73        504.30        35.12 o
   8  16   5         13.62         -7.70        24.39 o
   9  16   5         25.27          7.60        28.18 o
  10  16   5          7.27         16.85        24.47 o
 -11  17   5          5.17         -1.05        36.55 o
 -10  17   5        280.94        262.28        29.24 o
  -9  17   5        168.17         95.57        24.61 o
  -8  17   5          5.03         -5.58        21.06 o
  -7  17   5         63.22         63.09        14.16 o
  -6  17   5         19.86         27.54        12.74 o
  -5  17   5       2184.16       2300.04        57.08 o
  -4  17   5       4153.96       4183.16        62.30 o
  -3  17   5        559.69        585.96        19.51 o
  -2  17   5       1143.86       1110.39        29.75 o
  -1  17   5        292.89        333.15        20.98 o
   0  17   5        135.25        136.58         8.88 o
   1  17   5       1620.17       1596.59        35.59 o
   2  17   5          8.68          3.54         6.31 o
   3  17   5       2403.35       2320.37        40.32 o
   4  17   5       1237.22       1137.01        23.88 o
   5  17   5       1313.05       1301.25       129.26 o
   6  17   5          4.05         11.55        14.82 o
   7  17   5         20.70        -16.66        16.88 o
   8  17   5       1197.31       1258.33        80.97 o
   9  17   5        282.41        253.85        35.84 o
  10  17   5        381.76        422.00        41.12 o
 -11  18   5          0.00          6.10        31.36 o
 -10  18   5          0.04         23.00        30.14 o
  -9  18   5        519.86        533.36        33.70 o
  -8  18   5        139.37        103.51        23.90 o
  -7  18   5        314.30        356.49        42.43 o
  -6  18   5         73.38         69.72        11.93 o
  -5  18   5       3008.64       3044.41        66.32 o
  -4  18   5       1829.92       1717.50        28.62 o
  -3  18   5        758.49        714.56        15.13 o
  -2  18   5       2402.61       2496.17       145.83 o
  -1  18   5       1183.06       1195.98        40.00 o
   0  18   5       1879.93       1753.88        32.07 o
   1  18   5         41.77         44.65         6.21 o
   2  18   5          2.55          7.79        13.67 o
   3  18   5        259.87        244.92        15.61 o
   4  18   5         69.33         59.24        10.55 o
   5  18   5       2823.00       2852.61        64.85 o
   6  18   5        594.10        612.74        26.03 o
   7  18   5        355.65        324.45        23.18 o
   8  18   5         21.36         41.62        26.38 o
   9  18   5          9.73         39.65        28.58 o
  10  18   5        157.94        190.98        37.18 o
 -10  19   5          7.35         34.85        35.10 o
  -9  19   5         49.49         36.81        36.10 o
  -8  19   5        219.98        214.88        24.12 o
  -7  19   5         24.59         13.26        15.42 o
  -6  19   5        808.43        875.58        25.37 o
  -5  19   5        273.50        275.01        13.12 o
  -4  19   5        119.68        140.34         8.89 o
  -3  19   5          3.17          4.83         7.22 o
  -2  19   5        975.68        973.88        27.80 o
  -1  19   5         70.29         41.76         9.40 o
   0  19   5          2.16          8.05        16.57 o
   1  19   5        153.94        164.10        11.22 o
   2  19   5        189.86        190.16        15.12 o
   3  19   5       1731.82       1589.43        30.93 o
   4  19   5       1790.42       1670.73        41.84 o
   5  19   5         71.49         57.12        14.49 o
   6  19   5        772.57        768.89        29.51 o
   7  19   5         73.86         74.23        20.00 o
   8  19   5         18.31         -4.46        26.10 o
   9  19   5        249.36        246.41        34.69 o
  10  19   5         43.48         35.70        36.51 o
 -10  20   5        211.03        197.48        38.56 o
  -9  20   5        268.99        265.37        56.57 o
  -8  20   5         78.64         94.54        22.97 o
  -7  20   5        648.69        539.52        23.43 o
  -6  20   5        684.88        685.50        20.83 o
  -5  20   5        344.87        338.11        14.29 o
  -4  20   5         82.16         58.54         8.97 o
  -3  20   5         27.57         39.59        12.18 o
  -2  20   5        554.67        551.36        13.80 o
  -1  20   5          0.82         -0.98         7.59 o
   0  20   5        156.95        131.59        11.20 o
   1  20   5        107.95        116.02         8.20 o
   2  20   5       3437.77       3318.52        69.11 o
   3  20   5       2437.14       2333.55       115.61 o
   4  20   5       1601.42       1576.73        98.04 o
   5  20   5        605.23        657.29        46.34 o
   6  20   5       1243.93       1185.91        35.61 o
   7  20   5        453.15        438.08        62.44 o
   8  20   5        314.08        336.98        34.91 o
   9  20   5        136.47        142.27        35.85 o
  10  20   5          2.05         15.77        36.51 o
 -10  21   5          1.03         -4.90        48.77 o
  -9  21   5          0.13        -10.59        28.18 o
  -8  21   5          1.13         -9.75        30.24 o
  -7  21   5          0.60        -17.00        19.86 o
  -6  21   5         80.37        103.43        40.96 o
  -5  21   5          6.81         -3.66        11.36 o
  -4  21   5         12.43         15.31         7.91 o
  -3  21   5       2088.61       1994.57        43.42 o
  -2  21   5        170.75        187.97        10.28 o
  -1  21   5        291.84        265.30        33.65 o
   0  21   5        849.72        866.52        24.88 o
   1  21   5        460.02        417.15        21.96 o
   2  21   5         84.10         68.21        27.81 o
   3  21   5        739.83        735.07        32.67 o
   4  21   5        262.11        279.34        16.64 o
   5  21   5        260.16        252.01        24.39 o
   6  21   5          0.43         17.36        20.98 o
   7  21   5        687.63        687.34        29.51 o
   8  21   5          7.88         -2.17        25.08 o
   9  21   5         30.18         58.11        32.75 o
  10  21   5          8.97         41.16        36.51 o
 -10  22   5          1.52        -28.52        30.47 o
  -9  22   5         13.31        -23.11        27.49 o
  -8  22   5          0.02        -24.02        24.02 o
  -7  22   5         28.96         20.36        19.92 o
  -6  22   5        525.28        558.94        19.68 o
  -5  22   5        210.70        195.49        12.67 o
  -4  22   5       2092.19       2080.10       112.67 o
  -3  22   5        519.17        513.35        16.29 o
  -2  22   5        505.68        468.66        31.69 o
  -1  22   5       1047.14       1051.19        41.96 o
   0  22   5        724.94        700.31        30.24 o
   1  22   5       1611.30       1577.41        37.71 o
   2  22   5        901.44        868.60        60.47 o
   3  22   5        333.72        340.52        12.74 o
   4  22   5        131.15        117.70        15.13 o
   5  22   5         33.61         52.45        17.55 o
   6  22   5         83.27         78.99        17.34 o
   7  22   5         47.54         50.69        21.65 o
   8  22   5          1.94         34.78        27.93 o
   9  22   5         28.70        -31.23        31.64 o
 -10  23   5         98.79        109.81        37.86 o
  -9  23   5         80.81        168.11        29.27 o
  -8  23   5          0.07          8.37        24.13 o
  -7  23   5        173.40        157.28        21.77 o
  -6  23   5        343.69        341.93        31.20 o
  -5  23   5          0.77          9.78        10.98 o
  -4  23   5         20.69          4.40        15.61 o
  -3  23   5        226.45        219.15        17.55 o
  -2  23   5        372.24        385.93        13.59 o
  -1  23   5          1.67          1.29         9.30 o
   0  23   5        912.51        886.80        45.84 o
   1  23   5        823.15        738.91        23.41 o
   2  23   5        256.34        245.33        26.33 o
   3  23   5        296.26        270.66        14.44 o
   4  23   5          0.37         -5.29        12.88 o
   5  23   5         98.31         81.04        16.38 o
   6  23   5          5.24          2.84        16.12 o
   7  23   5         68.00         95.73        36.59 o
   8  23   5         23.00         34.77        27.36 o
   9  23   5         23.59         20.73        32.12 o
 -10  24   5          1.10          3.19        68.30 o
  -9  24   5        385.94        398.02        47.79 o
  -8  24   5         27.38         45.24        23.67 o
  -7  24   5         48.32         54.14        18.62 o
  -6  24   5        386.70        393.69        19.80 o
  -5  24   5          6.59         -8.09        13.87 o
  -4  24   5        193.90        169.65        14.03 o
  -3  24   5          2.58         -7.10         9.56 o
  -2  24   5       2472.15       2341.70       160.95 o
  -1  24   5         12.30         12.76         7.93 o
   0  24   5         13.21         14.29         9.84 o
   1  24   5         55.40         60.05        16.10 o
   2  24   5          3.42          5.79        11.49 o
   3  24   5        224.32        233.49        14.13 o
   4  24   5          4.44          1.12        13.05 o
   5  24   5        170.48        134.01        18.74 o
   6  24   5        102.53        105.97        22.43 o
   7  24   5         15.55         -0.26        20.55 o
   8  24   5         99.55        106.64        50.73 o
   9  24   5        166.44        222.85        49.75 o
  -9  25   5          9.26         22.03        23.80 o
  -8  25   5          0.02         -6.69        25.37 o
  -7  25   5         46.69         50.35        20.97 o
  -6  25   5         54.93         27.30        39.02 o
  -5  25   5       1613.82       1567.39        43.07 o
  -4  25   5          9.59          7.05        14.29 o
  -3  25   5        733.32        752.40        68.77 o
  -2  25   5       1223.99       1154.96        27.56 o
  -1  25   5        548.93        550.82        52.69 o
   0  25   5       1697.65       1761.27        70.73 o
   1  25   5        906.53        906.29        23.93 o
   2  25   5       1271.50       1217.36        39.02 o
   3  25   5        196.21        195.50        14.63 o
   4  25   5       1191.19       1217.01        80.96 o
   5  25   5         24.29         11.33        15.83 o
   6  25   5         36.17         36.24        18.48 o
   7  25   5        261.47        273.66        56.10 o
   8  25   5          9.68         11.71        43.41 o
   9  25   5          0.63         15.15        35.36 o
  -9  26   5          0.33          5.41        34.14 o
  -8  26   5          6.62          6.49        25.32 o
  -7  26   5          0.72         29.52        18.58 o
  -6  26   5         35.94         45.06        15.94 o
  -5  26   5        295.37        268.85        31.22 o
  -4  26   5        164.05        162.12        38.06 o
  -3  26   5          5.88         -6.03        15.69 o
  -2  26   5         95.33        115.00        11.93 o
  -1  26   5        173.45        151.12        13.87 o
   0  26   5        208.93        190.67        15.46 o
   1  26   5         97.40        106.17        11.93 o
   2  26   5        203.09        194.65        32.20 o
   3  26   5          5.02         -5.28        10.24 o
   4  26   5        122.15        101.46        21.47 o
   5  26   5        365.16        333.56        22.22 o
   6  26   5        139.12        160.37        21.55 o
   7  26   5         13.10        -20.66        20.66 o
   8  26   5         93.51         91.82        33.16 o
   9  26   5          0.06        -34.23        34.23 o
  -9  27   5         87.32         65.95        29.21 o
  -8  27   5         15.44         33.18        43.91 o
  -7  27   5          0.07          7.48        19.27 o
  -6  27   5         33.88         30.57        16.69 o
  -5  27   5         29.61         26.69        17.81 o
  -4  27   5         93.23         98.72        15.33 o
  -3  27   5        489.21        425.64        21.27 o
  -2  27   5        344.99        359.92        42.92 o
  -1  27   5         28.42         18.72        15.69 o
   0  27   5       3479.05       3857.36       147.30 o
   1  27   5        112.77        116.80        20.49 o
   2  27   5          0.98         -2.63        12.62 o
   3  27   5       1363.97       1261.37        80.97 o
   4  27   5         37.23         34.47        15.42 o
   5  27   5          3.34         -8.81        16.80 o
   6  27   5         94.48         94.18        21.08 o
   7  27   5         36.51         21.26        33.65 o
   8  27   5         74.43         44.20        30.23 o
  -9  28   5        230.00        292.95        40.43 o
  -8  28   5        103.07         89.36        37.57 o
  -7  28   5          1.56         20.52        22.18 o
  -6  28   5        748.47        770.58        82.91 o
  -5  28   5        391.12        375.15        24.83 o
  -4  28   5        412.28        436.06        30.24 o
  -3  28   5         19.15         22.74        14.72 o
  -2  28   5        335.54        283.58        15.51 o
  -1  28   5       1107.88       1225.91        61.95 o
   0  28   5         21.59         46.81        22.45 o
   1  28   5        792.57        748.99        59.04 o
   2  28   5        914.50        897.60        40.00 o
   3  28   5       1671.45       1668.58        45.69 o
   4  28   5        201.39        197.39        19.23 o
   5  28   5        148.50        145.20        18.58 o
   6  28   5          4.16          7.63        18.99 o
   7  28   5        377.44        459.19        68.30 o
   8  28   5        126.30        144.85        35.00 o
  -8  29   5          0.99        -17.64        26.92 o
  -7  29   5          4.69        -26.18        26.18 o
  -6  29   5        572.55        493.64        34.16 o
  -5  29   5         21.54         24.40        25.35 o
  -4  29   5        152.21        191.45        19.68 o
  -3  29   5       1602.17       1784.18        71.71 o
  -2  29   5        147.58        146.06        13.16 o
  -1  29   5        204.44        184.45        18.53 o
   0  29   5       1513.87       1640.48        68.79 o
   1  29   5          1.06         12.09        13.66 o
   2  29   5        864.81        843.36        38.04 o
   3  29   5         13.33         -5.04         9.29 o
   4  29   5         20.00         22.11        13.83 o
   5  29   5         10.28         26.11        20.13 o
   6  29   5          2.26         -1.41        20.83 o
   7  29   5         95.09        118.99        26.49 o
   8  29   5         13.85         44.02        34.83 o
  -8  30   5         30.68         57.55        43.91 o
  -7  30   5          0.00        -18.20        27.78 o
  -6  30   5        200.07        207.24        21.41 o
  -5  30   5        554.65        539.41        64.87 o
  -4  30   5        835.24        817.55        30.93 o
  -3  30   5       1312.83       1331.77       119.01 o
  -2  30   5       1627.32       1736.34       134.14 o
   0  30   5        643.34        683.25        31.33 o
   1  30   5         16.68          2.78        45.36 o
   2  30   5          9.81         13.68        11.00 o
   3  30   5        329.17        294.68        21.55 o
   4  30   5        190.19        205.05        20.83 o
   5  30   5        399.68        463.47        36.59 o
   6  30   5        590.05        634.88        60.49 o
   7  30   5        295.83        420.82        38.17 o
   8  30   5        307.54        330.32        39.45 o
  -8  31   5         41.84         23.13        34.40 o
  -7  31   5          9.18         35.33        52.69 o
  -6  31   5          6.22         41.83        21.98 o
  -5  31   5         65.29         76.90        18.74 o
  -4  31   5         93.57        124.73        19.92 o
  -3  31   5         22.72         -7.70        15.33 o
  -2  31   5         73.28         74.84        21.96 o
  -1  31   5         30.66         24.40        16.57 o
   0  31   5        146.39        133.66        27.31 o
   1  31   5       1667.82       1663.72        71.22 o
   2  31   5         49.54         33.94        15.93 o
   3  31   5        493.82        531.55        24.72 o
   4  31   5         40.83         31.22        24.40 o
   5  31   5        422.15        511.86        28.58 o
   6  31   5          6.33         -7.27        22.48 o
   7  31   5         52.51         62.89        32.33 o
  -8  32   5          7.27         -8.78        43.91 o
  -7  32   5          0.11         12.85        51.71 o
  -6  32   5         19.64         -4.39        21.46 o
  -5  32   5          0.16         41.96        34.16 o
  -4  32   5         70.52         60.96        24.31 o
  -3  32   5          1.65          2.94        28.28 o
  -2  32   5        189.01        123.91        29.26 o
  -1  32   5         44.20         37.16        27.32 o
   0  32   5          7.17          1.96        16.57 o
   1  32   5          3.00         -5.64        18.48 o
   2  32   5        262.20        274.19        18.88 o
   3  32   5          9.06          4.71        14.29 o
   4  32   5          5.87          0.98        24.40 o
   5  32   5        221.38        241.82        22.42 o
   6  32   5        377.11        379.55        51.20 o
   7  32   5          0.00         20.84        67.79 o
  -7  33   5         78.79        129.24        43.41 o
  -6  33   5          5.56          7.92        27.49 o
  -5  33   5        247.40        286.39        31.39 o
  -4  33   5         74.15         62.97        20.96 o
  -3  33   5        147.39        181.46        35.10 o
  -2  33   5         63.55         77.06        29.26 o
  -1  33   5        485.50        510.05        44.87 o
   0  33   5        159.86        147.14        18.74 o
   1  33   5         48.68         41.96        25.35 o
   2  33   5        324.93        360.08        23.19 o
   3  33   5        356.38        360.43        24.83 o
   4  33   5        778.24        839.95        41.96 o
   5  33   5        266.52        320.04        29.75 o
   6  33   5        110.47         99.51        26.24 o
   7  33   5         86.66        111.58        33.28 o
  -7  34   5        122.83        186.30        35.10 o
  -6  34   5        104.23         73.67        31.05 o
  -5  34   5         15.83         41.60        21.26 o
  -4  34   5         32.44         13.48        23.80 o
  -3  34   5         35.86         25.35        33.18 o
  -2  34   5         23.96         56.37        18.29 o
  -1  34   5        690.48        706.32        32.20 o
   0  34   5          0.20          1.55        19.96 o
   1  34   5          1.35        -18.53        27.31 o
   2  34   5        172.18        153.43        20.38 o
   3  34   5        313.04        293.79        31.22 o
   4  34   5         19.11         31.22        28.28 o
   5  34   5         33.82        -10.73        29.26 o
   6  34   5          1.54        -27.93        27.93 o
  -6  35   5        169.20        162.68        33.90 o
  -5  35   5         51.84         34.39        45.36 o
  -4  35   5        375.35        395.69        32.41 o
  -3  35   5         13.15         -5.14        18.74 o
  -2  35   5        202.87        231.21        39.02 o
  -1  35   5        272.66        391.20        39.02 o
   0  35   5        126.72        146.47        16.39 o
   1  35   5         70.88         55.35        14.25 o
   2  35   5          6.00         -6.03        15.42 o
   3  35   5        447.52        428.80        47.79 o
   4  35   5        409.23        439.97        38.04 o
   5  35   5        223.77        196.07        36.08 o
   6  35   5          0.54        -33.18        33.18 o
  -6  36   5         16.60        107.30        51.71 o
  -5  36   5        152.23        229.48        42.93 o
  -4  36   5         37.57         50.89        24.31 o
  -3  36   5         76.91        129.75        37.06 o
  -2  36   5        193.48        227.29        38.04 o
  -1  36   5         36.54         16.01        17.86 o
   0  36   5         31.08         21.62        18.18 o
   1  36   5        437.54        425.81        68.77 o
   2  36   5         31.90         57.78        15.67 o
   3  36   5        195.68        214.14        25.54 o
   4  36   5         65.45         80.80        24.13 o
   5  36   5        109.80        148.77        26.47 o
  -5  37   5         98.32        137.23        49.28 o
  -4  37   5         77.27         55.04        28.95 o
  -3  37   5        102.32        102.44        36.08 o
  -2  37   5         85.07         47.79        34.16 o
  -1  37   5         83.59        119.99        33.18 o
   0  37   5         57.63         29.81        15.61 o
   1  37   5         10.09         17.76        16.39 o
   2  37   5         79.42         58.71        21.96 o
   3  37   5        388.28        381.83        60.98 o
   4  37   5         40.27         -1.15        15.41 o
   5  37   5        246.72        221.32        25.51 o
  -5  38   5        280.46        275.87        35.69 o
  -4  38   5         15.46         51.71        39.02 o
  -3  38   5        112.61         84.89        40.00 o
  -2  38   5          2.23         20.41        21.55 o
  -1  38   5          3.87        -33.18        33.18 o
   0  38   5        109.68         84.61        25.70 o
   1  38   5          8.74          0.40        24.13 o
   2  38   5        140.40        177.49        25.54 o
   3  38   5          4.22        -10.60        15.50 o
   4  38   5          4.52         18.88        25.00 o
  -4  39   5        116.36        124.54        33.20 o
  -3  39   5         34.24         75.14        37.06 o
  -2  39   5         95.44        159.01        44.89 o
  -1  39   5         57.01         73.89        52.69 o
   0  39   5         35.28         20.33        22.91 o
   1  39   5        111.23         67.02        45.85 o
   2  39   5        157.05         99.73        25.42 o
   3  39   5         70.97        118.30        22.64 o
   4  39   5        186.13        151.53        28.05 o
  -3  40   5        132.27        239.01        44.89 o
  -2  40   5          1.53          9.75        39.02 o
  -1  40   5         67.86         45.96        29.31 o
   0  40   5         14.87         19.51        27.59 o
   1  40   5         93.42        107.91        22.44 o
   2  40   5         41.70         37.71        21.33 o
   3  40   5        243.27        257.54        29.76 o
  -2  41   5         19.41        -11.71        39.02 o
  -1  41   5          3.18          6.59        24.00 o
   0  41   5        116.89        126.77        31.53 o
   1  41   5          0.12          4.64        19.65 o
   2  41   5         87.24        133.14        22.49 o
 -11   0   6         33.67        106.32        51.71 o
 -10   0   6         44.38         57.55        41.96 o
  -9   0   6          1.52        -14.65        34.16 o
  -8   0   6        495.44        415.61        40.98 o
  -7   0   6       2079.45       2180.36        67.30 o
  -6   0   6        430.34        436.06        17.55 o
  -5   0   6        960.13        998.96        28.28 o
  -4   0   6        583.58        621.43        18.53 o
  -3   0   6       1920.04       1992.08        33.18 o
  -2   0   6        161.88        193.17         6.82 o
  -1   0   6        372.98        462.42         8.78 o
   0   0   6       2398.73       2420.38        63.42 o
   1   0   6        723.83        745.34        29.26 o
   2   0   6       1015.60       1046.79        17.55 o
   3   0   6          8.98         -4.90         4.90 o
   4   0   6       3832.21       3988.08        81.95 o
   5   0   6        375.95        379.49        17.55 o
   6   0   6        573.95        688.73        24.40 o
   7   0   6        310.10        284.88        18.53 o
   8   0   6        499.72        557.03        33.18 o
   9   0   6        171.31        115.13        36.08 o
  10   0   6        359.81        448.75        55.59 o
  11   0   6        753.49        792.16        74.16 o
 -11   1   6        359.97        371.66        40.62 o
 -10   1   6          2.89        -12.97        23.45 o
  -9   1   6        217.21        260.44        30.01 o
  -8   1   6          0.28         13.67        30.24 o
  -7   1   6        629.65        644.88        73.18 o
  -6   1   6          9.24         -4.25        11.36 o
  -5   1   6        959.81       1083.20        22.02 o
  -4   1   6          0.09         10.27         5.83 o
  -3   1   6         47.09         57.41         4.43 o
  -2   1   6        841.16        833.54        12.05 o
  -1   1   6          9.29         11.18         1.63 o
   0   1   6        819.34        754.65        42.92 o
   1   1   6        345.29        353.22        13.05 o
   2   1   6         23.79         28.98         2.77 o
   3   1   6          1.46         10.73         4.13 o
   4   1   6          8.74         15.61         6.90 o
   5   1   6         79.43         95.18         8.61 o
   6   1   6         43.09         44.00        13.65 o
   7   1   6         51.90         73.70        10.68 o
   8   1   6         62.39         75.84        17.13 o
   9   1   6          0.99        -13.23        23.80 o
  10   1   6        289.55        261.23        42.93 o
  11   1   6         20.57         48.68        40.49 o
 -11   2   6        130.74        133.17        35.87 o
 -10   2   6         45.10         -0.98        29.67 o
  -9   2   6         11.61         26.87        25.80 o
  -8   2   6        680.23        587.30        34.14 o
  -7   2   6        135.20        130.48        34.63 o
  -6   2   6         12.11          4.70         9.01 o
  -5   2   6        309.82        296.73        11.69 o
  -4   2   6        126.07        109.26         7.22 o
  -3   2   6        637.64        635.58        10.36 o
  -2   2   6       2418.61       2612.20        28.97 o
  -1   2   6       2562.99       2634.80        30.14 o
   0   2   6       3519.49       3691.35       206.82 o
   1   2   6        236.44        261.82        11.36 o
   2   2   6        104.20        123.45         3.75 o
   3   2   6        214.39        187.48        11.22 o
   4   2   6        120.43        126.90         7.59 o
   5   2   6        253.18        254.82        29.75 o
   6   2   6         19.46         20.98        12.20 o
   7   2   6        444.97        488.65        16.21 o
   8   2   6        125.52        112.51        36.10 o
   9   2   6         30.57         12.97        37.06 o
  10   2   6         32.92          9.89        37.06 o
  11   2   6        241.24        196.04        39.30 o
 -11   3   6         11.24         63.42        50.73 o
 -10   3   6         12.37         41.33        24.84 o
  -9   3   6       1163.05       1021.93       113.18 o
  -8   3   6        267.51        249.38        25.51 o
  -7   3   6        717.46        673.78        62.44 o
  -6   3   6       1520.03       1461.95        47.79 o
  -5   3   6        743.46        802.24        18.29 o
  -4   3   6        264.37        281.49        22.45 o
  -3   3   6       2506.06       2675.51        32.92 o
  -2   3   6       1035.08       1045.59        24.88 o
  -1   3   6       2240.10       2550.79        31.39 o
   0   3   6       3993.20       4107.09       102.44 o
   1   3   6       2852.64       3277.96        46.20 o
   2   3   6        253.51        250.82        22.43 o
   3   3   6        577.56        589.73        11.03 o
   4   3   6        123.26        127.31         8.28 o
   5   3   6        345.72        342.83        11.72 o
   6   3   6          2.63         14.40         8.61 o
   7   3   6         66.60         58.11        10.68 o
   8   3   6        223.56        266.83        40.00 o
   9   3   6         81.18         89.79        29.75 o
  10   3   6        425.58        448.57        51.22 o
  11   3   6          0.00         52.13        36.17 o
 -11   4   6        131.16        137.87        44.87 o
 -10   4   6          0.38         21.25        30.65 o
  -9   4   6        200.81        209.82        67.79 o
  -8   4   6       1423.00       1312.67        47.93 o
  -7   4   6         33.33         46.74        20.00 o
  -6   4   6       1484.15       1599.89        29.76 o
  -5   4   6         67.59         72.56         9.75 o
  -4   4   6        542.63        611.87        13.71 o
  -3   4   6          7.47          8.48         8.78 o
  -2   4   6        142.55        154.15         5.13 o
  -1   4   6       1063.96       1236.46        16.90 o
   0   4   6         22.76         22.34         2.52 o
   1   4   6        944.93        954.74        14.72 o
   2   4   6       1099.60       1124.83        29.75 o
   3   4   6         61.76         63.44         4.82 o
   4   4   6       2463.00       2424.44        40.98 o
   5   4   6        948.87        977.31        30.24 o
   6   4   6        153.93        161.12        10.68 o
   7   4   6        119.14        127.46        14.63 o
   8   4   6        518.51        588.34        25.08 o
   9   4   6          3.67         26.78        37.06 o
  10   4   6        208.42        213.40        36.66 o
  11   4   6         15.60         39.66        35.79 o
 -11   5   6         80.22         39.63        36.39 o
 -10   5   6         13.37        -28.97        28.97 o
  -9   5   6        823.22        673.14        55.59 o
  -8   5   6        102.95         99.50        35.10 o
  -7   5   6         75.95         28.28        28.28 o
  -6   5   6         64.85         83.17        10.28 o
  -5   5   6         30.74         47.39        12.67 o
  -4   5   6        275.82        250.86         9.30 o
  -3   5   6         24.95         33.64         5.13 o
  -2   5   6          0.73          2.49         3.90 o
  -1   5   6        478.38        459.65         7.91 o
   0   5   6         36.09         33.18         1.63 o
   1   5   6        255.46        266.96         8.30 o
   2   5   6        105.72        101.35         4.39 o
   3   5   6        115.80        102.12         5.51 o
   4   5   6        152.72        157.44         8.61 o
   5   5   6         73.80         90.27         8.97 o
   6   5   6         12.85         -3.31         8.78 o
   7   5   6        177.55        186.53        13.59 o
   8   5   6         16.57         26.23        15.66 o
   9   5   6       1214.91       1190.93        40.01 o
  10   5   6        176.36        224.78        34.47 o
  11   5   6         15.46        -20.22        35.85 o
 -11   6   6        311.23        490.50        44.14 o
 -10   6   6        247.21        211.74        34.40 o
  -9   6   6        151.31        162.66        29.67 o
  -8   6   6        451.21        402.74        30.70 o
  -7   6   6          4.21        -13.37        18.95 o
  -6   6   6        243.15        250.04        12.62 o
  -5   6   6       1700.57       1701.08        31.41 o
  -4   6   6         47.88         45.79         6.90 o
  -3   6   6        142.42        156.39        10.24 o
  -2   6   6        234.67        241.92        21.45 o
  -1   6   6          4.53         -0.49         3.43 o
   0   6   6        569.85        667.55        13.65 o
   1   6   6        288.75        303.41         5.89 o
   2   6   6       1805.26       2006.90        26.90 o
   3   6   6        191.29        183.07        10.73 o
   4   6   6         34.35         39.66         7.59 o
   5   6   6         80.74         96.62        10.72 o
   6   6   6          5.19          9.51         8.78 o
   7   6   6          0.03         -9.68        29.75 o
   8   6   6        480.67        497.24        46.83 o
   9   6   6         79.66         75.70        20.92 o
  10   6   6         80.93         83.31        33.65 o
  11   6   6        110.46         93.31        37.86 o
 -11   7   6          1.76          4.28        36.79 o
 -10   7   6         67.14        100.90        31.71 o
  -9   7   6         84.22        117.29        28.26 o
  -7   7   6         74.86         71.22        17.10 o
  -6   7   6         33.14         48.70        10.28 o
  -5   7   6          1.44          2.84         7.22 o
  -4   7   6       2373.87       2365.11        40.78 o
  -3   7   6         21.67         38.12         7.91 o
  -2   7   6       3014.77       3373.97        37.93 o
  -1   7   6       2910.85       3008.15        37.60 o
   0   7   6       3500.15       3643.37        45.36 o
   1   7   6      12436.44      13605.06       158.52 o
   2   7   6       2115.65       2296.42        50.73 o
   3   7   6        103.50        101.60         5.83 o
   4   7   6        603.56        624.64        23.90 o
   5   7   6        334.51        345.86        12.05 o
   6   7   6         77.94        108.15        10.00 o
   7   7   6        102.13        137.88        14.72 o
   8   7   6        221.45        205.75        20.97 o
   9   7   6          0.00         -0.32        25.86 o
  10   7   6          2.24        -26.62        32.77 o
  11   7   6         15.74        -19.59        40.00 o
 -11   8   6         64.44         33.65        38.17 o
 -10   8   6        360.46        251.02        37.93 o
  -9   8   6          4.60         33.18        38.04 o
  -8   8   6        779.97        695.06        55.59 o
  -7   8   6        205.74        240.21        16.90 o
  -6   8   6         60.33         65.70        19.51 o
  -5   8   6        126.58        132.93         8.97 o
  -4   8   6        343.69        343.70        10.68 o
  -3   8   6         53.38         50.56         6.09 o
  -2   8   6          2.28          5.86         6.84 o
  -1   8   6         85.42         69.84         3.46 o
   0   8   6        174.02        148.69         7.80 o
   1   8   6        347.28        339.73         6.79 o
   2   8   6        463.09        496.04        12.67 o
   3   8   6        212.46        228.86         7.91 o
   4   8   6          7.51         16.26         7.22 o
   5   8   6        515.99        492.22        27.31 o
   6   8   6       1705.58       1701.78        33.76 o
   7   8   6        516.22        574.99        26.82 o
   8   8   6         14.61        -24.03        35.12 o
   9   8   6        234.42        214.25        22.07 o
  10   8   6          1.33        -21.99        31.22 o
  11   8   6        261.25        236.36        39.98 o
 -10   9   6         75.20         86.81        45.84 o
  -9   9   6       1054.16       1082.87        70.24 o
  -8   9   6         57.82         60.85        20.36 o
  -7   9   6         70.04        103.45        16.57 o
  -6   9   6        183.22        175.09        14.63 o
  -5   9   6          5.83         14.98        15.61 o
  -4   9   6         27.55         42.15         8.12 o
  -3   9   6          0.17          8.64         6.52 o
  -2   9   6         29.99         20.18         6.33 o
  -1   9   6          9.46         15.03         3.06 o
   0   9   6         79.99         75.44         9.75 o
   1   9   6        177.72        171.08         7.80 o
   2   9   6        232.23        218.25         6.64 o
   3   9   6        379.51        369.92        16.08 o
   4   9   6       1377.42       1437.01        25.51 o
   5   9   6          4.90          6.58        10.24 o
   6   9   6        255.03        257.04        13.71 o
   7   9   6        166.07        136.40        14.72 o
   8   9   6         11.62         -3.30        16.54 o
   9   9   6        196.39        214.46        22.89 o
  10   9   6          2.37        -30.07        33.19 o
  11   9   6         12.83         11.51        66.83 o
 -11  10   6         36.05         18.59        36.17 o
 -10  10   6         12.54          7.89        38.53 o
  -9  10   6        456.94        483.07        32.35 o
  -8  10   6        818.77        748.10        45.85 o
  -7  10   6        564.01        636.08        43.91 o
  -6  10   6         33.92         48.24        10.00 o
  -5  10   6          2.94          9.14         8.84 o
  -4  10   6        616.07        591.19        14.44 o
  -3  10   6         19.04         35.23         6.09 o
  -2  10   6       1261.31       1247.03        20.34 o
  -1  10   6        221.49        236.27         6.52 o
   0  10   6        635.81        756.60        11.66 o
   1  10   6        104.83        143.19         6.35 o
   2  10   6         88.56         68.99         5.23 o
   3  10   6        180.47        166.51         8.28 o
   4  10   6         25.19         37.24         8.30 o
   5  10   6        169.83        183.84        10.98 o
   6  10   6        365.99        318.28        16.12 o
   7  10   6        272.48        299.51        18.04 o
   8  10   6         24.60         31.81        17.61 o
   9  10   6         13.80         37.10        21.03 o
  10  10   6         47.47         22.44        22.95 o
 -11  11   6          6.13        -20.53        58.04 o
 -10  11   6        168.93        216.21        35.87 o
  -9  11   6         52.16        -18.63        60.98 o
  -8  11   6         10.87          0.49        22.77 o
  -7  11   6         77.18        102.04        24.39 o
  -6  11   6          2.41          2.42        15.61 o
  -5  11   6        619.61        629.72        15.18 o
  -4  11   6          1.56          0.27         8.29 o
  -3  11   6       1736.98       1863.11        30.70 o
  -2  11   6         79.49         83.27         5.83 o
  -1  11   6        177.41        191.36        14.65 o
   0  11   6       1756.77       1967.96        37.55 o
   1  11   6        154.83        148.26         8.30 o
   2  11   6       1503.70       1626.46       149.26 o
   3  11   6          0.10         -1.70         5.86 o
   4  11   6         90.31         86.56         8.28 o
   5  11   6        284.24        233.63        12.05 o
   6  11   6        142.37        126.82        27.80 o
   7  11   6          1.17          4.38        22.92 o
   8  11   6        100.20        114.42        18.31 o
   9  11   6         33.23         39.89        20.08 o
  10  11   6         22.23          8.32        23.59 o
 -11  12   6         20.58        -11.80        37.24 o
 -10  12   6        257.24        268.27        40.98 o
  -9  12   6        299.06        341.10        33.44 o
  -8  12   6        151.92        141.40        26.87 o
  -7  12   6       1733.65       1931.60        86.81 o
  -6  12   6        273.99        285.12        12.74 o
  -5  12   6        108.52        130.28        10.00 o
  -4  12   6        120.36        141.76         9.59 o
  -3  12   6         74.77         60.19         6.90 o
  -2  12   6        743.68        716.57        14.49 o
  -1  12   6        179.92        190.72         7.31 o
   0  12   6         51.30         46.59         4.88 o
   1  12   6          4.23          0.33         3.50 o
   2  12   6        323.69        344.05        20.00 o
   3  12   6        787.82        864.32        49.26 o
   4  12   6       1077.58       1183.18        24.58 o
   5  12   6        148.65        137.12         9.67 o
   6  12   6        675.11        714.64        50.73 o
   7  12   6       1398.30       1403.10        86.83 o
   8  12   6        258.23        268.54        22.45 o
   9  12   6         64.50         52.24        21.70 o
  10  12   6         18.83        -13.19        24.96 o
 -11  13   6        211.15        185.07        40.69 o
 -10  13   6        242.66        270.96        38.17 o
  -9  13   6         59.95         42.09        27.93 o
  -8  13   6        402.06        350.50        30.34 o
  -7  13   6       1112.17       1085.81        60.49 o
  -6  13   6          2.97          4.90         9.30 o
  -5  13   6          1.73         11.22         8.97 o
  -4  13   6        333.88        322.68        15.61 o
  -3  13   6        350.77        326.90        10.24 o
  -2  13   6          0.04         -0.98         4.82 o
  -1  13   6       3006.40       3086.67        71.69 o
   0  13   6       1175.02       1204.03        23.05 o
   1  13   6          9.59         23.96         5.13 o
   2  13   6         43.98         35.84         7.93 o
   3  13   6       1232.86       1175.97        23.43 o
   4  13   6        123.22        135.03         9.30 o
   5  13   6        143.69        158.61        15.61 o
   6  13   6         32.58         29.92        12.18 o
   7  13   6        644.01        681.92        24.02 o
   8  13   6        698.96        784.94        32.66 o
   9  13   6         81.43        127.99        23.04 o
  10  13   6          1.37         46.82        27.03 o
 -11  14   6         79.59         37.63        39.30 o
 -10  14   6         23.07         52.00        33.44 o
  -9  14   6         69.50         26.92        28.62 o
  -8  14   6        269.20        257.57        27.93 o
  -7  14   6        375.12        334.74        26.54 o
  -6  14   6       1190.67       1305.14        30.34 o
  -5  14   6         71.57         59.00        11.49 o
  -4  14   6          6.40          1.24         8.61 o
  -3  14   6        502.60        500.25        38.04 o
  -2  14   6         51.03         50.14         9.27 o
  -1  14   6        179.40        209.75        10.55 o
   0  14   6        819.17        784.69        18.02 o
   1  14   6       1022.75        970.17        20.55 o
   2  14   6        175.37        194.69        11.05 o
   3  14   6        665.73        583.83        39.02 o
   4  14   6         24.78         46.38        11.22 o
   5  14   6        535.29        492.76        18.04 o
   6  14   6          5.93         -0.06        14.16 o
   7  14   6        104.47         76.91        15.67 o
   8  14   6         71.88         57.17        19.06 o
   9  14   6         51.35         72.48        21.70 o
  10  14   6         18.20         63.33        21.93 o
 -11  15   6        250.78        261.74        58.04 o
 -10  15   6         47.20         37.06        34.16 o
  -9  15   6         94.50        119.28        30.70 o
  -8  15   6         73.60         47.10        25.37 o
  -7  15   6        577.28        556.40        30.34 o
  -6  15   6       1872.86       1867.76        78.53 o
  -5  15   6        340.57        323.08        13.05 o
  -4  15   6         52.34         58.68         8.89 o
  -3  15   6        100.15        106.77        11.71 o
  -2  15   6        533.47        563.42        14.63 o
  -1  15   6         41.98         63.58        20.49 o
   0  15   6       1159.33       1110.22        21.95 o
   1  15   6        361.52        341.66        11.93 o
   2  15   6       2084.32       1972.79        84.38 o
   3  15   6         59.75         53.45         8.44 o
   4  15   6        126.75        131.28        12.67 o
   5  15   6         24.39         26.92        10.64 o
   6  15   6         11.50         11.32        13.59 o
   7  15   6         30.74         12.99        15.61 o
   8  15   6        727.03        725.11        28.86 o
   9  15   6        146.17        168.50        24.96 o
  10  15   6         59.16         92.61        26.57 o
 -11  16   6        141.92        199.01        57.55 o
 -10  16   6         48.65         61.56        29.04 o
  -9  16   6         22.37         45.66        28.95 o
  -8  16   6          1.83         10.73        24.15 o
  -7  16   6        392.59        339.46        27.93 o
  -6  16   6        262.14        306.65        17.58 o
  -5  16   6       1311.28       1254.83        35.61 o
  -4  16   6        200.98        228.83        10.98 o
  -3  16   6         22.76         15.54         9.75 o
  -2  16   6       1317.90       1267.12        25.00 o
  -1  16   6          5.04         -3.97         5.83 o
   0  16   6        244.32        230.76         9.30 o
   1  16   6        141.34        122.95        16.57 o
   2  16   6        284.69        291.12        23.41 o
   3  16   6         96.82         75.14         9.59 o
   4  16   6         47.43         48.59         9.84 o
   5  16   6        850.04        747.72        43.90 o
   6  16   6          5.56         25.91        12.18 o
   7  16   6         68.31         74.71        16.12 o
   8  16   6          7.94          5.70        18.58 o
   9  16   6         27.14         -5.15        23.19 o
  10  16   6         11.03          2.78        32.18 o
 -10  17   6         65.14         83.07        57.57 o
  -9  17   6         68.24         98.92        30.83 o
  -8  17   6        207.15        145.45        27.93 o
  -7  17   6       1251.76       1263.78        84.38 o
  -6  17   6        133.59        143.86        15.13 o
  -5  17   6         31.98         53.22        10.00 o
  -4  17   6       1577.65       1613.90        61.94 o
  -3  17   6          4.68          4.43         7.50 o
  -2  17   6         28.26         36.59        15.12 o
  -1  17   6        247.04        240.47        11.66 o
   0  17   6        148.12        133.62        10.73 o
   1  17   6          2.25        -12.88        12.88 o
   2  17   6        194.58        198.35        22.94 o
   3  17   6        103.56        109.55        26.34 o
   4  17   6          0.13         -2.86         9.16 o
   5  17   6          2.36         -8.67        11.71 o
   6  17   6         89.84         81.62        14.25 o
   7  17   6         33.95         41.00        22.92 o
   8  17   6        166.32        129.90        21.56 o
   9  17   6        283.15        281.69        26.86 o
  10  17   6        365.14        370.36        33.23 o
 -10  18   6        517.53        650.54        95.61 o
  -9  18   6         17.47         73.18        40.00 o
  -8  18   6         29.19         27.67        24.81 o
  -7  18   6          4.54          6.47        21.35 o
  -6  18   6        579.09        531.15        45.85 o
  -5  18   6         73.37         43.99        11.43 o
  -4  18   6        515.68        466.22        18.04 o
  -3  18   6          6.84          4.52         8.79 o
  -2  18   6       1090.05       1044.36        24.48 o
  -1  18   6          1.67         -4.46         6.79 o
   0  18   6        119.62        104.72         8.56 o
   1  18   6          0.19          3.41         7.59 o
   2  18   6        402.94        312.64        19.04 o
   3  18   6        126.68        144.78        13.44 o
   4  18   6       2028.87       1892.97        63.41 o
   5  18   6         58.10         56.77        12.18 o
   6  18   6        175.37        228.54        17.10 o
   7  18   6        118.96         55.17        20.98 o
   8  18   6          1.05        -16.40        25.37 o
   9  18   6        179.47        193.90        64.38 o
  10  18   6          0.18        -14.37        28.36 o
 -10  19   6         13.36         23.84        29.21 o
  -9  19   6         28.03          6.79        30.70 o
  -8  19   6         20.91         31.22        36.08 o
  -7  19   6        154.52        133.81        20.04 o
  -6  19   6        191.17        184.45        18.02 o
  -5  19   6        160.05        201.53        22.43 o
  -4  19   6       1989.45       2100.18        44.16 o
  -3  19   6       2396.08       2408.81        42.67 o
  -2  19   6         94.79         66.79         8.89 o
  -1  19   6        561.48        497.01        16.38 o
   0  19   6         63.36         72.65         9.01 o
   1  19   6        679.10        622.41        25.35 o
   2  19   6        344.23        318.02        21.47 o
   3  19   6       1399.64       1326.43        61.95 o
   4  19   6          5.13         -0.26        23.92 o
   5  19   6          7.63          5.27        11.00 o
   6  19   6         28.97         19.00        12.62 o
   7  19   6         16.02         44.40        25.84 o
   8  19   6         56.84         61.97        21.47 o
   9  19   6          6.08        -22.46        28.77 o
 -10  20   6          5.27         47.81        37.26 o
  -9  20   6          5.69         15.82        53.65 o
  -8  20   6         71.05         90.83        45.85 o
  -7  20   6         21.63         66.32        33.18 o
  -6  20   6          2.56         23.05        13.33 o
  -5  20   6       2370.11       2368.46        77.08 o
  -4  20   6       2259.31       2259.57       116.58 o
  -3  20   6        114.35        115.59        19.51 o
  -2  20   6       4480.52       4414.94        80.63 o
  -1  20   6       1191.13       1219.69        32.94 o
   0  20   6         21.82         27.61         8.66 o
   1  20   6        165.73        156.20        12.81 o
   2  20   6        104.38         86.81        14.65 o
   3  20   6        684.73        676.33        21.45 o
   4  20   6          0.57         11.95        10.79 o
   5  20   6          8.06          5.16        11.71 o
   6  20   6         19.65         22.39        14.43 o
   7  20   6          4.38         18.93        21.47 o
   8  20   6         75.21         52.28        33.65 o
   9  20   6        341.31        329.30        77.08 o
 -10  21   6         38.11         67.79        37.26 o
  -9  21   6        229.62        277.78        37.56 o
  -8  21   6         63.17         39.73        29.26 o
  -7  21   6        488.01        513.47       102.44 o
  -6  21   6        219.83        268.97        30.73 o
  -5  21   6         85.92         95.25        15.33 o
  -4  21   6        157.85        176.45        12.18 o
  -3  21   6        160.64        188.33        14.96 o
  -2  21   6         48.57         40.77         9.67 o
  -1  21   6        167.43        154.15        13.66 o
   0  21   6        458.34        458.08        31.22 o
   1  21   6        531.00        534.02        19.49 o
   2  21   6         99.34         86.12        22.94 o
   3  21   6         16.72         -0.37        12.41 o
   4  21   6         21.88         31.98        16.10 o
   5  21   6        603.72        521.05        45.36 o
   6  21   6         33.10         37.90        14.25 o
   7  21   6         53.68         35.90        21.96 o
   8  21   6        143.59        152.11        20.77 o
   9  21   6        473.65        496.00        72.20 o
 -10  22   6        176.83        218.29        64.38 o
  -9  22   6         52.86          4.68        33.03 o
  -8  22   6          0.12          2.99        31.20 o
  -7  22   6        315.07        241.05        28.97 o
  -6  22   6         10.01          5.64        15.50 o
  -5  22   6        293.25        264.99        18.59 o
  -4  22   6        500.44        480.02        17.92 o
  -3  22   6         29.02         23.55        12.67 o
  -2  22   6         59.51         67.77        12.42 o
  -1  22   6        123.77         75.11        18.53 o
   0  22   6          1.13         -9.56        13.65 o
   1  22   6        215.90        227.29        20.49 o
   2  22   6        214.33        210.72        21.47 o
   3  22   6         15.07         10.91        11.53 o
   4  22   6        676.51        606.32        24.38 o
   5  22   6        826.75        812.11        30.24 o
   6  22   6          2.09          2.81        12.56 o
   7  22   6          0.00        -10.05        20.38 o
   8  22   6          9.81         17.52        22.44 o
   9  22   6        334.93        431.77        49.26 o
  -9  23   6         15.66         31.82        28.33 o
  -8  23   6         22.76         20.41        28.62 o
  -7  23   6          1.33         37.40        42.45 o
  -6  23   6        364.44        318.26        26.34 o
  -5  23   6       1395.10       1623.89        53.16 o
  -4  23   6        770.31        792.02        22.42 o
  -3  23   6       1169.77       1051.65        36.08 o
  -2  23   6        158.74        153.44        14.30 o
  -1  23   6        204.16        207.66        14.63 o
   0  23   6        151.42        159.44        29.75 o
   1  23   6        212.40        194.15        18.53 o
   2  23   6        487.72        458.73        43.90 o
   3  23   6         10.91          7.33        12.10 o
   4  23   6        205.98        213.66        19.02 o
   5  23   6        332.16        321.95        17.78 o
   6  23   6        425.15        466.93        42.43 o
   7  23   6        430.47        427.06        24.13 o
   8  23   6         88.24         94.00        23.46 o
   9  23   6        257.36        280.84        29.74 o
  -9  24   6        140.01        170.72        53.67 o
  -8  24   6        114.15        117.05        27.65 o
  -7  24   6        172.78        219.59        29.17 o
  -6  24   6        618.18        608.26        24.91 o
  -5  24   6          3.28          2.99        16.17 o
  -4  24   6        132.86        122.50        15.33 o
  -3  24   6        890.85        836.36        48.77 o
  -2  24   6        212.32        221.28        13.44 o
  -1  24   6        412.90        393.08        18.31 o
   0  24   6        187.35        200.22        35.61 o
   1  24   6        604.11        564.54        21.99 o
   2  24   6       2096.20       2163.66        55.48 o
   3  24   6         53.30         46.07        14.63 o
   4  24   6        960.63       1018.87        38.06 o
   5  24   6         11.82         -2.96        13.12 o
   6  24   6        137.53        154.11        17.58 o
   7  24   6          1.14        -13.70        18.41 o
   8  24   6        133.23        123.97        47.30 o
   9  24   6         26.72        -24.83        32.75 o
  -9  25   6        310.79        408.37        78.06 o
  -8  25   6          3.36        -16.51        30.26 o
  -7  25   6         58.54         24.54        25.80 o
  -6  25   6        388.61        449.84        29.26 o
  -5  25   6         80.91         72.26        25.86 o
  -4  25   6        220.04        190.33        34.14 o
  -3  25   6        691.33        691.31        21.72 o
  -2  25   6         17.04         19.51         9.67 o
  -1  25   6        563.25        504.90        20.83 o
   0  25   6        405.87        476.64        27.24 o
   1  25   6       2524.76       2493.90        90.73 o
   2  25   6         28.97          6.25        12.81 o
   3  25   6          7.77         17.83        15.69 o
   4  25   6        189.81        179.90        19.43 o
   5  25   6         92.02        117.21        15.46 o
   6  25   6          3.88         -3.03        15.69 o
   7  25   6        250.55        228.51        23.90 o
   8  25   6         62.22         71.59        24.47 o
  -9  26   6          4.29        -12.32        40.00 o
  -8  26   6        389.69        508.83        41.52 o
  -7  26   6        785.21        780.62        37.91 o
  -6  26   6         14.74         40.13        18.59 o
  -5  26   6        486.78        551.66        39.51 o
  -4  26   6        560.62        576.92        36.59 o
  -3  26   6        478.49        494.83        34.63 o
  -2  26   6       1429.66       1522.31        45.36 o
  -1  26   6        551.32        475.99        55.59 o
   0  26   6         69.85         67.14        21.94 o
   1  26   6         95.29         85.34        13.71 o
   2  26   6        309.89        279.44        21.96 o
   3  26   6        351.92        304.63        20.14 o
   4  26   6         19.01         13.37        14.05 o
   5  26   6        135.98        132.01        17.34 o
   6  26   6          9.67          2.07        16.17 o
   7  26   6         60.42         68.78        30.22 o
   8  26   6         62.78         50.71        23.94 o
  -9  27   6         43.38         46.81        37.06 o
  -8  27   6        135.75        164.65        57.57 o
  -7  27   6        565.67        601.15        40.34 o
  -6  27   6        121.71        169.15        20.92 o
  -5  27   6        138.87        146.52        22.92 o
  -4  27   6         95.77         79.68        17.10 o
  -3  27   6         65.59         69.85        18.53 o
  -2  27   6         30.69         27.94        12.41 o
  -1  27   6        613.62        551.26        63.91 o
   0  27   6       1069.46       1158.10        60.49 o
   1  27   6        373.26        370.63        20.98 o
   2  27   6        542.51        454.02        21.08 o
   3  27   6        183.90        180.82        14.53 o
   4  27   6         89.03        119.68        14.43 o
   5  27   6        590.99        605.24        23.43 o
   6  27   6         58.62         18.75        17.31 o
   7  27   6          1.46          5.32        17.13 o
   8  27   6         32.81        -20.66        24.47 o
  -8  28   6          8.18        -31.47        32.03 o
  -7  28   6        110.03        115.36        44.87 o
  -6  28   6        228.94        212.35        20.27 o
  -5  28   6          9.10         12.88        18.23 o
  -4  28   6        556.17        571.21        26.88 o
  -3  28   6        228.24        250.37        28.28 o
  -2  28   6        116.03        102.62        29.26 o
  -1  28   6          0.83         22.11        13.76 o
   0  28   6        426.16        459.16        22.58 o
   1  28   6         14.45          8.22        11.49 o
   2  28   6          1.59         -3.72        14.99 o
   3  28   6        128.63        135.24        24.88 o
   4  28   6        623.35        531.03        40.98 o
   5  28   6        127.51        142.21        17.58 o
   6  28   6         65.98         63.42        18.52 o
   7  28   6         66.59         57.81        16.06 o
   8  28   6          2.88         48.28        30.67 o
  -8  29   6        177.54        248.49        39.02 o
  -7  29   6         18.34          2.92        28.97 o
  -6  29   6        112.66        108.71        21.65 o
  -5  29   6         35.80         18.25        18.74 o
  -4  29   6        159.08        168.63        28.28 o
  -3  29   6        161.58        130.95        21.79 o
  -2  29   6        341.82        408.12        21.95 o
  -1  29   6        135.57        121.05        16.18 o
   0  29   6          3.22        -17.36        17.58 o
   1  29   6         27.80         34.99        13.44 o
   2  29   6        251.85        202.03        18.74 o
   3  29   6         58.94         56.51        17.58 o
   4  29   6         80.60         69.59        16.52 o
   5  29   6        110.44        142.87        18.74 o
   6  29   6        266.62        380.10        55.61 o
   7  29   6          0.08         -0.67        35.61 o
  -8  30   6         32.06         78.01        32.72 o
  -7  30   6        371.03        379.39        49.75 o
  -6  30   6         70.34         88.36        21.33 o
  -5  30   6       1553.86       1841.71       157.07 o
  -4  30   6         16.37          8.15        23.41 o
  -3  30   6         10.99          8.23        15.93 o
  -2  30   6        293.46        311.26        20.21 o
  -1  30   6        194.75        236.30        26.33 o
   0  30   6        123.81        140.96        18.23 o
   1  30   6          4.55          1.39        13.05 o
   2  30   6         39.52         21.28        16.17 o
   3  30   6        327.53        347.09        18.74 o
   4  30   6        231.15        224.41        25.86 o
   5  30   6        345.96        401.18        53.65 o
   6  30   6          5.67          3.43        17.10 o
   7  30   6         29.66         21.33        20.85 o
  -7  31   6          2.16         11.27        30.01 o
  -6  31   6         20.02        -14.90        18.88 o
  -5  31   6         33.67          1.84        20.14 o
  -4  31   6         12.02          0.06        21.47 o
  -3  31   6         87.72         65.14        22.22 o
  -2  31   6        218.04        209.91        19.80 o
  -1  31   6          6.37          2.30        15.41 o
   0  31   6        143.95        185.77        23.88 o
   1  31   6        133.29        127.37        16.90 o
   2  31   6        526.39        541.28        26.03 o
   3  31   6        149.27        127.71        19.68 o
   4  31   6         16.13         12.25        19.86 o
   5  31   6        273.44        316.51        35.12 o
   6  31   6         14.96         27.94        20.38 o
   7  31   6          1.94          1.64        27.24 o
  -7  32   6         53.64         46.57        31.94 o
  -6  32   6         25.13         22.77        22.18 o
  -5  32   6          7.81          7.36        18.53 o
  -4  32   6          2.22          2.18        19.68 o
  -3  32   6        287.57        327.33        26.83 o
  -2  32   6         71.81         69.27        22.48 o
  -1  32   6          3.79         12.82        59.51 o
   0  32   6         17.52          7.92        23.92 o
   1  32   6         52.14         71.23        13.33 o
   2  32   6        135.34        107.17        32.20 o
   3  32   6         42.59         22.02        19.02 o
   4  32   6          2.10         13.87        15.67 o
   5  32   6        112.77        127.30        19.68 o
   6  32   6         26.95         53.44        18.94 o
  -7  33   6          2.57        -18.82        30.70 o
  -6  33   6         10.09         32.97        30.73 o
  -5  33   6          8.69         32.55        22.70 o
  -4  33   6         42.66         25.35        25.28 o
  -3  33   6        177.45        181.46        40.00 o
  -2  33   6          0.15        -13.01        13.01 o
  -1  33   6         66.50         75.41        17.82 o
   0  33   6         76.87        105.71        15.69 o
   1  33   6        450.93        424.35        50.24 o
   2  33   6          7.26         -2.98        16.54 o
   3  33   6         13.44         -2.17        28.77 o
   4  33   6         45.49         29.17        21.95 o
   5  33   6          0.18         13.01        19.86 o
   6  33   6          7.32          6.20        17.51 o
  -6  34   6          7.88         19.83        30.65 o
  -5  34   6         24.32          2.80        22.90 o
  -4  34   6         70.99         88.31        22.02 o
  -3  34   6         50.98         27.57        20.38 o
  -2  34   6        207.38        177.54        41.96 o
  -1  34   6         10.61         20.01        22.73 o
   0  34   6        340.14        338.17        19.68 o
   1  34   6          0.29        -22.20        25.37 o
   2  34   6        466.07        495.66        22.02 o
   3  34   6        122.69        147.11        25.42 o
   4  34   6        293.39        251.11        19.68 o
   5  34   6        373.79        375.83        34.63 o
   6  34   6         52.24         52.60        31.94 o
  -6  35   6        102.50        145.15        33.20 o
  -5  35   6         79.73         54.20        22.64 o
  -4  35   6         15.66          1.80        22.26 o
  -3  35   6        407.27        362.92        50.73 o
  -2  35   6          5.01         -7.38        27.81 o
  -1  35   6         79.53        126.98        47.32 o
   0  35   6        309.70        303.20        23.71 o
   1  35   6         45.35         24.92        18.74 o
   2  35   6          3.31         36.55        15.33 o
   3  35   6          0.96         -9.65        21.33 o
   4  35   6         53.57         92.82        36.10 o
   5  35   6        103.60        113.59        23.18 o
  -5  36   6         20.38          8.46        34.63 o
  -4  36   6         94.94        124.26        21.56 o
  -3  36   6        611.36        656.11        40.00 o
  -2  36   6          0.93        -33.56        39.02 o
  -1  36   6        132.27        150.83        20.36 o
   0  36   6          4.51          6.65        18.92 o
   1  36   6          6.39         19.10        36.59 o
   2  36   6        361.66        427.01        48.30 o
   3  36   6        585.47        709.93        57.57 o
   4  36   6        395.66        469.06        63.89 o
   5  36   6         13.93         11.71        20.95 o
  -5  37   6         28.13          1.56        25.32 o
  -4  37   6        885.50       1203.42        49.07 o
  -3  37   6        318.24        342.19        27.07 o
  -2  37   6         37.88         59.22        19.14 o
  -1  37   6        126.04        145.66        21.27 o
   0  37   6         29.97         37.90        16.06 o
   1  37   6         46.67         41.02        17.20 o
   2  37   6         17.86         59.96        18.74 o
   3  37   6        132.70        138.62        23.81 o
   4  37   6        229.15        225.72        21.46 o
  -4  38   6        160.68        120.97        32.12 o
  -3  38   6        244.56        272.74        34.71 o
  -2  38   6        147.28        172.24        28.77 o
  -1  38   6          0.32         -4.07        21.98 o
   0  38   6        226.81        258.51        36.57 o
   1  38   6         84.97        101.41        20.38 o
   2  38   6          0.04        -11.62        22.48 o
   3  38   6         32.38         16.64        52.20 o
  -3  39   6         49.26         26.19        30.23 o
  -2  39   6         24.42         30.91        53.65 o
  -1  39   6         47.62         24.79        23.90 o
   0  39   6         60.17         76.80        24.31 o
   1  39   6        135.85        108.86        19.65 o
   2  39   6         30.05         26.54        20.13 o
   3  39   6         53.38         47.92        20.16 o
  -2  40   6         39.14         50.52        24.83 o
  -1  40   6        377.36        450.99        32.33 o
   0  40   6        237.72        238.83        28.12 o
   1  40   6          5.95        -15.59        27.31 o
 -11   1   7         92.03         96.10        40.00 o
 -10   1   7        122.57        186.13        32.41 o
  -9   1   7        179.88        170.69        30.95 o
  -8   1   7         17.77         48.25        23.05 o
  -7   1   7        589.15        545.84        30.36 o
  -6   1   7        212.74        232.32        14.29 o
  -5   1   7         69.37        105.43         9.37 o
  -4   1   7       1393.60       1420.43        25.37 o
  -3   1   7        712.86        762.97        14.03 o
  -2   1   7        783.85        959.61        58.53 o
  -1   1   7        994.80       1055.81        18.21 o
   0   1   7         72.23         62.37        10.00 o
   1   1   7         47.44         46.84        10.36 o
   2   1   7       1526.58       1698.27        23.05 o
   3   1   7        909.71        949.48        19.68 o
   4   1   7        738.33        645.32        14.82 o
   5   1   7        259.82        266.74        11.36 o
   6   1   7        202.71        211.92        12.41 o
   7   1   7        275.77        259.99        15.18 o
   8   1   7        764.52        770.91        30.50 o
   9   1   7         41.26         65.44        28.32 o
  10   1   7        357.08        433.82        39.98 o
 -11   2   7         16.90         24.39        39.31 o
 -10   2   7         55.91         34.14        31.05 o
  -9   2   7         32.88         48.06        26.18 o
  -8   2   7        258.35        300.47        39.02 o
  -7   2   7         92.08        116.39        21.39 o
  -6   2   7          3.33         14.94        11.93 o
  -5   2   7        292.39        332.79        27.80 o
  -4   2   7        953.03       1139.91        35.61 o
  -3   2   7         18.03         17.68         6.09 o
  -2   2   7         79.50         87.84         6.09 o
  -1   2   7          1.50         -3.58         7.80 o
   0   2   7       1241.49       1257.89        76.10 o
   1   2   7        574.53        552.04        17.58 o
   2   2   7          6.53          0.98         1.96 o
   3   2   7          0.04          1.80         4.67 o
   4   2   7       1031.64       1032.17        20.69 o
   5   2   7         65.54         58.54         8.97 o
   6   2   7         42.45         47.40        11.03 o
   7   2   7          1.36         -4.52        27.81 o
   8   2   7          1.32         16.33        20.55 o
   9   2   7        100.03        131.86        34.63 o
  10   2   7          0.67        -19.61        28.26 o
 -11   3   7        286.01        438.02        67.30 o
 -10   3   7        539.00        522.91        56.57 o
  -9   3   7         48.78         52.25        28.57 o
  -8   3   7        271.50        238.01        26.54 o
  -7   3   7        861.10        882.25        37.26 o
  -6   3   7        382.87        441.80        21.47 o
  -5   3   7        394.86        427.87        13.59 o
  -4   3   7          4.69         16.95         8.78 o
  -3   3   7         25.06         43.48         6.52 o
  -2   3   7        456.33        488.08        12.81 o
  -1   3   7        389.52        433.79         7.22 o
   0   3   7         66.00         47.91         9.59 o
   1   3   7         31.09         39.36        10.00 o
   2   3   7         64.09         80.77         3.06 o
   3   3   7        735.81        715.10        15.18 o
   4   3   7        220.28        228.29         9.67 o
   5   3   7          1.65          7.18         8.20 o
   6   3   7          1.93          2.28        10.00 o
   7   3   7        225.09        217.18        41.96 o
   8   3   7        910.68        881.10        32.94 o
   9   3   7        205.73        159.03        27.24 o
  10   3   7         32.21         27.96        34.23 o
 -11   4   7         81.08        112.85        38.86 o
 -10   4   7         68.63         54.14        32.41 o
  -9   4   7          6.75        -36.08        36.08 o
  -8   4   7          0.37         39.02        22.77 o
  -7   4   7        213.44        184.37        23.11 o
  -6   4   7         91.12        120.97        14.02 o
  -5   4   7       1170.28       1138.00        25.85 o
  -4   4   7          6.17          6.37        10.24 o
  -3   4   7        149.74        134.00         7.59 o
  -2   4   7        218.95        216.85         6.79 o
  -1   4   7        440.07        420.29         7.22 o
   0   4   7       1153.33       1338.32        29.31 o
   1   4   7        265.39        219.95         7.05 o
   2   4   7        768.19        720.03        11.66 o
   3   4   7        209.67        200.89         7.91 o
   4   4   7         23.02         19.02         6.90 o
   5   4   7         87.62         91.80         9.67 o
   6   4   7       1028.85        996.34        22.42 o
   7   4   7        289.34        280.49        15.18 o
   8   4   7        664.19        703.47        40.00 o
   9   4   7        153.05        138.64        30.41 o
  10   4   7         27.40         68.37        31.03 o
 -11   5   7        146.38        138.53        39.31 o
 -10   5   7          3.84         18.53        43.91 o
  -9   5   7          0.24         19.43        26.54 o
  -7   5   7          2.01         -3.51        30.73 o
  -6   5   7        138.90        127.59        14.63 o
  -5   5   7       1909.77       1991.72       126.83 o
  -4   5   7        703.75        758.37        23.43 o
  -3   5   7        724.19        748.51        26.83 o
  -2   5   7         40.67         31.65         5.37 o
  -1   5   7         24.35         20.10         8.29 o
   0   5   7        115.09        127.11         5.51 o
   1   5   7       1874.81       1875.83        83.89 o
   2   5   7         53.53         54.44         3.06 o
   3   5   7          2.65          6.11        11.71 o
   4   5   7        950.48        967.60        19.31 o
   5   5   7        337.01        285.12        12.05 o
   6   5   7        268.18        279.38        12.74 o
   7   5   7         66.47         64.48        13.12 o
   8   5   7         96.96        131.35        19.66 o
   9   5   7         39.77         42.98        25.98 o
  10   5   7         90.85        111.23        46.34 o
 -11   6   7        170.82        180.98        42.42 o
 -10   6   7        437.05        419.99        61.47 o
  -9   6   7        544.15        525.39        35.52 o
  -8   6   7        288.86        260.84        28.28 o
  -7   6   7        450.48        473.17        29.67 o
  -6   6   7        283.79        336.98        17.51 o
  -5   6   7       2865.33       2952.42       216.09 o
  -4   6   7       2998.79       3017.13        54.38 o
  -3   6   7        678.92        735.50        33.65 o
  -2   6   7        237.12        229.02        17.55 o
  -1   6   7          9.82         10.73         2.77 o
   0   6   7       2220.47       2350.32       120.97 o
   1   6   7        645.72        634.50        14.76 o
   2   6   7        523.35        545.53        30.73 o
   3   6   7        163.58        177.98         7.91 o
   4   6   7        644.20        635.76        16.59 o
   5   6   7       2552.11       2782.87        52.26 o
   6   6   7        119.26        111.88        12.41 o
   7   6   7        122.88        113.93        16.10 o
   8   6   7        262.15        276.23        59.51 o
   9   6   7         10.46          2.47        22.37 o
  10   6   7          0.84         -7.30        33.49 o
 -11   7   7         43.99         53.92        65.36 o
 -10   7   7          9.25         18.12        39.02 o
  -9   7   7        128.95         52.49        28.88 o
  -8   7   7         88.84         71.23        25.16 o
  -7   7   7          3.45          3.41        19.31 o
  -6   7   7          0.86         13.22        12.67 o
  -5   7   7        441.84        423.64        45.36 o
  -4   7   7        311.53        332.94        14.96 o
  -3   7   7        937.35        901.51        69.75 o
  -2   7   7         23.35         14.33         4.43 o
  -1   7   7         36.81         31.65         9.75 o
   0   7   7         11.90         19.86         4.39 o
   1   7   7        440.18        475.81         9.37 o
   2   7   7       1098.70       1133.59        38.06 o
   3   7   7          3.84          9.02         5.38 o
   4   7   7         11.51         -1.09         5.75 o
   5   7   7        565.94        549.54        26.34 o
   6   7   7        407.27        412.18        14.49 o
   7   7   7          6.50         29.07        18.04 o
   8   7   7         64.81         90.30        18.02 o
   9   7   7         81.15        116.01        26.83 o
  10   7   7        115.41         83.63        33.03 o
 -11   8   7        363.92        402.91        62.44 o
 -10   8   7         20.14         -1.73        31.71 o
  -9   8   7        363.12        431.32        39.02 o
  -8   8   7        307.73        360.39        30.70 o
  -7   8   7        472.87        532.03        29.67 o
  -6   8   7       1496.03       1388.58        30.36 o
  -5   8   7         75.82         81.30        20.49 o
  -4   8   7       1348.21       1430.49        60.49 o
  -3   8   7         67.14         82.01        12.69 o
  -2   8   7        106.77        109.24         6.09 o
  -1   8   7        213.95        202.15         6.52 o
   0   8   7        168.79        151.92         5.86 o
   1   8   7         26.97         19.97         2.35 o
   2   8   7        177.28        212.39        14.63 o
   3   8   7          2.22          8.01         6.09 o
   4   8   7         16.60         27.82         7.02 o
   5   8   7       1555.25       1527.21        93.18 o
   6   8   7          6.51         16.67         8.89 o
   7   8   7         78.71         42.91        19.53 o
   8   8   7        140.85        164.52        36.59 o
   9   8   7          0.06        -19.20        19.20 o
  10   8   7         62.66         21.12        52.20 o
 -11   9   7        473.04        316.06        61.47 o
 -10   9   7        573.68        547.31       108.28 o
  -9   9   7         37.76         39.02        40.98 o
  -8   9   7        595.58        626.33        50.73 o
  -7   9   7         28.98         45.68        21.03 o
  -6   9   7        118.09        104.06        12.74 o
  -5   9   7          0.16          0.96        15.61 o
  -4   9   7          5.22         11.35        10.47 o
  -3   9   7        150.93        136.51        17.55 o
  -2   9   7        522.14        473.97        12.63 o
  -1   9   7       3011.70       3072.71        46.90 o
   0   9   7       1095.99       1094.32        58.55 o
   1   9   7        414.39        422.88        11.69 o
   2   9   7       2202.42       2380.04       142.44 o
   3   9   7       2677.70       2843.03       139.99 o
   4   9   7       3282.06       3174.75        97.06 o
   5   9   7        938.78        950.93        21.03 o
   6   9   7        313.06        322.03        16.80 o
   7   9   7       1709.14       1844.59        76.59 o
   8   9   7         77.33         54.99        21.22 o
   9   9   7         34.03         48.92        20.83 o
  10   9   7        107.93         98.45        40.49 o
 -11  10   7         88.85        143.74        41.37 o
 -10  10   7         58.96        128.77        48.77 o
  -9  10   7        286.70        227.10        33.40 o
  -8  10   7        264.53        282.16        40.98 o
  -7  10   7         40.84         72.20        29.26 o
  -6  10   7          0.36          1.53        13.83 o
  -5  10   7        220.54        176.42        15.12 o
  -4  10   7       1076.30       1178.26        47.81 o
  -3  10   7        215.00        221.35        10.68 o
  -2  10   7          1.23          1.72         6.35 o
  -1  10   7        301.52        288.97        13.16 o
   0  10   7        486.56        510.72        10.98 o
   1  10   7        142.51        146.31        13.65 o
   2  10   7        277.30        283.92        11.53 o
   3  10   7          9.97          4.64         6.84 o
   4  10   7         16.85         29.07         7.91 o
   5  10   7        752.79        744.89        27.80 o
   6  10   7        540.67        514.35        19.68 o
   7  10   7         59.19         41.72        13.33 o
   8  10   7        257.02        281.39        23.41 o
   9  10   7        111.21        112.35        35.61 o
  10  10   7          2.08         20.02        31.64 o
 -11  11   7        173.81        200.31        40.68 o
 -10  11   7         92.18         35.10        37.55 o
  -9  11   7         68.41         69.05        24.72 o
  -8  11   7        146.11        170.72        39.02 o
  -7  11   7       1342.06       1460.40        67.30 o
  -6  11   7         58.06         67.33        28.77 o
  -5  11   7          9.91         26.63        10.68 o
  -4  11   7       4663.47       4653.32       125.85 o
  -3  11   7          6.32          0.33         9.60 o
  -2  11   7       1191.79       1041.03        37.06 o
  -1  11   7          0.28         -3.98         3.98 o
   0  11   7        986.22        999.00        20.83 o
   1  11   7        427.66        388.34        18.55 o
   2  11   7         53.18         68.52         6.90 o
   3  11   7         40.10         38.26         6.79 o
   4  11   7        764.27        810.49        29.75 o
   5  11   7        209.56        222.75        12.35 o
   6  11   7        547.71        557.72        21.25 o
   7  11   7       1133.45       1226.38        32.92 o
   8  11   7        146.96        194.01        37.57 o
   9  11   7          1.75        -11.85        21.56 o
  10  11   7         59.25        118.27        33.33 o
 -11  12   7          9.79         52.69        52.69 o
 -10  12   7          2.24          7.26        52.20 o
  -9  12   7         97.06         75.82        32.67 o
  -8  12   7        527.11        513.78        27.43 o
  -7  12   7        394.91        426.30        42.93 o
  -6  12   7          0.20          4.48        13.05 o
  -5  12   7        480.15        514.97        45.36 o
  -4  12   7        780.15        737.38        20.49 o
  -3  12   7        518.91        515.85        19.51 o
  -2  12   7        382.85        353.90        12.74 o
  -1  12   7         71.26         49.75        10.38 o
   0  12   7       1102.67       1199.08        34.14 o
   1  12   7         56.23         60.68         6.52 o
   2  12   7        104.27         82.57        11.69 o
   3  12   7       2029.46       1809.00        70.24 o
   4  12   7        254.43        303.47        24.88 o
   5  12   7        578.03        557.34        17.57 o
   6  12   7       1269.29       1330.59        33.40 o
   7  12   7         55.65         35.77        17.08 o
   8  12   7        446.18        468.77        27.26 o
   9  12   7        427.07        465.99        41.47 o
  10  12   7         66.56        103.87        26.11 o
 -10  13   7          9.18         25.54        35.16 o
  -9  13   7         12.37        -11.21        29.64 o
  -8  13   7         27.98         53.67        24.82 o
  -7  13   7         25.44         55.27        21.35 o
  -6  13   7        693.58        710.73        55.12 o
  -5  13   7         31.75         33.66        13.16 o
  -4  13   7        112.77        124.86        15.61 o
  -3  13   7         20.20         21.83        11.71 o
  -2  13   7        464.63        449.53        42.93 o
  -1  13   7        119.73        118.00        10.48 o
   0  13   7         24.83         28.38        14.63 o
   1  13   7       2006.93       1890.12        33.47 o
   2  13   7        394.04        483.95        16.39 o
   3  13   7          8.47         -6.10         6.10 o
   4  13   7        315.50        368.14        16.57 o
   5  13   7        780.37        791.27        29.28 o
   6  13   7         92.96         59.89        17.06 o
   7  13   7        322.31        342.19        57.06 o
   8  13   7        181.71        162.64        21.26 o
   9  13   7        170.66        187.92        22.18 o
  10  13   7        128.07        164.69        27.86 o
 -10  14   7        107.55         76.10        35.87 o
  -9  14   7        104.93        120.39        37.06 o
  -8  14   7        629.36        638.48        36.91 o
  -7  14   7         45.64         77.06        24.39 o
  -6  14   7        159.55        164.12        13.44 o
  -5  14   7       3041.05       3416.57       141.93 o
  -4  14   7        714.23        650.74        18.88 o
  -3  14   7         20.30         23.56         8.89 o
  -2  14   7        688.38        605.72        16.90 o
  -1  14   7         61.68         61.11         9.83 o
   0  14   7          0.25         -5.42         6.84 o
   1  14   7        110.07         91.90         7.50 o
   2  14   7          4.56          1.12         8.81 o
   3  14   7         28.00         22.76        12.69 o
   4  14   7       2295.28       2489.00        44.26 o
   5  14   7         69.79         50.74        10.47 o
   6  14   7        473.00        453.71        19.43 o
   7  14   7        115.99        112.71        16.64 o
   8  14   7        111.15        132.66        21.82 o
   9  14   7         22.11         34.24        22.92 o
  10  14   7         45.81          8.00        25.84 o
 -10  15   7         57.09         64.79        36.21 o
  -9  15   7        330.86        380.47        42.93 o
  -8  15   7        667.50        625.49        37.86 o
  -7  15   7        409.33        426.51        29.96 o
  -6  15   7         22.77         51.16        12.63 o
  -5  15   7       1245.72       1301.01        45.85 o
  -4  15   7        468.33        489.46        20.98 o
  -3  15   7          0.08         -1.76         8.20 o
  -2  15   7         53.22         31.65         7.91 o
  -1  15   7          3.32          9.01         9.76 o
   0  15   7        544.30        551.70        20.49 o
   1  15   7         19.64          1.35         6.79 o
   2  15   7         77.26         97.42         9.90 o
   3  15   7        100.39        111.58        14.16 o
   4  15   7        783.64        783.15        64.87 o
   5  15   7        239.35        211.71        20.49 o
   6  15   7         86.93         99.56        14.53 o
   7  15   7        252.51        268.10        27.31 o
   8  15   7        127.38        117.35        21.26 o
   9  15   7          3.14         57.70        27.22 o
 -10  16   7        407.78        461.38        45.15 o
  -9  16   7        571.25        715.55        44.77 o
  -8  16   7         48.25         62.42        25.85 o
  -7  16   7          4.37         19.92        25.37 o
  -6  16   7       1449.39       1610.02        43.32 o
  -5  16   7        536.58        510.37        17.90 o
  -4  16   7       1612.01       1541.11        33.71 o
  -3  16   7         16.74         10.24         9.27 o
  -2  16   7        617.76        616.92        22.92 o
  -1  16   7        588.23        539.83        36.59 o
   0  16   7          8.26         -3.81        11.71 o
   1  16   7         85.76         69.49        20.96 o
   2  16   7        162.33        183.24        14.14 o
   3  16   7         82.91         82.94        14.02 o
   4  16   7        499.38        499.41        15.93 o
   5  16   7        620.48        615.87        59.02 o
   6  16   7        467.68        466.86        20.62 o
   7  16   7        135.53        132.30        19.02 o
   8  16   7        182.27        264.84        35.12 o
   9  16   7        147.25        107.35        26.17 o
 -10  17   7          2.39         41.95        30.31 o
  -9  17   7        113.82        135.30        33.08 o
  -8  17   7          4.88        -24.55        25.12 o
  -7  17   7         28.12         42.43        22.74 o
  -6  17   7         46.04         76.86        28.28 o
  -5  17   7         10.23          7.22        10.98 o
  -4  17   7        280.13        262.83        27.32 o
  -3  17   7       1143.28       1103.57        31.22 o
  -2  17   7        605.48        571.55        21.47 o
  -1  17   7        450.38        433.07        45.85 o
   0  17   7        198.48        195.18        17.57 o
   1  17   7        305.11        298.41        14.63 o
   2  17   7        192.86        199.14        14.76 o
   3  17   7        684.63        801.17        26.88 o
   4  17   7         51.11         58.71        25.37 o
   5  17   7        123.95        117.13        13.59 o
   6  17   7          0.14         13.75        13.33 o
   7  17   7          0.85         -6.05        15.66 o
   8  17   7        958.07        905.56        38.70 o
   9  17   7         44.95         42.68        24.34 o
 -10  18   7        100.85         53.67        37.06 o
  -9  18   7         14.12         23.00        30.70 o
  -8  18   7         40.38         17.26        26.54 o
  -7  18   7         12.61         25.44        29.75 o
  -6  18   7        366.55        351.98        21.09 o
  -5  18   7        444.08        435.94        17.90 o
  -4  18   7        164.10        159.74        12.74 o
  -3  18   7        692.71        678.22        29.26 o
  -2  18   7        344.27        369.65        18.04 o
  -1  18   7        505.39        484.35        36.59 o
   0  18   7        371.65        444.33        15.13 o
   1  18   7        410.98        410.31        20.00 o
   2  18   7        351.13        334.53        17.13 o
   3  18   7       1822.48       1641.68        53.65 o
   4  18   7         77.79         85.65        15.24 o
   5  18   7        426.53        428.25        43.91 o
   6  18   7        498.46        497.25        24.39 o
   7  18   7        300.12        344.17        23.43 o
   8  18   7        326.14        434.21        29.83 o
   9  18   7         29.80         49.90        25.98 o
 -10  19   7         90.18        139.76        40.62 o
  -9  19   7         84.99        114.19        34.14 o
  -8  19   7        208.76        202.14        30.73 o
  -7  19   7        268.01        237.81        24.12 o
  -6  19   7        199.31        223.97        19.45 o
  -5  19   7       1302.89       1270.80        76.10 o
  -4  19   7        137.87        114.55        12.05 o
  -3  19   7        337.79        370.24        15.51 o
  -2  19   7       6566.12       6470.25       114.46 o
  -1  19   7        238.94        239.86        56.10 o
   0  19   7         49.94         35.70        10.73 o
   1  19   7          0.76          9.61         7.02 o
   2  19   7        169.78        204.31        15.59 o
   3  19   7          0.00          3.90        10.36 o
   4  19   7        142.60        153.18        23.41 o
   5  19   7        293.61        281.09        17.10 o
   6  19   7          9.03         25.17        14.60 o
   7  19   7        552.13        617.90        25.45 o
   8  19   7         79.85         94.22        21.34 o
   9  19   7         18.51         28.75        24.96 o
 -10  20   7          0.67         -6.95        29.94 o
  -9  20   7        105.44         96.76        69.26 o
  -8  20   7         94.43         69.12        25.54 o
  -7  20   7         16.43          7.33        23.46 o
  -6  20   7        872.90        888.50        74.14 o
  -5  20   7          8.72         15.11        14.25 o
  -4  20   7         26.39         45.23        11.36 o
  -3  20   7       2276.33       2245.88        45.54 o
  -2  20   7        400.86        409.92        18.18 o
  -1  20   7         84.28         87.97        26.34 o
   0  20   7       1400.56       1280.95        29.96 o
   1  20   7        250.50        272.64        14.65 o
   2  20   7        682.61        655.59        30.24 o
   3  20   7         10.06         14.34        13.33 o
   4  20   7        280.61        275.92        15.13 o
   5  20   7         28.43         42.05        13.71 o
   6  20   7        167.51        163.61        16.23 o
   7  20   7          0.09         -7.16        32.20 o
   8  20   7         54.78         74.16        22.44 o
   9  20   7         65.80         56.36        24.95 o
  -9  21   7         22.23         66.17        29.75 o
  -8  21   7         67.78         99.16        29.64 o
  -7  21   7        175.81        147.92        20.27 o
  -6  21   7         13.71          0.88        21.94 o
  -5  21   7        182.55        168.90        16.06 o
  -4  21   7        695.71        650.19        20.34 o
  -3  21   7        177.70        133.29        12.05 o
  -2  21   7         94.30         78.06        13.66 o
  -1  21   7        158.02        165.05        14.42 o
   0  21   7          2.42          3.92         8.28 o
   1  21   7        357.19        366.32        18.41 o
   2  21   7       1522.69       1438.93        47.79 o
   3  21   7       1448.65       1442.64       102.91 o
   4  21   7        345.21        328.18        16.12 o
   5  21   7         77.89         83.31        14.63 o
   6  21   7         84.53         84.01        16.78 o
   7  21   7         41.73         39.60        16.06 o
   8  21   7        471.42        567.38        83.89 o
   9  21   7          4.20          7.47        29.21 o
  -9  22   7         82.14         83.68        37.18 o
  -8  22   7         34.61         77.45        30.70 o
  -7  22   7         51.01         75.25        26.18 o
  -6  22   7        254.48        255.14        21.65 o
  -5  22   7        377.98        337.92        40.00 o
  -4  22   7          4.83          5.05        13.65 o
  -3  22   7         40.77         37.69        15.61 o
  -2  22   7        188.87        222.62        18.06 o
  -1  22   7        187.68        182.93        12.41 o
   0  22   7       1297.56       1320.34        60.96 o
   1  22   7        224.95        249.69        17.13 o
   2  22   7         58.97         69.62        12.35 o
   3  22   7        735.23        690.98        34.63 o
   4  22   7         58.76         69.40        34.16 o
   5  22   7        123.41        115.64        14.72 o
   6  22   7        100.62         93.84        16.64 o
   7  22   7         81.34         88.66        34.16 o
   8  22   7        587.37        662.03        36.15 o
  -9  23   7         64.95         41.87        35.85 o
  -8  23   7        278.57        323.91        89.75 o
  -7  23   7         62.03         80.70        47.30 o
  -6  23   7         58.54         76.74        16.90 o
  -5  23   7         96.52         91.24        17.78 o
  -4  23   7         18.01         25.26        12.35 o
  -3  23   7          0.65          8.47        11.36 o
  -2  23   7       1538.88       1491.82        40.06 o
  -1  23   7        465.12        485.05        21.22 o
   0  23   7        291.66        320.36        17.82 o
   1  23   7        110.98         98.23        13.05 o
   2  23   7        253.12        230.17        17.69 o
   3  23   7        306.71        279.20        19.86 o
   4  23   7          0.79          7.85        13.05 o
   5  23   7         96.98         99.41        14.76 o
   6  23   7        161.23        178.04        30.73 o
   7  23   7          5.32         16.26        33.18 o
   8  23   7          0.73         45.85        37.57 o
  -9  24   7        207.38        133.36        38.24 o
  -8  24   7        148.60        170.90        35.16 o
  -7  24   7         78.98         63.07        20.49 o
  -6  24   7          7.30         35.11        34.14 o
  -5  24   7        277.21        267.58        21.27 o
  -4  24   7         65.60         49.92        15.46 o
  -3  24   7        468.61        465.74        18.58 o
  -2  24   7         56.01         61.12        14.30 o
  -1  24   7        159.60        126.57        15.18 o
   0  24   7        102.48        109.94        14.14 o
   1  24   7         19.87         30.52        10.73 o
   2  24   7        255.57        242.07        16.80 o
   3  24   7       1047.80       1001.18        34.47 o
   4  24   7         24.13         14.74        12.63 o
   5  24   7         19.45         -6.06        14.60 o
   6  24   7        285.79        330.37        21.77 o
   7  24   7        203.10        200.06        33.16 o
   8  24   7          0.31         17.63        20.91 o
  -9  25   7        187.48        223.41        59.51 o
  -8  25   7         40.56         55.12        32.41 o
  -7  25   7        160.36        125.83        41.96 o
  -6  25   7         58.13         89.06        17.57 o
  -5  25   7         44.05          9.72        20.00 o
  -4  25   7         16.83         25.10        14.96 o
  -3  25   7        359.06        357.50        17.58 o
  -2  25   7          2.43         -4.41        16.08 o
  -1  25   7        831.18        934.64        30.71 o
   0  25   7        674.64        675.30        31.22 o
   1  25   7         12.93         34.78        12.05 o
   2  25   7         87.68         93.30        21.45 o
   3  25   7       2485.32       2369.11       128.28 o
   4  25   7        447.30        476.53        45.84 o
   5  25   7        190.75        216.84        28.77 o
   6  25   7         13.84         26.19        17.81 o
   7  25   7         80.11         40.55        20.74 o
   8  25   7          7.93         21.87        29.26 o
  -8  26   7        177.48        204.58        36.91 o
  -7  26   7        105.27        113.53        29.31 o
  -6  26   7         13.35         19.46        20.04 o
  -5  26   7         23.37         51.12        33.65 o
  -4  26   7         25.86         27.14        20.98 o
  -3  26   7         28.08         39.50        15.05 o
  -2  26   7        846.49        834.66        31.22 o
  -1  26   7          0.05         -0.98        12.39 o
   0  26   7         15.36          1.75        12.46 o
   1  26   7         99.62        102.87        16.06 o
   2  26   7         99.80         98.18        16.78 o
   3  26   7         47.64         57.60        16.59 o
   4  26   7          0.05        -15.12        15.87 o
   5  26   7        691.40        749.94        32.98 o
   6  26   7          5.32         -2.44        16.10 o
   7  26   7         16.66         31.13        19.23 o
   8  26   7         21.97         11.17        30.67 o
  -8  27   7        181.13        210.17        36.91 o
  -7  27   7         72.65         24.40        41.96 o
  -6  27   7         72.50         79.73        26.54 o
  -5  27   7         93.25         98.44        21.47 o
  -4  27   7        107.91        124.25        19.43 o
  -3  27   7          9.36         23.64        13.33 o
  -2  27   7         18.75         37.87        15.41 o
  -1  27   7        728.68        731.10        26.73 o
   0  27   7        611.10        603.94        66.83 o
   1  27   7         94.59         74.79        17.08 o
   2  27   7         95.05         36.99        17.55 o
   3  27   7         75.61         98.51        18.02 o
   4  27   7         18.76         15.02        13.16 o
   5  27   7         13.25        -14.53        14.53 o
   6  27   7        220.36        220.41        27.80 o
   7  27   7        154.11        166.03        23.90 o
  -8  28   7        247.74        165.89        33.71 o
  -7  28   7         63.93         66.26        28.77 o
  -6  28   7        194.94        245.44        50.73 o
  -5  28   7        389.37        393.03        25.45 o
  -4  28   7        253.73        287.28        27.32 o
  -3  28   7         80.85         83.87        17.34 o
  -2  28   7         10.89         26.09        13.33 o
  -1  28   7        781.42        870.10       112.18 o
   0  28   7         25.99         38.65        22.45 o
   1  28   7        240.36        227.74        33.65 o
   2  28   7        227.18        236.71        28.77 o
   3  28   7          0.63         24.43        17.10 o
   4  28   7        521.57        498.44        84.87 o
   5  28   7        838.06        798.95        45.85 o
   6  28   7         16.72         13.89        16.54 o
   7  28   7          9.14         -8.24        19.66 o
  -7  29   7         26.21         29.94        31.03 o
  -6  29   7        325.91        308.72        30.67 o
  -5  29   7         83.38         65.68        20.74 o
  -4  29   7          4.76          0.32        14.42 o
  -3  29   7        213.19        248.37        26.38 o
  -2  29   7         20.18         21.01        16.18 o
  -1  29   7        165.97        171.56        17.82 o
   0  29   7        121.29        145.89        16.80 o
   1  29   7          3.29          2.59        12.18 o
   2  29   7          2.29         13.52        23.92 o
   3  29   7        116.83        127.62        16.74 o
   4  29   7         36.89         51.24        21.35 o
   5  29   7        196.96        186.89        22.35 o
   6  29   7        444.07        514.97        27.18 o
   7  29   7          1.91         17.55        36.08 o
  -7  30   7          2.28        -28.28        29.67 o
  -6  30   7         66.23         59.51        28.26 o
  -5  30   7         71.93         80.54        30.73 o
  -4  30   7         45.94         21.20        16.12 o
  -3  30   7        511.25        529.46        27.39 o
  -2  30   7        683.07        814.58        30.71 o
  -1  30   7         79.82         83.49        17.16 o
   0  30   7       1053.29       1052.03        42.42 o
   1  30   7        101.01         96.29        24.88 o
   2  30   7         73.30         80.93        43.41 o
   3  30   7         64.12         88.82        20.13 o
   4  30   7        165.95        195.48        23.18 o
   5  30   7         46.05         37.80        19.86 o
   6  30   7         72.45         54.80        39.51 o
  -7  31   7        105.92        138.92        33.10 o
  -6  31   7          7.89         26.02        29.31 o
  -5  31   7          2.64         38.93        22.26 o
  -4  31   7       1384.09       1671.17        49.97 o
  -3  31   7         23.54        -15.68        23.43 o
  -2  31   7         33.57         32.50        17.16 o
  -1  31   7         82.32        119.16        18.91 o
   0  31   7        103.29        100.55        20.98 o
   1  31   7        207.88        229.28        51.22 o
   2  31   7         48.26         67.67        33.65 o
   3  31   7        368.87        365.74        33.18 o
   4  31   7        165.83        224.07        22.77 o
   5  31   7         97.97         92.52        25.32 o
   6  31   7         52.65         41.01        19.32 o
  -6  32   7          2.38         17.85        50.24 o
  -5  32   7       2068.99       2434.83       133.66 o
  -4  32   7         65.94         25.30        27.79 o
  -3  32   7         51.48         77.45        19.68 o
  -2  32   7         45.33         24.01        21.98 o
  -1  32   7         10.70         50.60        17.82 o
   0  32   7        194.50        193.78        29.26 o
   1  32   7         62.55         75.44        16.52 o
   2  32   7         99.04         38.90        18.23 o
   3  32   7        247.96        266.84        42.43 o
   4  32   7         40.04         35.31        15.30 o
   5  32   7         17.71        -18.63        22.48 o
   6  32   7          7.45        -24.62        31.03 o
  -6  33   7        223.88        282.92        49.75 o
  -5  33   7        780.83        920.27        42.15 o
  -4  33   7        100.06        137.02        23.90 o
  -3  33   7        330.01        304.72        40.49 o
  -2  33   7        671.24        705.88        60.00 o
  -1  33   7         38.48         43.74        19.33 o
   0  33   7         21.83         16.41        26.33 o
   1  33   7        363.70        435.49        22.74 o
   2  33   7        168.87        192.82        26.34 o
   3  33   7         72.84        109.24        22.70 o
   4  33   7          1.80          7.79        27.81 o
   5  33   7         61.13         57.40        25.54 o
  -6  34   7         64.39         83.91        45.84 o
  -5  34   7          1.80         -9.96        22.89 o
  -4  34   7         83.27         97.74        23.41 o
  -3  34   7        141.28        120.64        24.91 o
  -2  34   7        412.47        460.63        51.71 o
  -1  34   7          1.98          6.35        15.87 o
   0  34   7        211.52        227.06        19.96 o
   1  34   7        106.10        108.22        29.06 o
   2  34   7          1.41         10.31        24.39 o
   3  34   7         44.91         18.48        21.27 o
   4  34   7        113.67         72.54        30.73 o
   5  34   7         14.58         20.33        29.28 o
  -5  35   7          5.59        -18.33        18.33 o
  -4  35   7        441.49        453.29        48.79 o
  -3  35   7        174.12        180.95        37.55 o
  -2  35   7          0.10         -1.05        52.20 o
  -1  35   7          6.13         30.73        16.56 o
   0  35   7         11.23         -7.52        15.83 o
   1  35   7         70.39         68.96        76.59 o
   2  35   7        143.39        130.31        18.95 o
   3  35   7        412.26        508.43        51.71 o
   4  35   7        192.60        217.90        22.18 o
  -4  36   7        431.56        536.82        71.69 o
  -3  36   7        846.41       1042.77        75.12 o
  -2  36   7        155.06        246.58        47.32 o
  -1  36   7        178.69        199.94        26.82 o
   0  36   7        402.00        421.17        25.49 o
   1  36   7        138.17        164.33        35.12 o
   2  36   7        148.58        143.05        18.94 o
   3  36   7        380.36        373.09        26.83 o
   4  36   7         37.72         51.64        34.14 o
  -4  37   7          3.78          5.95        30.67 o
  -3  37   7        130.55        173.52        32.33 o
  -2  37   7          4.43         -3.39        54.16 o
  -1  37   7          0.37         27.29        22.64 o
   0  37   7        265.59        280.34        23.43 o
   1  37   7          2.88         15.35        54.16 o
   2  37   7         10.92         30.61        21.77 o
   3  37   7         35.72         68.07        25.24 o
  -3  38   7        296.38        307.93        27.77 o
  -2  38   7        125.78        119.75        33.28 o
  -1  38   7         98.17         96.57        31.22 o
   0  38   7        514.75        530.32        78.54 o
   1  38   7          7.40         18.93        17.86 o
   2  38   7          0.00        -17.28        22.30 o
  -1  39   7        151.46        208.99        35.12 o
   0  39   7         85.24         77.55        28.97 o
 -11   0   8        899.30        892.64        80.00 o
 -10   0   8        210.21        178.52        49.75 o
  -9   0   8        161.66        183.42        43.91 o
  -8   0   8        642.96        544.37        44.89 o
  -7   0   8          0.79         -5.84        26.33 o
  -6   0   8         22.88         57.55        24.40 o
  -5   0   8       1055.94       1071.16        31.22 o
  -4   0   8        145.49        133.66        11.71 o
  -3   0   8       4264.33       4112.97       106.32 o
  -2   0   8          0.88          2.94         7.80 o
  -1   0   8        258.37        297.53        21.47 o
   0   0   8      10135.42       9529.25       234.15 o
   1   0   8       2096.09       2006.73        58.53 o
   2   0   8       1215.47       1182.38        43.91 o
   3   0   8        208.24        209.74         9.75 o
   4   0   8        117.16        148.28        11.71 o
   5   0   8        185.83        204.88        15.59 o
   6   0   8        120.29        104.40        16.57 o
   7   0   8         30.12          0.98        17.55 o
   8   0   8          0.04        -25.35        35.10 o
   9   0   8        196.09        214.64        40.00 o
  10   0   8         19.24         -6.82        42.93 o
 -11   1   8        492.13        462.91        47.59 o
 -10   1   8         39.23          1.40        33.77 o
  -9   1   8        122.44        152.23        34.63 o
  -8   1   8       1065.60       1143.36        64.40 o
  -7   1   8         27.31         -3.97        19.65 o
  -6   1   8       1105.90       1026.48        26.18 o
  -5   1   8       1369.77       1500.51        29.27 o
  -4   1   8         19.64         18.66         7.91 o
  -3   1   8          1.30          1.55         6.31 o
  -2   1   8          5.16          6.57         5.13 o
  -1   1   8       2083.47       2099.10        93.16 o
   0   1   8        344.00        307.35        15.51 o
   1   1   8         66.92         61.99        12.05 o
   2   1   8       1166.75       1200.46        30.36 o
   3   1   8       6264.14       6553.56       202.44 o
   4   1   8       4870.34       5109.67       123.42 o
   5   1   8        467.28        489.00        19.02 o
   6   1   8        144.22        136.72        19.04 o
   7   1   8         99.31        108.08        14.13 o
   8   1   8         29.65         53.04        24.81 o
   9   1   8        120.91         58.97        28.12 o
  10   1   8         54.33         58.44        35.12 o
 -11   2   8         27.32         31.57        38.97 o
 -10   2   8         12.64         22.11        33.62 o
  -9   2   8         39.62         49.75        38.04 o
  -8   2   8         85.28         93.74        25.85 o
  -7   2   8        367.21        418.33        27.93 o
  -6   2   8        379.25        332.67        30.24 o
  -5   2   8        488.71        508.43        18.06 o
  -4   2   8       3300.88       3364.78        56.25 o
  -3   2   8          3.20          6.84         6.90 o
  -2   2   8         43.77         45.84         6.88 o
  -1   2   8         93.88         86.56        10.98 o
   0   2   8        318.43        356.59        16.56 o
   1   2   8          0.59          8.06        10.47 o
   2   2   8          6.48         12.83        11.93 o
   3   2   8        792.26        780.98        15.87 o
   4   2   8        318.62        343.81        11.72 o
   5   2   8        231.57        240.56        11.72 o
   6   2   8         29.34         47.08        11.03 o
   7   2   8         56.14         64.44        12.63 o
   8   2   8        362.17        359.77        27.31 o
   9   2   8         15.03         10.75        34.63 o
  10   2   8        413.59        529.31        43.19 o
 -11   3   8        155.87        125.16        34.26 o
 -10   3   8        125.57         74.64        34.09 o
  -9   3   8         19.24          1.96        28.28 o
  -8   3   8        161.16        182.46        26.54 o
  -7   3   8        194.07        173.35        23.80 o
  -6   3   8          0.76          6.02        12.27 o
  -5   3   8        549.77        565.31        16.38 o
  -4   3   8        276.19        293.67        12.20 o
  -3   3   8        541.79        484.10        12.74 o
  -2   3   8        375.15        383.12        23.92 o
  -1   3   8        160.62        189.42        18.53 o
   0   3   8          0.02         15.67        18.55 o
   1   3   8        341.47        341.27        46.34 o
   2   3   8       1949.52       1861.13       114.63 o
   3   3   8        312.15        347.32         9.67 o
   4   3   8        714.17        710.28        16.52 o
   5   3   8        496.76        531.07        40.98 o
   6   3   8       1270.56       1270.20        26.90 o
   7   3   8         15.99         28.55        14.53 o
   8   3   8         34.51         43.00        18.18 o
   9   3   8          3.83         16.88        43.41 o
  10   3   8         71.30        168.09        35.16 o
 -11   4   8        281.92        257.49        42.75 o
 -10   4   8        233.17        225.37        50.73 o
  -9   4   8        426.52        395.12        50.73 o
  -8   4   8         93.91        107.33        29.75 o
  -7   4   8        156.67        189.54        23.80 o
  -6   4   8       1965.06       1932.48        45.90 o
  -5   4   8        698.97        706.50        20.98 o
  -4   4   8        520.74        543.47        29.26 o
  -3   4   8        990.33        936.03        20.85 o
  -2   4   8        202.51        200.06         7.59 o
  -1   4   8        371.62        384.09        11.16 o
   0   4   8       1032.43       1011.83        74.63 o
   1   4   8       1545.54       1348.23        30.36 o
   2   4   8       1028.03       1047.85        21.65 o
   3   4   8       1333.03       1351.11        51.22 o
   4   4   8         60.84         61.65         7.91 o
   5   4   8        133.25        139.45        10.68 o
   6   4   8        353.09        339.44        14.49 o
   7   4   8        834.55        885.59        29.26 o
   8   4   8        111.89        156.22        21.10 o
   9   4   8         52.98         46.40        31.33 o
  10   4   8          5.20         72.27        38.06 o
 -11   5   8         64.79         39.71        39.56 o
 -10   5   8         67.07         61.75        71.20 o
  -9   5   8        387.47        402.80        34.79 o
  -8   5   8        574.79        612.43        35.87 o
  -7   5   8         14.32         11.05        18.95 o
  -6   5   8         99.10        134.79        32.67 o
  -5   5   8        610.88        682.33        20.34 o
  -4   5   8          3.48          4.79         7.73 o
  -3   5   8       1281.27       1334.40        45.85 o
  -2   5   8         32.57         16.76         8.79 o
  -1   5   8       1095.39       1087.34        35.12 o
   0   5   8          8.97         52.18        12.05 o
   1   5   8        103.80         77.97        14.63 o
   2   5   8       1846.49       1725.34        66.34 o
   3   5   8         85.01         76.41         6.21 o
   4   5   8       1503.59       1558.10        57.57 o
   5   5   8         83.95         79.99         9.37 o
   6   5   8        201.92        251.04        13.44 o
   7   5   8          4.10        -10.17        10.17 o
   8   5   8        182.81        209.34        23.90 o
   9   5   8          8.54         12.36        26.35 o
  10   5   8         73.20         77.79        65.36 o
 -11   6   8         14.70         -7.80        51.71 o
 -10   6   8        117.02        150.12        36.91 o
  -9   6   8          2.03        -28.88        28.88 o
  -8   6   8        309.44        340.43        31.05 o
  -7   6   8        206.75        242.52        24.81 o
  -6   6   8        107.03        104.48        15.59 o
  -5   6   8       1719.15       1709.03        35.85 o
  -4   6   8        268.42        272.68        11.93 o
  -3   6   8       1294.29       1272.83        78.04 o
  -2   6   8         63.12         48.03         6.09 o
  -1   6   8        698.47        709.13        14.63 o
   0   6   8         45.62         47.06         4.69 o
   1   6   8        136.13        154.72         9.27 o
   2   6   8         89.06         86.96        12.20 o
   3   6   8        773.37        668.65        25.80 o
   4   6   8        167.51        134.61        17.57 o
   5   6   8        990.99       1014.45        85.36 o
   6   6   8        662.63        700.16        18.95 o
   7   6   8         45.70         29.65        14.03 o
   8   6   8        348.20        386.75        26.45 o
   9   6   8          0.84          1.12        39.02 o
  10   6   8        255.44        235.51        34.79 o
 -10   7   8        247.15        306.33        69.75 o
  -9   7   8        408.11        437.04        51.71 o
  -8   7   8        348.10        357.66        31.05 o
  -7   7   8        163.22        163.08        23.05 o
  -6   7   8        144.04        179.20        25.86 o
  -5   7   8       1677.48       1722.70        38.53 o
  -4   7   8        122.08        135.19        11.36 o
  -3   7   8        742.43        712.60        32.67 o
  -2   7   8         88.08         91.88         7.22 o
  -1   7   8        235.25        248.90         8.20 o
   0   7   8         29.74         26.05         6.35 o
   1   7   8         59.36         67.69         6.35 o
   2   7   8         85.49         87.25         8.30 o
   3   7   8        953.95        978.00        27.31 o
   4   7   8       1744.44       1804.96        93.16 o
   5   7   8        721.56        702.36        26.34 o
   6   7   8         79.36         77.06        11.36 o
   7   7   8          6.45          8.19        12.98 o
   8   7   8        294.58        357.38        25.56 o
   9   7   8          9.32         37.12        29.21 o
  10   7   8        114.30         55.76        35.40 o
 -10   8   8        136.29        185.14        38.24 o
  -9   8   8         39.58         28.75        28.88 o
  -8   8   8        671.48        679.96        52.69 o
  -7   8   8         31.90         41.66        21.03 o
  -6   8   8        278.23        263.59        18.41 o
  -5   8   8       2150.42       2160.91        70.73 o
  -4   8   8        710.02        767.39        34.17 o
  -3   8   8        125.10        117.02        22.43 o
  -2   8   8       2158.17       2205.64        34.83 o
  -1   8   8         15.28         14.83         6.35 o
   0   8   8       2396.18       2457.48        43.90 o
   1   8   8         14.80         12.11         5.37 o
   2   8   8         27.58         31.56         6.82 o
   3   8   8       3457.79       3456.43       163.40 o
   4   8   8        228.56        228.34        11.36 o
   5   8   8        198.98        226.69        12.35 o
   6   8   8         12.39         -0.75        10.28 o
   7   8   8          6.95         13.99        15.15 o
   8   8   8        156.04        126.90        19.79 o
   9   8   8         23.61         18.15        23.62 o
 -10   9   8        103.84         76.51        36.21 o
  -9   9   8        428.81        390.24        37.56 o
  -8   9   8        428.07        433.56        46.34 o
  -7   9   8         31.30         26.33        28.28 o
  -6   9   8          3.16          1.96        13.67 o
  -5   9   8         18.80          7.49        10.00 o
  -4   9   8        112.17         93.73        23.41 o
  -3   9   8        344.54        354.49        27.80 o
  -2   9   8          8.65         11.26         6.09 o
  -1   9   8        301.13        299.33         9.59 o
   0   9   8         31.92         49.74         4.86 o
   1   9   8        223.85        257.52         8.20 o
   2   9   8        792.03        874.01        18.74 o
   3   9   8          0.10          8.78         6.90 o
   4   9   8        218.24        214.18        11.92 o
   5   9   8       1087.82       1080.38        29.75 o
   6   9   8          6.59          9.52        12.27 o
   7   9   8         34.59         22.83        14.72 o
   8   9   8        239.65        300.95        22.55 o
   9   9   8        155.27        135.50        25.02 o
 -10  10   8         38.17         55.22        34.40 o
  -9  10   8         43.97         61.45        30.36 o
  -8  10   8         46.85         37.14        29.75 o
  -7  10   8         39.68         41.88        21.95 o
  -6  10   8        197.06        208.34        14.49 o
  -5  10   8        272.18        269.91        16.78 o
  -4  10   8        417.78        442.95        16.21 o
  -3  10   8       2040.73       1909.74        80.48 o
  -2  10   8         57.74         39.14        13.65 o
  -1  10   8        128.79        117.38         7.22 o
   0  10   8        196.64        191.73         7.59 o
   1  10   8         31.04         28.68         8.78 o
   2  10   8         63.96         61.80         8.78 o
   3  10   8         97.76        102.09         8.61 o
   4  10   8        376.40        348.70        23.92 o
   5  10   8       4366.77       4475.85       142.91 o
   6  10   8         15.80         -6.55        10.47 o
   7  10   8          2.74         19.78        14.53 o
   8  10   8        380.61        448.46        42.93 o
   9  10   8        128.52        148.03        29.75 o
 -10  11   8        373.86        522.39        44.85 o
  -9  11   8         54.44         18.53        40.00 o
  -8  11   8         50.10         13.03        25.85 o
  -7  11   8        514.57        543.20        22.07 o
  -6  11   8       2180.62       2268.97       188.28 o
  -5  11   8       2595.83       2633.71       120.97 o
  -4  11   8          0.20        -18.70        19.51 o
  -3  11   8         45.07         47.95        14.63 o
  -2  11   8       1789.28       1923.51        71.71 o
  -1  11   8          2.76         -3.22         4.28 o
   0  11   8        272.63        261.10         9.84 o
   1  11   8         12.66         22.45         5.51 o
   2  11   8        224.72        229.93         9.30 o
   3  11   8       1528.52       1609.34        70.24 o
   4  11   8        222.85        167.39        10.68 o
   5  11   8       1997.23       2234.17        46.94 o
   6  11   8         22.81         18.21        13.18 o
   7  11   8        476.05        445.52        39.04 o
   8  11   8        367.59        405.96        27.33 o
   9  11   8         25.92         -7.65        22.30 o
 -10  12   8         85.12         70.59        53.18 o
  -9  12   8         27.63         63.54        33.65 o
  -8  12   8          1.76         -1.96        37.06 o
  -7  12   8        213.53        272.30        28.77 o
  -6  12   8        970.86       1024.65        31.22 o
  -5  12   8        805.05        738.89        22.04 o
  -4  12   8        903.16        971.63        24.48 o
  -3  12   8        277.28        287.06        19.51 o
  -2  12   8       1157.73       1083.99        24.81 o
  -1  12   8         19.33         27.08         7.02 o
   0  12   8         63.33         72.83         7.02 o
   1  12   8        465.81        545.47        14.72 o
   2  12   8        865.88        899.14        20.00 o
   3  12   8        253.04        266.12        14.83 o
   4  12   8        631.63        639.58        37.06 o
   5  12   8          1.33          1.94        13.65 o
   6  12   8        127.06        141.03        14.96 o
   7  12   8        495.45        555.82        35.12 o
   8  12   8          0.06        -18.03        20.62 o
   9  12   8        163.33        153.12        27.80 o
 -10  13   8        666.77        630.41        68.77 o
  -9  13   8         13.00         58.53        42.93 o
  -8  13   8         76.49        108.27        22.55 o
  -7  13   8        135.10        158.66        25.51 o
  -6  13   8        493.34        448.67        41.96 o
  -5  13   8         12.96         25.05        11.36 o
  -4  13   8        102.99        104.86        14.14 o
  -3  13   8        383.68        408.48        21.94 o
  -2  13   8         89.81         89.72        13.16 o
  -1  13   8         68.17         54.00         8.78 o
   0  13   8          0.70         -1.27         5.83 o
   1  13   8        157.71        174.91         9.15 o
   2  13   8         17.17         -3.84        15.61 o
   3  13   8       1598.11       1601.40        44.39 o
   4  13   8        605.21        617.60        52.20 o
   5  13   8        354.26        401.53        17.78 o
   6  13   8       1008.14       1038.33        29.96 o
   7  13   8        547.82        530.80        24.88 o
   8  13   8         59.27         85.57        22.07 o
   9  13   8         27.03         37.30        26.25 o
 -10  14   8          0.21         19.02        36.56 o
  -9  14   8        228.87        275.63        36.91 o
  -8  14   8         26.42         23.78        25.85 o
  -7  14   8        130.57        129.66        30.71 o
  -6  14   8        587.21        585.69        40.49 o
  -5  14   8        629.45        660.79        30.24 o
  -4  14   8       2076.42       2064.93        42.08 o
  -3  14   8       2296.20       2203.85        42.08 o
  -2  14   8        281.26        288.86        15.61 o
  -1  14   8        767.35        867.38        46.83 o
   0  14   8       1747.88       1859.72        39.63 o
   1  14   8        124.23         99.27         8.61 o
   2  14   8        699.79        650.44        16.80 o
   3  14   8          5.12          5.16        14.16 o
   4  14   8         13.90         10.73        19.51 o
   5  14   8        383.83        346.95        17.08 o
   6  14   8        301.02        324.40        20.00 o
   7  14   8         96.13         84.87        17.31 o
   8  14   8        107.35         96.66        24.40 o
   9  14   8         22.79         31.09        23.78 o
 -10  15   8         45.38         33.18        49.75 o
  -9  15   8        429.28        535.15        43.40 o
  -8  15   8         91.45         95.99        27.56 o
  -7  15   8         38.72         55.59        24.40 o
  -6  15   8        245.16        219.40        40.49 o
  -5  15   8          4.41         17.28        13.16 o
  -4  15   8        918.84        852.33        44.39 o
  -3  15   8         35.07         34.24        10.00 o
  -2  15   8        717.53        656.94        31.24 o
  -1  15   8        444.05        458.28        14.82 o
   0  15   8         61.76        101.66        16.59 o
   1  15   8        107.28        105.60        11.71 o
   2  15   8         20.84         22.45         7.59 o
   3  15   8         24.72         25.70        10.73 o
   4  15   8         51.17         49.83        20.00 o
   5  15   8         21.64          5.55        12.10 o
   6  15   8        145.53        157.90        15.69 o
   7  15   8        104.45        116.06        19.02 o
   8  15   8         85.75         83.60        25.40 o
   9  15   8        330.46        328.52        29.83 o
 -10  16   8         56.79         61.47        53.67 o
  -9  16   8         59.83         96.25        33.67 o
  -8  16   8        234.60        231.57        31.03 o
  -7  16   8         35.14         36.98        19.14 o
  -6  16   8        244.78        275.12        24.48 o
  -5  16   8          2.30         -1.66        13.16 o
  -4  16   8        431.25        445.20        17.58 o
  -3  16   8         37.96         27.74        10.55 o
  -2  16   8        567.12        557.78        22.43 o
  -1  16   8        167.03        179.58        22.92 o
   0  16   8         61.55         69.86         9.30 o
   1  16   8          3.42         -5.05        10.24 o
   2  16   8        549.36        470.22        44.39 o
   3  16   8        727.95        776.03        48.77 o
   4  16   8        103.11         73.74        13.42 o
   5  16   8          0.50        -11.71        11.71 o
   6  16   8        470.20        504.95        43.90 o
   7  16   8        299.28        331.47        21.08 o
   8  16   8        262.81        302.76        25.69 o
   9  16   8        249.46        289.75        35.12 o
  -9  17   8         30.81         17.09        33.77 o
  -8  17   8        202.35        168.91        30.83 o
  -7  17   8          3.93          2.67        22.91 o
  -6  17   8          7.69          7.64        19.65 o
  -5  17   8         51.03         51.37        13.05 o
  -4  17   8        272.78        259.69        15.13 o
  -3  17   8       1766.32       1828.84        39.31 o
  -2  17   8         49.36         62.09        14.17 o
  -1  17   8        689.56        607.14        28.30 o
   0  17   8        189.88        203.54        11.72 o
   1  17   8        944.73        878.81        28.50 o
   2  17   8        598.72        592.90        49.28 o
   3  17   8        362.95        361.45        32.69 o
   4  17   8        246.84        248.63        35.12 o
   5  17   8          5.48         16.01        13.33 o
   6  17   8        556.18        509.08        30.73 o
   7  17   8         33.41        -10.51        16.06 o
   8  17   8         47.59         47.97        22.30 o
   9  17   8         73.13         63.69        25.70 o
  -9  18   8          2.12          0.00        42.93 o
  -8  18   8         28.66         48.47        28.57 o
  -7  18   8        117.08         51.48        25.85 o
  -6  18   8          0.06        -19.61        19.96 o
  -5  18   8        135.53        133.84        14.72 o
  -4  18   8        237.78        228.24        43.41 o
  -3  18   8        129.61        117.85        16.10 o
  -2  18   8         55.99         60.60        13.66 o
  -1  18   8       2362.50       2262.71        49.84 o
   0  18   8        123.17        105.96        10.36 o
   1  18   8         13.75          7.42         9.30 o
   2  18   8        917.91        908.95        22.36 o
   3  18   8        189.99        127.56        15.13 o
   4  18   8        120.37        124.89        18.04 o
   5  18   8         34.12         22.61        13.53 o
   6  18   8        388.40        411.37        21.25 o
   7  18   8          0.77          9.17        17.86 o
   8  18   8        792.75        923.36        64.87 o
  -9  19   8        153.65        152.73        43.41 o
  -8  19   8          0.36        -18.03        29.64 o
  -7  19   8         31.70         91.29        33.16 o
  -6  19   8         91.08         61.83        22.42 o
  -5  19   8        597.01        707.36        55.61 o
  -4  19   8        105.61        102.51        13.10 o
  -3  19   8         88.24        105.21        20.00 o
  -2  19   8         30.18         27.68        12.91 o
  -1  19   8       1144.57       1188.65        40.98 o
   0  19   8        258.48        246.64        12.74 o
   1  19   8        428.39        400.38        16.21 o
   2  19   8         17.06         20.35        11.93 o
   3  19   8        138.11        135.01        19.04 o
   4  19   8        255.37        242.52        19.14 o
   5  19   8          7.31          9.12        18.06 o
   6  19   8        253.73        261.10        20.14 o
   7  19   8         40.11         42.72        16.39 o
   8  19   8         15.11         40.22        23.04 o
  -9  20   8         21.39         31.99        34.40 o
  -8  20   8         31.90         55.70        29.64 o
  -7  20   8         83.24         78.42        26.49 o
  -6  20   8          7.88         22.30        21.03 o
  -5  20   8        171.05        173.70        14.82 o
  -4  20   8          1.83         14.14        11.72 o
  -3  20   8          7.76         17.55        12.22 o
  -2  20   8         78.71         94.51        14.53 o
  -1  20   8        455.77        407.84        18.31 o
   0  20   8       1306.66       1216.23        50.73 o
   1  20   8         56.87         37.13         9.67 o
   2  20   8        146.30        160.81        12.88 o
   3  20   8       1910.82       2043.67        53.77 o
   4  20   8        177.53        214.96        31.22 o
   5  20   8         41.96         14.83        21.45 o
   6  20   8          0.12        -12.64        14.76 o
   7  20   8        245.27        249.91        22.48 o
   8  20   8        151.71        187.67        26.34 o
  -9  21   8        103.76         80.00        52.69 o
  -8  21   8        287.93        311.31        37.95 o
  -7  21   8         85.63         80.47        26.21 o
  -6  21   8        425.79        438.53        31.71 o
  -5  21   8          1.41          7.25        16.39 o
  -4  21   8        828.65        895.87        62.43 o
  -3  21   8         23.69          8.03        20.00 o
  -2  21   8        706.56        688.64        25.40 o
  -1  21   8         51.55         64.57        12.46 o
   0  21   8         37.39         25.84        15.12 o
   1  21   8        406.70        389.39        15.42 o
   2  21   8         80.25         76.11        15.33 o
   3  21   8         47.39         43.55        15.50 o
   4  21   8          5.61         -7.96        13.74 o
   5  21   8          1.58         28.79        28.77 o
   6  21   8          0.72         -8.84        20.49 o
   7  21   8        135.02        185.00        19.66 o
   8  21   8         34.08         39.09        25.12 o
  -9  22   8         22.78         47.79        49.75 o
  -8  22   8         74.69         68.89        31.64 o
  -7  22   8        394.05        353.94        32.07 o
  -6  22   8         91.66         76.53        19.14 o
  -5  22   8         15.19         20.75        18.53 o
  -4  22   8         48.71         44.87        13.10 o
  -3  22   8        195.56        206.75        14.82 o
  -2  22   8         90.83         86.27        23.41 o
  -1  22   8        214.88        247.87        21.27 o
   0  22   8        172.64        154.64        16.10 o
   1  22   8         47.19         47.49        13.65 o
   2  22   8         49.95         32.31        24.39 o
   3  22   8         17.13         26.33        17.55 o
   4  22   8         24.51         17.76        18.29 o
   5  22   8         11.07         17.07        15.87 o
   6  22   8        236.97        227.50        27.08 o
   7  22   8        159.87        198.28        27.81 o
   8  22   8          0.64         29.91        25.12 o
  -8  23   8        142.26        145.34        50.73 o
  -7  23   8        265.65        229.51        31.64 o
  -6  23   8         40.91         27.88        26.34 o
  -5  23   8         30.61          9.92        16.78 o
  -4  23   8        616.51        719.32        23.80 o
  -3  23   8         12.66         12.18        11.72 o
  -2  23   8        756.66        794.44        28.22 o
  -1  23   8         15.78         -3.20        11.76 o
   0  23   8         82.70         92.81        14.30 o
   1  23   8         69.11         31.90        15.33 o
   2  23   8         51.52         42.76        11.25 o
   3  23   8         58.99        107.30        23.43 o
   4  23   8         55.55         25.26        18.06 o
   5  23   8        816.43        901.60       106.83 o
   6  23   8         23.19         36.58        23.88 o
   7  23   8        105.26        122.80        20.38 o
  -8  24   8         57.60        152.26        34.47 o
  -7  24   8        243.15        319.98        48.77 o
  -6  24   8        185.23        171.26        37.08 o
  -5  24   8         22.56         36.27        17.81 o
  -4  24   8          0.81          2.73        12.74 o
  -3  24   8         31.33         11.05        18.29 o
  -2  24   8        108.02        120.11        16.82 o
  -1  24   8         41.11         27.97        14.74 o
   0  24   8        149.48        125.37        19.02 o
   1  24   8         43.04         40.93        11.25 o
   2  24   8        419.52        385.69        40.98 o
   3  24   8         12.95         44.67        16.39 o
   4  24   8        372.13        390.68        24.61 o
   5  24   8         25.78         18.87        28.30 o
   6  24   8        150.85        147.87        20.62 o
   7  24   8         36.86         58.29        26.34 o
  -8  25   8         41.25         84.87        42.92 o
  -7  25   8         58.88         88.63        29.31 o
  -6  25   8        123.02        128.25        27.56 o
  -5  25   8        193.63        258.75        48.30 o
  -4  25   8        255.44        302.98        34.63 o
  -3  25   8         31.49         52.73        13.80 o
  -2  25   8          0.33         13.22        12.64 o
  -1  25   8        155.72        132.68        16.18 o
   0  25   8        104.75        109.24        14.03 o
   1  25   8        231.78        233.76        24.39 o
   2  25   8         97.53         77.17        16.54 o
   3  25   8         95.69         84.51        18.23 o
   4  25   8         33.89         25.08        18.74 o
   5  25   8        551.11        559.38        26.24 o
   6  25   8        178.43        150.40        19.95 o
   7  25   8        407.06        469.26        30.24 o
  -8  26   8          1.61         17.50        32.75 o
  -7  26   8        790.00        775.52        79.02 o
  -6  26   8         87.62        126.31        27.24 o
  -5  26   8        295.94        340.65        27.32 o
  -4  26   8         10.41         24.21        30.73 o
  -3  26   8         14.11         22.01        17.55 o
  -2  26   8        211.87        207.62        40.49 o
  -1  26   8        461.61        507.75        37.57 o
   0  26   8         58.69         50.98        12.35 o
   1  26   8        286.76        307.63        26.33 o
   2  26   8        109.32         86.02        16.21 o
   3  26   8        544.97        547.90        26.88 o
   4  26   8         21.90        -15.14        16.64 o
   5  26   8         28.77         56.12        38.06 o
   6  26   8        138.81        150.59        26.24 o
   7  26   8          9.81          5.12        20.96 o
  -7  27   8          1.06         17.63        25.05 o
  -6  27   8         15.49         50.99        26.54 o
  -5  27   8        188.64        190.71        22.72 o
  -4  27   8        242.21        308.03        29.97 o
  -3  27   8         86.53        100.70        18.70 o
  -2  27   8        131.49        122.45        18.81 o
  -1  27   8        569.28        555.40        25.58 o
   0  27   8        518.32        560.53        21.72 o
   1  27   8        309.25        316.16        17.90 o
   2  27   8        126.81        149.48        16.38 o
   3  27   8       1007.26       1021.40        40.98 o
   4  27   8         18.26         20.22        22.45 o
   5  27   8        230.93        205.68        25.76 o
   6  27   8         15.18         21.81        24.13 o
  -7  28   8          1.55          9.51        30.01 o
  -6  28   8          8.73         32.31        27.18 o
  -5  28   8        296.36        290.40        30.24 o
  -4  28   8          1.25        -10.84        16.52 o
  -3  28   8        322.52        317.05        22.95 o
  -2  28   8         22.70          2.93        26.83 o
  -1  28   8          0.00         12.32        16.39 o
   0  28   8        169.09        135.15        15.83 o
   1  28   8         25.02         24.88        18.06 o
   2  28   8         95.31         64.44        17.43 o
   3  28   8        183.26        148.74        33.65 o
   4  28   8         21.00         12.84        25.84 o
   5  28   8        186.39        206.06        27.65 o
   6  28   8        376.77        375.20        26.73 o
  -7  29   8         25.66         12.23        32.18 o
  -6  29   8         37.58         20.18        44.87 o
  -5  29   8         26.15         42.82        19.96 o
  -4  29   8        102.37        131.89        22.92 o
  -3  29   8        114.44        164.62        25.32 o
  -2  29   8        140.63        112.89        19.69 o
  -1  29   8        149.00        163.17        63.89 o
   0  29   8         88.35         95.43        14.53 o
   1  29   8        131.54        124.91        15.83 o
   2  29   8        238.95        232.50        20.83 o
   3  29   8        104.44        120.96        23.67 o
   4  29   8         41.98         59.08        24.38 o
   5  29   8        208.92        171.79        36.59 o
   6  29   8         86.40         84.85        20.08 o
  -6  30   8          1.65         21.96        28.28 o
  -5  30   8         37.85         21.09        22.97 o
  -4  30   8         68.44         75.88        27.42 o
  -3  30   8        324.46        356.51        31.17 o
  -2  30   8        151.21        160.67        21.33 o
  -1  30   8        261.99        268.35        53.16 o
   0  30   8         88.73         55.12        14.49 o
   1  30   8         87.41         70.36        23.43 o
   2  30   8        114.77         93.80        19.02 o
   3  30   8         43.88         82.22        30.24 o
   4  30   8          5.66         20.79        28.77 o
   5  30   8        806.90        832.05        43.41 o
  -6  31   8         38.50         77.78        30.70 o
  -5  31   8         80.47         14.24        30.23 o
  -4  31   8          3.89         35.26        26.49 o
  -3  31   8          1.72         -6.40        32.69 o
  -2  31   8         65.59         57.59        20.97 o
  -1  31   8        284.81        327.43        32.35 o
   0  31   8         85.88         84.36        17.78 o
   1  31   8         41.65         34.67        30.24 o
   2  31   8         65.34         71.56        15.83 o
   3  31   8        259.89        250.81        26.47 o
   4  31   8        105.19         92.26        24.61 o
   5  31   8        257.40        250.79        30.43 o
  -6  32   8         35.11         31.77        37.08 o
  -5  32   8          6.68         17.16        24.12 o
  -4  32   8          2.57         16.80        27.32 o
  -3  32   8         54.50         64.53        27.65 o
  -2  32   8        102.41         93.63        21.22 o
  -1  32   8          6.61          9.50        26.34 o
   0  32   8          4.50         13.97        16.12 o
   1  32   8          0.05         17.91        20.98 o
   2  32   8         25.39         18.40        17.90 o
   3  32   8         41.07         62.52        21.41 o
   4  32   8        174.35        216.98       112.20 o
   5  32   8          4.87         51.71        42.93 o
  -5  33   8          0.00          1.51        26.83 o
  -4  33   8          0.00        -21.61        28.32 o
  -3  33   8        224.60        256.58        31.88 o
  -2  33   8          0.34         30.03        25.37 o
  -1  33   8         19.12         26.96        16.08 o
   0  33   8         14.42         18.34        16.88 o
   1  33   8          5.69          2.49        15.13 o
   2  33   8          2.94         13.18        17.26 o
   3  33   8          0.82          1.08        43.42 o
   4  33   8        382.08        416.74        31.86 o
  -4  34   8         26.65         42.36        24.00 o
  -3  34   8         16.87         18.96        31.22 o
  -2  34   8          8.35         38.82        28.29 o
  -1  34   8         79.76         96.32        32.67 o
   0  34   8         43.47         78.04        19.43 o
   1  34   8        213.59        230.00        21.66 o
   2  34   8        157.39        153.29        26.03 o
   3  34   8         56.94         81.34        27.49 o
   4  34   8         82.58         41.38        31.86 o
  -4  35   8         21.39         -5.87        67.81 o
  -3  35   8         70.49         42.03        31.17 o
  -2  35   8          9.20         23.86        28.87 o
  -1  35   8          0.32         12.36        18.48 o
   0  35   8        835.20        932.52        64.38 o
   1  35   8        101.25        138.24        21.66 o
   2  35   8          1.07          5.99        23.90 o
   3  35   8        619.48        649.97        37.02 o
  -3  36   8        115.56         80.11        75.12 o
  -2  36   8         54.53         68.59        81.45 o
  -1  36   8         12.67         -9.45        22.22 o
   0  36   8         70.05         61.76        23.94 o
   1  36   8         26.08         46.57        32.69 o
   2  36   8         44.40         11.26        27.31 o
  -2  37   8         54.08         18.53        38.04 o
  -1  37   8        247.39        332.89        66.34 o
   0  37   8         57.68         89.31        24.39 o
   1  37   8          3.82          7.85        22.15 o
 -10   1   9        110.73        113.18        54.65 o
  -9   1   9          2.54         33.18        41.96 o
  -8   1   9         94.26         85.54        26.18 o
  -7   1   9        448.55        538.88        40.49 o
  -6   1   9        430.52        377.36        35.61 o
  -5   1   9        453.51        422.58        14.99 o
  -4   1   9        533.05        566.15        14.49 o
  -3   1   9        617.48        675.63        15.18 o
  -2   1   9        942.17        914.82        63.42 o
  -1   1   9        357.82        368.84        17.92 o
   0   1   9        178.28        256.44        32.67 o
   1   1   9       4676.84       4684.34        89.28 o
   2   1   9        128.85        152.76        16.57 o
   3   1   9        897.26        831.16        45.85 o
   4   1   9        546.47        531.40        51.22 o
   5   1   9       3340.63       3341.24        58.14 o
   6   1   9          5.06          3.12        12.18 o
   7   1   9        343.08        376.13        17.58 o
   8   1   9          3.11         15.30        24.11 o
   9   1   9          0.23         20.98        33.65 o
 -10   2   9         17.64         86.06        40.00 o
  -9   2   9          0.07          0.00        28.28 o
  -8   2   9        146.34        160.97        39.02 o
  -7   2   9       1366.02       1460.37        50.01 o
  -6   2   9       1309.74       1384.18        72.69 o
  -5   2   9        639.81        674.83        19.16 o
  -4   2   9       1154.88       1101.07        22.08 o
  -3   2   9         60.59         59.21        18.53 o
  -2   2   9        112.52        133.52        11.69 o
  -1   2   9       1816.24       1650.37        36.79 o
   0   2   9         86.22        128.99        26.33 o
   1   2   9        952.52        929.70        26.90 o
   2   2   9        263.31        237.70        15.51 o
   3   2   9       4524.32       4577.18       129.26 o
   4   2   9       1470.97       1488.91       124.38 o
   5   2   9        243.56        249.53        11.72 o
   6   2   9         65.20         51.28        11.36 o
   7   2   9         88.52         84.87        15.46 o
   8   2   9          3.05        -16.95        27.80 o
   9   2   9         55.34        145.62        31.11 o
 -10   3   9         75.13         59.23        36.55 o
  -9   3   9        251.11        230.13        32.75 o
  -8   3   9        142.97        116.08        36.08 o
  -7   3   9         96.54        115.33        22.04 o
  -6   3   9        286.77        245.94        18.52 o
  -5   3   9         12.03         18.46        11.00 o
  -4   3   9         20.65         24.88         8.97 o
  -3   3   9        273.47        278.36        10.68 o
  -2   3   9        459.72        484.24        10.98 o
  -1   3   9       2277.50       2197.51        75.61 o
   0   3   9        544.82        572.96        35.61 o
   1   3   9        162.68        228.99        17.50 o
   2   3   9       1233.33       1302.55        33.10 o
   3   3   9         40.08         36.08        20.98 o
   4   3   9          1.18          9.62         9.27 o
   5   3   9        248.18        223.45        13.65 o
   6   3   9        103.22        116.72        15.12 o
   7   3   9          0.04          6.62        13.44 o
   8   3   9         52.62         28.78        60.49 o
   9   3   9        229.92        247.59        51.20 o
 -10   4   9          0.05         -1.59        34.40 o
  -9   4   9         49.74         67.56        32.67 o
  -8   4   9          6.84        -24.88        24.88 o
  -7   4   9        528.57        643.32        61.47 o
  -6   4   9       1383.27       1424.30        38.58 o
  -5   4   9       1952.23       2042.36        66.34 o
  -4   4   9        135.91        122.98        10.36 o
  -3   4   9         38.99         53.13        17.06 o
  -2   4   9        419.67        407.15        11.25 o
  -1   4   9       4498.92       4340.56        80.25 o
   0   4   9         19.61         50.31        12.88 o
   1   4   9        117.10        148.22        17.06 o
   2   4   9       1396.01       1471.29        35.52 o
   3   4   9        234.63        206.88        14.63 o
   4   4   9        240.75        261.55        13.16 o
   5   4   9        359.69        363.21        13.44 o
   6   4   9        222.65        225.52        13.80 o
   7   4   9       1560.40       1655.96        36.77 o
   8   4   9        185.32        192.14        46.34 o
   9   4   9          3.39         44.15        29.71 o
 -10   5   9          0.71         19.01        35.52 o
  -9   5   9        205.36        225.30        33.77 o
  -8   5   9        270.10        356.60        93.65 o
  -7   5   9        253.63        285.82        37.06 o
  -6   5   9        704.63        733.26        26.47 o
  -5   5   9         11.52         -3.63        10.00 o
  -4   5   9       1429.04       1418.83        26.54 o
  -3   5   9        780.87        790.02        17.26 o
  -2   5   9       1967.03       2002.37        35.62 o
  -1   5   9        744.08        783.87        24.58 o
   0   5   9        563.82        567.65        22.42 o
   1   5   9        925.00        953.47        49.26 o
   2   5   9       2644.58       2651.86        92.18 o
   3   5   9        157.17        125.15        16.59 o
   4   5   9       1258.51       1277.47        28.79 o
   5   5   9        531.61        540.95        18.04 o
   6   5   9        250.50        250.72        14.49 o
   7   5   9         24.66         33.71        13.87 o
   8   5   9        205.83        191.71        21.99 o
   9   5   9          4.18         -9.61        26.47 o
 -10   6   9          2.26        -11.89        35.85 o
  -9   6   9         74.78         93.67        44.89 o
  -8   6   9          1.90        -26.33        35.10 o
  -7   6   9        190.65        186.56        27.08 o
  -6   6   9          0.03          5.83        13.01 o
  -5   6   9         43.23         58.84        31.22 o
  -4   6   9        589.49        623.61        23.41 o
  -3   6   9         49.02         52.58        14.63 o
  -2   6   9          5.12          4.68         5.13 o
  -1   6   9        211.46        232.35        20.98 o
   0   6   9          8.59         11.80        15.61 o
   1   6   9        297.83        365.04        17.78 o
   2   6   9       2659.54       2529.88        57.57 o
   3   6   9        141.78        116.52        14.13 o
   4   6   9        129.29        122.19        10.48 o
   5   6   9          0.18          1.52         9.15 o
   6   6   9          0.09         -7.91         7.91 o
   7   6   9       1350.99       1390.02        33.28 o
   8   6   9        126.53        134.42        23.09 o
   9   6   9          0.00         25.59        32.40 o
 -10   7   9         33.53         66.32        51.71 o
  -9   7   9          7.62        -16.92        30.24 o
  -8   7   9         66.06        105.21        64.38 o
  -7   7   9        492.11        463.40        41.96 o
  -6   7   9          1.46         14.89        17.58 o
  -5   7   9        599.18        624.20        21.03 o
  -4   7   9        180.19        186.83        12.41 o
  -3   7   9       1024.07       1008.84        19.96 o
  -2   7   9         23.42         13.40         6.35 o
  -1   7   9        235.46        235.39        12.67 o
   0   7   9        674.51        741.51        24.15 o
   1   7   9        351.41        373.51        40.98 o
   2   7   9       1796.90       1756.70       102.93 o
   3   7   9       2127.99       2143.12        39.80 o
   4   7   9        120.16        146.27        10.56 o
   5   7   9        961.38        987.44        43.90 o
   6   7   9        101.93        122.90        14.14 o
   7   7   9          2.82         25.14        14.43 o
   8   7   9         18.16         44.02        20.08 o
   9   7   9        294.17        335.02        34.69 o
 -10   8   9         32.67        -24.40        46.81 o
  -9   8   9          1.43        -41.96        41.96 o
  -8   8   9         46.41         37.06        38.04 o
  -7   8   9          0.69        -12.72        21.72 o
  -6   8   9       1273.16       1191.15        34.29 o
  -5   8   9          2.07         22.43        13.10 o
  -4   8   9       3787.07       3842.14        70.01 o
  -3   8   9        115.67        132.29         8.78 o
  -2   8   9        869.55        876.87        17.92 o
  -1   8   9          3.48          4.58         8.07 o
   0   8   9        867.89        876.07        63.89 o
   1   8   9        814.40        809.22        25.49 o
   2   8   9        141.51        144.40         8.81 o
   3   8   9        352.68        354.39        13.66 o
   4   8   9        466.76        479.55        18.06 o
   5   8   9         21.10         37.06         9.67 o
   6   8   9        995.93       1042.38        59.02 o
   7   8   9        177.57        159.09        18.88 o
   8   8   9          5.62         16.03        19.33 o
   9   8   9        152.33        153.01        28.95 o
 -10   9   9        106.65        192.19        53.67 o
  -9   9   9        451.80        519.74        55.12 o
  -8   9   9        656.98        750.75       108.79 o
  -7   9   9        212.64        256.51        21.46 o
  -6   9   9        149.73        202.50        18.02 o
  -5   9   9          0.34         -6.56        17.57 o
  -4   9   9       1738.42       1780.15        55.61 o
  -3   9   9        952.12       1015.85        24.48 o
  -2   9   9        224.35        213.53        19.04 o
  -1   9   9       1498.71       1361.72        32.75 o
   0   9   9         41.74         36.83         8.07 o
   1   9   9        430.06        388.10        17.57 o
   2   9   9         89.54        115.41         8.12 o
   3   9   9        486.00        521.94        61.94 o
   4   9   9        337.23        350.36        19.02 o
   5   9   9       1080.21       1167.87        27.80 o
   6   9   9        327.48        317.23        16.39 o
   7   9   9        503.57        506.86        23.11 o
   8   9   9         16.45         12.37        20.83 o
   9   9   9        188.19        147.22        28.50 o
 -10  10   9          2.47        -40.00        40.00 o
  -9  10   9         27.10         68.28        47.79 o
  -8  10   9         16.85         19.81        26.87 o
  -7  10   9        156.13        171.89        23.33 o
  -6  10   9        318.51        352.25        20.36 o
  -5  10   9       1264.84       1259.97        30.36 o
  -4  10   9        748.39        680.68        49.75 o
  -3  10   9        348.96        373.92        15.13 o
  -2  10   9        650.31        623.34        32.20 o
  -1  10   9        349.08        361.39        12.03 o
   0  10   9         52.59         17.41        12.41 o
   1  10   9         97.38        126.44         9.40 o
   2  10   9       1305.00       1338.45        28.33 o
   3  10   9        231.62        229.51        13.00 o
   4  10   9       1040.81       1055.48        22.42 o
   5  10   9         13.60          9.73         9.84 o
   6  10   9        147.30        174.21        16.38 o
   7  10   9        138.28        198.00        18.52 o
   8  10   9          3.86          1.17        25.86 o
   9  10   9        143.71        182.52        25.97 o
 -10  11   9          8.24         18.58        37.93 o
  -9  11   9         99.53         51.71        46.81 o
  -8  11   9          0.01          1.96        26.90 o
  -7  11   9         30.25         21.11        18.53 o
  -6  11   9        448.54        467.24        20.08 o
  -5  11   9         68.53         99.49        21.45 o
  -4  11   9         19.88         48.20        12.05 o
  -3  11   9          1.55          3.29        10.24 o
  -2  11   9       1251.25       1165.83        44.87 o
  -1  11   9         79.97         88.88         7.22 o
   0  11   9        265.11        303.73        14.43 o
   1  11   9        261.62        237.02        28.77 o
   2  11   9          4.75          1.73         8.17 o
   3  11   9         23.86         22.92         8.88 o
   4  11   9        700.29        693.41        18.58 o
   5  11   9       1019.60       1073.40        28.75 o
   6  11   9         23.69         16.90        21.96 o
   7  11   9         69.95         86.53        18.48 o
   8  11   9        390.79        373.48        26.33 o
   9  11   9          0.76         66.45        27.77 o
 -10  12   9         15.46        -26.36        36.91 o
  -8  12   9         15.06         34.14        27.59 o
  -7  12   9        111.71        120.92        27.49 o
  -6  12   9        158.69        193.10        25.37 o
  -5  12   9         16.44         12.98        23.41 o
  -4  12   9        514.36        505.09        41.94 o
  -3  12   9        396.75        391.12        15.51 o
  -2  12   9        251.09        240.80        11.93 o
  -1  12   9        250.26        231.57        10.08 o
   0  12   9         39.70         48.89         6.79 o
   1  12   9          3.76          8.12         8.72 o
   2  12   9        495.97        426.33        15.87 o
   3  12   9         84.44         78.20        22.92 o
   4  12   9          4.43         -2.66        16.59 o
   5  12   9        459.91        464.29        19.86 o
   6  12   9         13.69         11.71        12.98 o
   7  12   9        148.12        134.06        16.39 o
   8  12   9          1.62         11.00        23.04 o
  -9  13   9        155.57        191.98        36.91 o
  -8  13   9         54.49         72.94        28.26 o
  -7  13   9         42.13         45.97        29.26 o
  -6  13   9        133.70        101.95        17.10 o
  -5  13   9       1281.88       1397.65        47.81 o
  -4  13   9        165.37        201.85        17.26 o
  -3  13   9        248.68        264.87        13.80 o
  -2  13   9         68.84         87.27         9.84 o
  -1  13   9         18.01         -3.23         5.89 o
   0  13   9        244.71        232.85        17.55 o
   1  13   9       1958.01       1975.30        35.36 o
   2  13   9       1713.79       1611.77        34.71 o
   3  13   9        567.71        556.34        26.34 o
   4  13   9        150.67        152.63        11.66 o
   5  13   9          1.60          3.90        11.72 o
   6  13   9        143.48        152.01        16.88 o
   7  13   9          3.53         -0.57        14.13 o
   8  13   9        111.42        128.83        22.71 o
  -9  14   9         96.90         84.99        38.55 o
  -8  14   9          7.81         25.77        44.39 o
  -7  14   9          0.26         16.01        23.33 o
  -6  14   9        187.96        200.20        19.68 o
  -5  14   9         41.53         70.80        16.59 o
  -4  14   9          2.56          0.59        12.05 o
  -3  14   9        100.50         99.22        12.05 o
  -2  14   9        103.16         88.80         9.59 o
  -1  14   9          0.15          4.39         7.59 o
   0  14   9        473.54        397.16        27.81 o
   1  14   9        103.17        113.29         8.89 o
   2  14   9       2055.57       1962.29        39.65 o
   3  14   9          9.42         21.50         9.30 o
   4  14   9       1274.07       1354.32        75.12 o
   5  14   9         92.05         81.24        13.59 o
   6  14   9          7.91         17.55        15.69 o
   7  14   9        257.63        264.13        22.43 o
   8  14   9        185.22        269.31        24.91 o
  -9  15   9         16.48         43.16        35.61 o
  -8  15   9        104.03        164.54        25.05 o
  -7  15   9          7.54         31.11        25.84 o
  -6  15   9        173.85        195.95        19.45 o
  -5  15   9        168.95        163.61        18.04 o
  -4  15   9        206.55        196.03        15.12 o
  -3  15   9        173.69        149.59        12.18 o
  -2  15   9        252.59        239.98        13.67 o
  -1  15   9        170.93        144.16        12.18 o
   0  15   9          3.63         13.37         7.73 o
   1  15   9        437.85        397.41        26.83 o
   2  15   9        307.72        280.01        23.41 o
   3  15   9         91.58         75.79         9.59 o
   4  15   9         99.70        106.65        15.94 o
   5  15   9         78.25        103.98        18.55 o
   6  15   9         29.81         42.24        15.15 o
   7  15   9        112.07        143.83        22.43 o
   8  15   9        159.97        216.51        32.20 o
  -9  16   9          0.07         15.98        33.33 o
  -8  16   9         65.79         60.51        29.64 o
  -7  16   9        972.34       1008.01        45.28 o
  -6  16   9         97.82         98.11        19.51 o
  -5  16   9        114.01        100.83        14.13 o
  -4  16   9        575.43        672.47        24.53 o
  -3  16   9         61.91         51.19        13.65 o
  -2  16   9         12.11         29.82         9.37 o
  -1  16   9        836.83        820.93        22.08 o
   0  16   9        312.24        326.59        20.00 o
   1  16   9        238.14        238.74        21.47 o
   2  16   9         85.47         57.01         8.61 o
   3  16   9        237.88        283.64        13.44 o
   4  16   9         32.38         36.29        16.59 o
   5  16   9        171.16        160.85        15.46 o
   6  16   9         46.76         29.07        15.15 o
   7  16   9          1.36         -7.23        14.91 o
   8  16   9        349.79        432.76        30.22 o
  -9  17   9        210.17        146.32        52.69 o
  -8  17   9          7.27         29.78        30.65 o
  -7  17   9         94.10         89.04        25.42 o
  -6  17   9          0.02         14.14        21.39 o
  -5  17   9         25.81         21.21        12.62 o
  -4  17   9        109.91         91.58        14.49 o
  -3  17   9       1102.95       1111.90        73.16 o
  -2  17   9         96.30         76.68        28.28 o
  -1  17   9          2.60          2.08         8.61 o
   0  17   9        323.90        281.35        13.44 o
   1  17   9        492.60        413.82        20.49 o
   2  17   9       1692.29       1669.59        37.07 o
   3  17   9        268.18        282.93        37.08 o
   4  17   9        196.87        182.36        16.10 o
   5  17   9         21.65         10.21        19.45 o
   6  17   9       1009.70       1047.38        42.43 o
   7  17   9        884.48       1000.62        65.36 o
   8  17   9         58.28         93.95        23.45 o
  -9  18   9          2.86          5.57        40.49 o
  -8  18   9         96.29         49.75        45.84 o
  -7  18   9         64.48         69.82        58.53 o
  -6  18   9         44.83         56.33        22.42 o
  -5  18   9          0.45          2.92        13.10 o
  -4  18   9         91.18        125.34        14.13 o
  -3  18   9        426.44        424.62        44.87 o
  -2  18   9        252.64        261.23        26.34 o
  -1  18   9         60.26         39.15        14.03 o
   0  18   9        168.49        159.25        12.63 o
   1  18   9        164.85        199.13        14.63 o
   2  18   9         61.36         60.41        10.08 o
   3  18   9         70.29         69.67        16.69 o
   4  18   9          1.24         20.83        17.13 o
   5  18   9         96.01        102.73        21.46 o
   6  18   9        323.56        317.96        21.79 o
   7  18   9          0.44         39.31        20.14 o
   8  18   9        358.27        324.03        58.04 o
  -9  19   9        199.55        221.79        33.28 o
  -8  19   9        115.20        188.13       113.65 o
  -7  19   9        358.94        458.22        77.08 o
  -6  19   9         19.26         -3.67        22.35 o
  -5  19   9         15.14         22.89        14.29 o
  -4  19   9        231.28        265.23        16.21 o
  -3  19   9         15.56         -5.48        28.28 o
  -2  19   9        786.27        815.75        28.98 o
  -1  19   9         86.33         68.09        26.82 o
   0  19   9        124.84        142.91        14.03 o
   1  19   9        216.61        192.37        14.14 o
   2  19   9          0.00         -7.73         7.73 o
   3  19   9          2.59         10.14        14.42 o
   4  19   9        109.52        117.31        41.47 o
   5  19   9         22.54         13.65        17.92 o
   6  19   9        355.86        439.08        68.28 o
   7  19   9          2.89          5.23        21.47 o
  -8  20   9        117.51        132.17        32.07 o
  -7  20   9         91.11         61.56        35.61 o
  -6  20   9         54.90         29.95        22.74 o
  -5  20   9        550.50        603.41        22.77 o
  -4  20   9         25.42         24.23        13.05 o
  -3  20   9         43.99         35.84        15.61 o
  -2  20   9          1.11          9.52        19.04 o
  -1  20   9          6.15         -8.34        13.16 o
   0  20   9        429.07        339.80        30.73 o
   1  20   9          3.35          2.39         9.30 o
   2  20   9        187.68        195.75        14.03 o
   3  20   9        135.79        127.60        16.38 o
   4  20   9        690.94        772.68        92.69 o
   5  20   9        261.50        287.96        35.61 o
   6  20   9         29.54         31.10        24.38 o
   7  20   9         96.14        132.09        19.14 o
  -8  21   9          0.53         12.69        44.89 o
  -7  21   9         18.17         27.88        34.14 o
  -6  21   9          2.17        -12.17        31.71 o
  -5  21   9          0.43          6.77        17.58 o
  -4  21   9          2.78        -12.81        12.81 o
  -3  21   9        205.09        206.55        21.47 o
  -2  21   9          1.30        -12.58        12.58 o
  -1  21   9         15.96         26.17        18.04 o
   0  21   9        144.14        121.70        14.53 o
   1  21   9          9.33         11.79        10.98 o
   2  21   9         14.19         34.73        11.69 o
   3  21   9         43.69         66.32        17.86 o
   4  21   9        128.13        113.56        20.62 o
   5  21   9          0.04          0.53        20.55 o
   6  21   9          0.33         -1.09        35.12 o
   7  21   9         18.47         37.31        27.81 o
  -8  22   9          5.84         12.34        25.97 o
  -7  22   9        296.85        329.52        35.00 o
  -6  22   9        603.04        611.33        37.24 o
  -5  22   9        122.98        186.00        20.38 o
  -4  22   9        378.90        438.09        20.69 o
  -3  22   9        146.77        112.10        17.36 o
  -2  22   9        283.79        257.55        19.20 o
  -1  22   9        133.95        140.93        13.74 o
   0  22   9         97.50        116.85        13.59 o
   1  22   9         28.86         14.19        10.98 o
   2  22   9         11.82         -7.30        16.59 o
   3  22   9          5.02         28.55        14.91 o
   4  22   9        114.81        127.60        31.69 o
   5  22   9        186.66        195.90        22.42 o
   6  22   9        202.94        222.89        21.77 o
   7  22   9        103.09        108.09        24.11 o
  -8  23   9         16.46         16.71        32.77 o
  -7  23   9        291.91        326.46        34.83 o
  -6  23   9         91.50         77.12        42.92 o
  -5  23   9          0.76          3.38        24.13 o
  -4  23   9          0.00         -4.90        14.14 o
  -3  23   9          0.24         -0.65        14.99 o
  -2  23   9         43.74         41.04        16.29 o
  -1  23   9        133.80        155.86        13.80 o
   0  23   9       1529.88       1434.47        35.52 o
   1  23   9        201.39        195.51        33.65 o
   2  23   9         86.14         77.26        13.59 o
   3  23   9        118.66        114.25        16.57 o
   4  23   9        327.83        351.13        29.26 o
   5  23   9         58.96         33.06        23.88 o
   6  23   9         32.25         53.63        25.80 o
   7  23   9        167.42        182.68        30.12 o
  -7  24   9         30.79         57.42        30.14 o
  -6  24   9        103.81         79.90        26.33 o
  -5  24   9         57.28         20.34        29.77 o
  -4  24   9        203.78        266.02        21.94 o
  -3  24   9        103.10        120.50        23.43 o
  -2  24   9        457.25        535.80        25.90 o
  -1  24   9         24.22         18.28        11.92 o
[truncated: 86,068 more chars]
